# Supplementary material for: Examining the link between 179 lipid species and 7 diseases using genetic predictors
Source: eBioMedicine. 2025 Mar 28;114:105671. doi: 10.1016/j.ebiom.2025.105671 (PMC11995710; doi:10.1016/j.ebiom.2025.105671)
Supplement: Supplementary Data 1 [file mmc1.xlsx]

## Sheet: Description
Supplementary Data 1. Regional heritability estimates, variance explained for PGS, and disease associations of variants in high-impact loci.
table name	Description
h2	Regional heritability estimates and heritability estimates of lead variants for high impact loci.
PGS	Variance explained (R2) for PGS calculated using PLINK and PRScs.
disease associations	Disease associations for variants in high-impact loci.
lipid species associations	Lipid species associations of PheWAS variants
	s

## Sheet: h2
Regional heritability estimates and heritability estimates of lead variants for high impact loci.
topSNP_GWAS	trait	region_lab	locus	topSNP_GWAS_P	topSNP_GWAS_Beta	repr_variant_P	repr_variant_Beta	repr_variant	cred_set	post_prob_.causal	cred_set_size	regional_h2	regional_h2_0.95CI_lower	regional_h2_0.95CI_upper	h2_lead	h2_lead_0.95CI_lower	h2_lead_0.95CI_upper
2:43847292:C:T	CE 20:2;0	2.42347292-45347292	ABCG8	9.13344e-32	-0.256295	8.57598e-21	-0.329574	2:43846861:G:A	3	0.521053	13	0.0354	0.0267	0.045	0.0216836	0.0146923	0.0291249
2:43847292:C:T	CE 20:2;0	2.42347292-45347292	ABCG8	9.13344e-32	-0.256295	1.16881e-31	-0.256142	2:43845437:G:T	3	0.521053	3	0.0354	0.0267	0.045	0.0216836	0.0147015	0.0295076
2:43847292:C:T	CE 20:2;0	2.42347292-45347292	ABCG8	9.13344e-32	-0.256295	1.57687e-06	1.01232	2:43809050:G:A	3	0.521053	34	0.0354	0.0267	0.045	0.0216836	0.0154685	0.0293233
14:63768838:G:T	SM 32:1;2	14.62268838-66864454	AL161670.1	3.08413e-95	0.513407	3.08413e-95	0.513407	14:63768838:G:T	2	0.767181	11	0.0557	0.0458	0.0664	0.0524975	0.0424864	0.0635238
14:63768838:G:T	SM 32:1;2	14.62268838-66864454	AL161670.1	3.08413e-95	0.513407	1.01213e-11	0.944835	14:65253454:G:C	2	0.767181	49	0.0557	0.0458	0.0664	0.0524975	0.0424864	0.0635238
14:63768838:G:T	SM 38:1;2	14.62268838-65268838	AL161670.1	1.10556e-49	0.369888	1.10556e-49	0.369888	14:63768838:G:T	2	0.643145	14	0.0284	0.0213	0.0362	0.027269	0.0201727	0.0349036
14:63768838:G:T	SM 38:1;2	14.62268838-65268838	AL161670.1	1.10556e-49	0.369888	7.29254e-08	0.664234	14:65209195:T:C	2	0.643145	7366	0.0284	0.0213	0.0362	0.027269	0.0201727	0.0349036
14:63768838:G:T	SM 40:2;2	14.62268838-66773870	AL161670.1	2.09811e-41	0.33712	2.09811e-41	0.33712	14:63768838:G:T	2	0.778622	14	0.0244	0.0179	0.0318	0.0226276	0.0164595	0.0297411
14:63768838:G:T	SM 40:2;2	14.62268838-66773870	AL161670.1	2.09811e-41	0.33712	1.5281e-08	0.790185	14:65262239:G:T	2	0.778622	5520	0.0244	0.0179	0.0318	0.0226276	0.0164595	0.0297411
14:63765799:TAA:T	SM 34:0;2	14.62265799-65265799	AL161670.1	3.87411e-33	-0.32739	1.66865e-05	-0.594858	14:63987380:A:G	2	0.640191	6980	0.0222	0.0156	0.0297	0.0204203	0.0142868	0.0276302
14:63765799:TAA:T	SM 34:0;2	14.62265799-65265799	AL161670.1	3.87411e-33	-0.32739	3.87411e-33	-0.32739	14:63765799:TAA:T	2	0.640191	12	0.0222	0.0156	0.0297	0.0204203	0.0142868	0.0276302
14:67509105:A:C	PC O-16:1;0/20:4;0	14.66009105-69009105	AL161670.1	3.43365e-26	-0.191986	2.21678e-05	0.0790074	14:67579885:C:T	2	0.58194	8544	0.0175	0.0116	0.0244	0.0163975	0.0104291	0.0230505
14:67509105:A:C	PC O-16:1;0/20:4;0	14.66009105-69009105	AL161670.1	3.43365e-26	-0.191986	3.43365e-26	-0.191986	14:67509105:A:C	2	0.58194	4	0.0175	0.0116	0.0244	0.0163975	0.0104291	0.0230505
14:67509105:A:C	PC O-16:1;0/16:0;0	14.66009105-69009105	AL161670.1	2.91461e-23	-0.182775	2.91461e-23	-0.182775	14:67509105:A:C	1	0.518411	4	0.0152	0.00974	0.0216	0.0148125	0.00890297	0.0215047
14:63772911:T:G	Cer 40:2;2	14.62272911-65272911	AL161670.1	5.66633e-14	0.215989	5.66633e-14	0.215989	14:63772911:T:G	1	0.73982	14	0.00936	0.00488	0.0148	0.00937001	0.00496745	0.0149897
14:67509105:A:C	PC O-16:1;0/20:3;0	14.66009105-69009105	AL161670.1	1.70352e-12	-0.121264	1.70352e-12	-0.121264	14:67509105:A:C	1	0.657899	6	0.0069	0.00354	0.0112	0.00672548	0.00341645	0.0107845
14:67491655:A:C	PC O-18:2;0/20:4;0	14.65991655-68991655	AL161670.1	1.11502e-08	-0.103279	1.11502e-08	-0.103279	14:67491655:A:C	1	0.63584	6	0.00497	0.00209	0.00873	0.00486082	0.0020721	0.00864505
14:63768838:G:T	Cer 40:1;2	14.62268838-65268838	AL161670.1	5.09709e-09	0.147618	5.09709e-09	0.147618	14:63768838:G:T	1	0.576568	17	0.00472	0.00211	0.00811	0.00444681	0.00180289	0.00763782
19:44908822:C:T	CE 18:2;0	19.43408822-46408822	APOE	7.78668e-36	-0.464139	2.01465e-18	0.187963	19:44908684:T:C	2	0.498511	6	0.0272	0.0204	0.0348	0.0203088	0.0147455	0.0267426
19:44908822:C:T	CE 18:2;0	19.43408822-46408822	APOE	7.78668e-36	-0.464139	7.78668e-36	-0.464139	19:44908822:C:T	2	0.498511	1	0.0272	0.0204	0.0348	0.0203088	0.0143531	0.0273377
19:44908822:C:T	CE 16:0;0	19.43408822-46408822	APOE	4.74747e-28	-0.407448	4.74747e-28	-0.407448	19:44908822:C:T	2	0.681569	1	0.0244	0.0177	0.0319	0.0156977	0.0106096	0.0221927
19:44908822:C:T	CE 16:0;0	19.43408822-46408822	APOE	4.74747e-28	-0.407448	9.21606e-22	0.205307	19:44908684:T:C	2	0.681569	3	0.0244	0.0177	0.0319	0.0156977	0.010656	0.0219828
19:44908822:C:T	CE 18:1;0	19.43408822-46408822	APOE	4.00681e-14	-0.281493	4.00681e-14	-0.281493	19:44908822:C:T	2	0.6945	1	0.0107	0.00651	0.0155	0.00731469	0.0039925	0.0111385
19:44908822:C:T	CE 18:1;0	19.43408822-46408822	APOE	4.00681e-14	-0.281493	1.46503e-09	0.129873	19:44908684:T:C	2	0.6945	11	0.0107	0.00651	0.0155	0.00731469	0.0039925	0.0111385
19:44908822:C:T	CE 22:6;0	19.43408822-46408822	APOE	5.6073e-13	-0.268679	5.6073e-13	-0.268679	19:44908822:C:T	2	0.556715	1	0.00977	0.00574	0.0146	0.0066612	0.00349258	0.0107069
19:44908822:C:T	CE 22:6;0	19.43408822-46408822	APOE	5.6073e-13	-0.268679	3.8171e-09	0.112464	19:44919689:A:G	2	0.556715	431	0.00977	0.00574	0.0146	0.0066612	0.00349258	0.0107069
19:44908822:C:T	CE 20:4;0	19.43408822-46408822	APOE	4.288e-17	-0.309996	4.288e-17	-0.309996	19:44908822:C:T	1	0.539181	1	0.00958	0.00563	0.0142	0.00901883	0.00521289	0.0138772
19:44908684:T:C	CE 20:2;0	19.43408684-46408684	APOE	9.1982e-12	0.162093	1.18225e-07	-0.221364	19:44908822:C:T	2	0.579833	7248	0.00921	0.00501	0.0142	0.00715883	0.00336483	0.0116122
19:44908684:T:C	CE 20:2;0	19.43408684-46408684	APOE	9.1982e-12	0.162093	9.1982e-12	0.162093	19:44908684:T:C	2	0.579833	4	0.00921	0.00501	0.0142	0.00715883	0.00336483	0.0116122
19:44987378:T:C	PE O-18:1;0/20:4;0	19.43487378-46487378	APOE	2.34901e-08	-0.0952732	1.30835e-07	0.196942	19:44908822:C:T	2	0.698	3	0.00776	0.00432	0.0121	0.00404244	0.00164534	0.00706995
19:44987378:T:C	PE O-18:1;0/20:4;0	19.43487378-46487378	APOE	2.34901e-08	-0.0952732	2.34901e-08	-0.0952732	19:44987378:T:C	2	0.698	12	0.00776	0.00432	0.0121	0.00404244	0.00164534	0.00706995
19:44912383:G:A	TAG 58:7;0	19.43412383-46412383	APOE	5.07593e-10	0.220749	5.07593e-10	0.220749	19:44912383:G:A	1	0.60386	3	0.00665	0.00299	0.0113	0.00640062	0.00283024	0.0110467
19:44908822:C:T	SM 42:2;2	19.43408822-46408822	APOE	1.45065e-08	-0.210972	9.61153e-06	-0.0778967	19:44941309:G:T	2	0.709651	323	0.00626	0.00319	0.0101	0.00415903	0.00167557	0.00724757
19:44908822:C:T	SM 42:2;2	19.43408822-46408822	APOE	1.45065e-08	-0.210972	1.45065e-08	-0.210972	19:44908822:C:T	2	0.709651	5	0.00626	0.00319	0.0101	0.00415903	0.00167557	0.00724757
19:44893408:G:T	DAG 18:1;0_18:2;0	19.43393408-46393408	APOE	4.19028e-09	0.12272	0.000816339	0.0607855	19:44927023:C:G	2	0.640738	7706	0.00571	0.00269	0.0096	0.0048001	0.00210066	0.00859248
19:44893408:G:T	DAG 18:1;0_18:2;0	19.43393408-46393408	APOE	4.19028e-09	0.12272	2.12805e-08	0.114021	19:44913484:C:T	2	0.640738	4	0.00571	0.00269	0.0096	0.0048001	0.00210066	0.00859248
19:44908684:T:C	CE 14:0;0	19.43408684-46408684	APOE	4.33234e-11	0.141695	4.33234e-11	0.141695	19:44908684:T:C	1	0.664866	1	0.0057	0.00271	0.00934	0.00558622	0.00233544	0.00879966
19:44908822:C:T	PC O-16:0;0/20:3;0	19.43408822-46408822	APOE	4.52273e-09	0.22452	4.52273e-09	0.22452	19:44908822:C:T	1	0.550095	1	0.00522	0.00225	0.00889	0.00471879	0.00193585	0.00830935
19:44912383:G:A	TAG 56:6;0	19.43412383-46412383	APOE	4.63703e-10	0.193761	4.63703e-10	0.193761	19:44912383:G:A	1	0.645426	3	0.00516	0.0023	0.00855	0.00501728	0.0022502	0.00851471
19:44908684:T:C	CE 18:0;0	19.43408684-46408684	APOE	5.2565e-10	0.133624	5.2565e-10	0.133624	19:44908684:T:C	1	0.729226	7	0.00487	0.00217	0.00835	0.00498238	0.00207896	0.00829844
19:44908822:C:T	TAG 56:3;0	19.43408822-46408822	APOE	3.90648e-08	0.219564	3.90648e-08	0.219564	19:44908822:C:T	1	0.630885	5	0.0045	0.00174	0.00814	0.00447958	0.00165984	0.00792322
19:44908684:T:C	CE 17:0;0	19.43408684-46408684	APOE	1.90515e-08	0.121765	1.90515e-08	0.121765	19:44908684:T:C	1	0.6956	7	0.00408	0.00172	0.00736	0.0041586	0.00166359	0.00737205
19:44983921:C:T	PE O-18:2;0/20:4;0	19.43483921-46483921	APOE	2.58442e-08	-0.0954751	2.58442e-08	-0.0954751	19:44983921:C:T	1	0.719713	12	0.00401	0.00162	0.00717	0.00402816	0.00163478	0.00732771
19:8209156:G:C	SM 38:2;2	19.6709156-9709156	CERS4	5.69804e-53	0.261083	5.81455e-53	0.260276	19:8206837:G:A	5	0.490529	9274	0.0608	0.0505	0.072	0.0307912	0.0230713	0.0391419
19:8209156:G:C	SM 38:2;2	19.6709156-9709156	CERS4	5.69804e-53	0.261083	2.91598e-44	0.251711	19:8212732:G:A	5	0.490529	8267	0.0608	0.0505	0.072	0.0307912	0.0237029	0.0388862
19:8209156:G:C	SM 38:2;2	19.6709156-9709156	CERS4	5.69804e-53	0.261083	2.08763e-15	0.151735	19:8236164:C:T	5	0.490529	1	0.0608	0.0505	0.072	0.0307912	0.0230296	0.0383077
19:8209156:G:C	SM 38:2;2	19.6709156-9709156	CERS4	5.69804e-53	0.261083	6.05695e-23	-0.313768	19:8255671:G:A	5	0.490529	7	0.0608	0.0505	0.072	0.0307912	0.0229403	0.0390847
19:8209156:G:C	SM 38:2;2	19.6709156-9709156	CERS4	5.69804e-53	0.261083	9.38628e-23	-0.390568	19:8257850:A:T	5	0.490529	2	0.0608	0.0505	0.072	0.0307912	0.0236563	0.0387453
19:8219662:C:CA	SM 36:1;2	19.6719662-9719662	CERS4	1.49505e-30	0.197964	4.20382e-25	0.186978	19:8212732:G:A	4	0.679449	8	0.0361	0.0282	0.0448	0.0171673	0.0115439	0.0232053
19:8219662:C:CA	SM 36:1;2	19.6719662-9719662	CERS4	1.49505e-30	0.197964	4.67795e-13	-0.287375	19:8257849:G:T	4	0.679449	2	0.0361	0.0282	0.0448	0.0171673	0.0114054	0.0240992
19:8219662:C:CA	SM 36:1;2	19.6719662-9719662	CERS4	1.49505e-30	0.197964	6.28793e-11	-0.208061	19:8255671:G:A	4	0.679449	9	0.0361	0.0282	0.0448	0.0171673	0.011449	0.0239348
19:8219662:C:CA	SM 36:1;2	19.6719662-9719662	CERS4	1.49505e-30	0.197964	2.68847e-14	0.145275	19:8236164:C:T	4	0.679449	1	0.0361	0.0282	0.0448	0.0171673	0.0112846	0.0234489
19:8206837:G:A	SM 38:1;2	19.6706837-9706837	CERS4	2.80788e-37	0.216755	2.80788e-37	0.216755	19:8206837:G:A	4	0.620954	8	0.0346	0.0269	0.0432	0.0211463	0.0148192	0.0285149
19:8206837:G:A	SM 38:1;2	19.6706837-9706837	CERS4	2.80788e-37	0.216755	2.78711e-09	-0.235998	19:8257849:G:T	4	0.620954	45	0.0346	0.0269	0.0432	0.0211463	0.0152152	0.0280832
19:8206837:G:A	SM 38:1;2	19.6706837-9706837	CERS4	2.80788e-37	0.216755	9.83536e-09	0.109401	19:8236164:C:T	4	0.620954	1	0.0346	0.0269	0.0432	0.0211463	0.0153153	0.0276233
19:8206837:G:A	SM 38:1;2	19.6706837-9706837	CERS4	2.80788e-37	0.216755	3.71291e-14	-0.24056	19:8255671:G:A	4	0.620954	9	0.0346	0.0269	0.0432	0.0211463	0.0151569	0.0279363
19:8222034:T:C	SM 36:2;2	19.6722034-9722034	CERS4	2.47575e-24	0.180906	1.28012e-10	-0.204656	19:8255671:G:A	4	0.527553	7	0.0275	0.023	0.0384	0.0134166	0.00852143	0.0191909
19:8222034:T:C	SM 36:2;2	19.6722034-9722034	CERS4	2.47575e-24	0.180906	2.68227e-05	0.0714955	19:8235921:C:T	4	0.527553	1	0.0275	0.023	0.0384	0.0134166	0.00866427	0.0193766
19:8222034:T:C	SM 36:2;2	19.6722034-9722034	CERS4	2.47575e-24	0.180906	3.83006e-14	-0.300437	19:8257849:G:T	4	0.527553	2	0.0275	0.023	0.0384	0.0134166	0.0084267	0.0190447
19:8222034:T:C	SM 36:2;2	19.6722034-9722034	CERS4	2.47575e-24	0.180906	6.60386e-24	0.178909	19:8219462:C:T	4	0.527553	7	0.0275	0.023	0.0384	0.0134166	0.00856758	0.0188598
19:11079868:C:T	SM 34:1;2	19.9579868-12579868	CERS4	4.09571e-18	-0.243968	8.47887e-18	-0.241703	19:11079088:T:C	1	0.816304	41	0.00947	0.00554	0.0142	0.00950475	0.00554561	0.0142015
19:11079868:C:T	SM 42:2;2	19.9579868-12579868	CERS4	6.76993e-15	-0.21909	1.27699e-14	-0.216887	19:11079088:T:C	1	0.70807	40	0.00791	0.00435	0.0123	0.00775617	0.00402837	0.0119066
19:11079868:C:T	CE 16:0;0	19.9579868-12579868	CERS4	1.02215e-13	-0.209234	1.48989e-13	-0.207886	19:11079088:T:C	1	0.72076	41	0.00725	0.00388	0.0114	0.00708177	0.00384999	0.0112178
19:11079868:C:T	CE 18:2;0	19.9579868-12579868	CERS4	6.8142e-12	-0.193503	9.45289e-12	-0.192234	19:11079088:T:C	1	0.760209	42	0.00618	0.00309	0.0101	0.00604255	0.00301079	0.00978733
19:11078622:CG:C	SM 34:2;2	19.9578622-12578622	CERS4	3.69797e-11	-0.186341	5.64215e-11	-0.184434	19:11079088:T:C	1	0.645661	40	0.00596	0.00293	0.00976	0.00562487	0.00268018	0.00901134
19:11079868:C:T	CE 18:1;0	19.9579868-12579868	CERS4	1.06825e-09	-0.171924	1.61824e-09	-0.17009	19:11079088:T:C	1	0.667712	41	0.00508	0.00233	0.00859	0.00479732	0.0020207	0.00832525
19:11220266:A:G	PI 18:0;0_20:4;0	19.9720266-12720266	CERS4	4.48452e-09	-0.23075	4.48452e-09	-0.23075	19:11220266:A:G	1	0.52731	17	0.00506	0.0023	0.00855	0.00444581	0.00201211	0.00785077
19:11079868:C:T	Chol	19.9579868-12579868	CERS4	1.16088e-08	-0.161378	1.54744e-08	-0.160038	19:11079088:T:C	1	0.716055	40	0.0045	0.00193	0.00786	0.00421762	0.00160177	0.00739132
19:11082239:A:G	PC 16:0;0_16:0;0	19.9582239-12582239	CERS4	3.48866e-08	-0.158246	6.66509e-08	-0.152082	19:11079088:T:C	1	0.736674	41	0.00409	0.00166	0.00728	0.00394458	0.00156804	0.00699359
11:61785208:G:T	PC 18:0;0_20:4;0	11.60435208-64491509	FADS2	0	-0.676794	0	-0.670277	11:61813163:C:T	3	0.81698	8	0.218	0.199	0.237	0.212336	0.194775	0.229995
11:61785208:G:T	PC 18:0;0_20:4;0	11.60435208-64491509	FADS2	0	-0.676794	0	-0.676371	11:61781553:G:A	3	0.81698	11	0.218	0.199	0.237	0.212336	0.193692	0.230952
11:61785208:G:T	PC 18:0;0_20:4;0	11.60435208-64491509	FADS2	0	-0.676794	2.77072e-260	-0.631987	11:61837310:A:T	3	0.81698	4	0.218	0.199	0.237	0.212336	0.193518	0.231268
11:61817672:A:G	CE 20:4;0	11.60317672-64930579	FADS2	0	-0.65939	0	-0.660339	11:61806212:T:C	3	0.823802	16	0.203	0.185	0.222	0.201824	0.183337	0.221565
11:61817672:A:G	CE 20:4;0	11.60317672-64930579	FADS2	0	-0.65939	0	-0.619654	11:61798436:T:C	3	0.823802	606	0.203	0.185	0.222	0.201824	0.185362	0.219446
11:61817672:A:G	CE 20:4;0	11.60317672-64930579	FADS2	0	-0.65939	5.24231e-236	-0.603501	11:61837310:A:T	3	0.823802	5	0.203	0.185	0.222	0.201824	0.184216	0.222037
11:61781553:G:A	PC 16:0;0_20:4;0	11.60281553-65582340	FADS2	6.28772e-295	-0.597747	6.28772e-295	-0.597747	11:61781553:G:A	2	0.657164	13	0.167	0.15	0.184	0.165399	0.147925	0.183155
11:61781553:G:A	PC 16:0;0_20:4;0	11.60281553-65582340	FADS2	6.28772e-295	-0.597747	4.77088e-203	-0.562788	11:61835765:C:T	2	0.657164	5	0.167	0.15	0.184	0.165399	0.147676	0.182405
11:61781553:G:A	PC 17:0;0_20:4;0	11.60281553-63281553	FADS2	9.69321e-236	-0.542799	6.15153e-224	-0.537438	11:61822009:A:G	3	0.590971	8	0.136	0.121	0.152	0.127784	0.11338	0.142067
11:61781553:G:A	PC 17:0;0_20:4;0	11.60281553-63281553	FADS2	9.69321e-236	-0.542799	9.04709e-116	-0.448972	11:61824164:C:G	3	0.590971	6233	0.136	0.121	0.152	0.127784	0.11338	0.142067
11:61781553:G:A	PC 17:0;0_20:4;0	11.60281553-63281553	FADS2	9.69321e-236	-0.542799	9.69321e-236	-0.542799	11:61781553:G:A	3	0.590971	21	0.136	0.121	0.152	0.127784	0.11338	0.142067
11:61818856:C:CT	LPC 20:4;0	11.60318856-65293381	FADS2	4.2303e-202	-0.535363	1.00979e-138	-0.500652	11:61837310:A:T	2	0.748264	5	0.132	0.116	0.148	0.131588	0.115565	0.148543
11:61818856:C:CT	LPC 20:4;0	11.60318856-65293381	FADS2	4.2303e-202	-0.535363	4.2303e-202	-0.535363	11:61818856:C:CT	2	0.748264	11	0.132	0.116	0.148	0.131588	0.114801	0.148385
11:61785208:G:T	PC 18:1;0_20:4;0	11.60285208-63285208	FADS2	5.48495e-207	-0.507503	6.49058e-207	-0.507141	11:61781553:G:A	2	0.587509	9	0.12	0.105	0.135	0.118526	0.103608	0.133901
11:61785208:G:T	PC 18:1;0_20:4;0	11.60285208-63285208	FADS2	5.48495e-207	-0.507503	7.21632e-144	-0.47765	11:61837495:C:T	2	0.587509	5	0.12	0.105	0.135	0.118526	0.103284	0.132827
11:61839170:A:G	PC 18:1;0_20:2;0	11.60339170-63339170	FADS2	1.49061e-122	0.431366	3.14575e-120	0.432977	11:61822009:A:G	2	0.854426	6	0.0864	0.0728	0.101	0.080184	0.0670595	0.0931618
11:61839170:A:G	PC 18:1;0_20:2;0	11.60339170-63339170	FADS2	1.49061e-122	0.431366	1.51737e-120	0.427648	11:61779120:A:G	2	0.854426	29	0.0864	0.0728	0.101	0.080184	0.0670595	0.0931618
11:61790331:T:C	PC 18:0;0_20:5;0	11.60290331-63290331	FADS2	3.30087e-137	-0.419506	3.30087e-137	-0.419506	11:61790331:T:C	2	0.851088	27	0.0811	0.069	0.0939	0.0757699	0.0649515	0.0875598
11:61790331:T:C	PC 18:0;0_20:5;0	11.60290331-63290331	FADS2	3.30087e-137	-0.419506	3.40812e-135	-0.422419	11:61803876:C:G	2	0.851088	8	0.0811	0.069	0.0939	0.0757699	0.0649515	0.0875598
11:61781553:G:A	PC 16:0;0_22:5;0	11.60281553-63281553	FADS2	5.07521e-135	-0.41301	5.07521e-135	-0.41301	11:61781553:G:A	2	0.786733	28	0.0787	0.0669	0.0914	0.0740904	0.0628041	0.0861013
11:61781553:G:A	PC 16:0;0_22:5;0	11.60281553-63281553	FADS2	5.07521e-135	-0.41301	2.17871e-130	-0.411708	11:61803876:C:G	2	0.786733	8	0.0787	0.0669	0.0914	0.0740904	0.0628041	0.0861013
11:61839211:G:A	CE 20:5;0	11.60339211-63339211	FADS2	3.55701e-133	-0.4109	3.55701e-133	-0.4109	11:61839211:G:A	2	0.76859	27	0.0776	0.0658	0.0901	0.073089	0.0618337	0.0855436
11:61839211:G:A	CE 20:5;0	11.60339211-63339211	FADS2	3.55701e-133	-0.4109	3.18172e-129	-0.410581	11:61803876:C:G	2	0.76859	12	0.0776	0.0658	0.0901	0.073089	0.0618337	0.0855436
11:61783884:T:C	PC O-16:1;0/20:4;0	11.60283884-63283884	FADS2	1.17882e-107	-0.403554	2.27632e-79	-0.38946	11:61837743:A:G	2	0.772335	5	0.0744	0.0619	0.0878	0.0689254	0.0565208	0.0821239
11:61783884:T:C	PC O-16:1;0/20:4;0	11.60283884-63283884	FADS2	1.17882e-107	-0.403554	1.49727e-107	-0.403621	11:61784455:A:C	2	0.772335	17	0.0744	0.0619	0.0878	0.0689254	0.0565208	0.0821239
11:61828850:CA:C	PC O-16:0;0/20:4;0	11.60328850-63328850	FADS2	3.66745e-115	-0.382408	3.66745e-115	-0.382408	11:61828850:CA:C	2	0.847527	23	0.0671	0.0562	0.0788	0.0633517	0.0531206	0.0746664
11:61828850:CA:C	PC O-16:0;0/20:4;0	11.60328850-63328850	FADS2	3.66745e-115	-0.382408	1.52833e-80	-0.358932	11:61835765:C:T	2	0.847527	13	0.0671	0.0562	0.0788	0.0633517	0.0531206	0.0746664
11:61832870:A:C	PC 18:1;0_18:2;0	11.60332870-63332870	FADS2	2.79245e-114	-0.380135	5.47143e-110	0.378276	11:61803876:C:G	2	0.792373	4008	0.0657	0.0549	0.0774	0.0628741	0.0529284	0.0733121
11:61832870:A:C	PC 18:1;0_18:2;0	11.60332870-63332870	FADS2	2.79245e-114	-0.380135	2.79245e-114	-0.380135	11:61832870:A:C	2	0.792373	29	0.0657	0.0549	0.0774	0.0628741	0.0529284	0.0733121
11:61790354:T:C	PC 16:0;0_20:5;0	11.60290354-63290354	FADS2	4.34003e-109	-0.372594	9.65131e-107	-0.373867	11:61803876:C:G	2	0.744997	192	0.0639	0.0532	0.0755	0.060082	0.0498704	0.0706915
11:61790354:T:C	PC 16:0;0_20:5;0	11.60290354-63290354	FADS2	4.34003e-109	-0.372594	4.34003e-109	-0.372594	11:61790354:T:C	2	0.744997	30	0.0639	0.0532	0.0755	0.060082	0.0498704	0.0706915
11:61832870:A:C	PC 16:1;0_18:2;0	11.60332870-63332870	FADS2	2.11189e-105	-0.365719	2.11189e-105	-0.365719	11:61832870:A:C	2	0.80555	19	0.0618	0.0513	0.0732	0.058103	0.048076	0.0672433
11:61832870:A:C	PC 16:1;0_18:2;0	11.60332870-63332870	FADS2	2.11189e-105	-0.365719	4.03425e-75	0.34605	11:61837310:A:T	2	0.80555	22	0.0618	0.0513	0.0732	0.058103	0.048076	0.0672433
11:61814292:T:C	LPE 18:2;0	11.60314292-63314292	FADS2	7.02107e-98	0.364648	1.47727e-95	0.354298	11:61851136:A:G	2	0.785295	35	0.0599	0.0494	0.0714	0.0557692	0.0453898	0.0670274
11:61814292:T:C	LPE 18:2;0	11.60314292-63314292	FADS2	7.02107e-98	0.364648	7.02107e-98	0.364648	11:61814292:T:C	2	0.785295	9	0.0599	0.0494	0.0714	0.0557692	0.0453898	0.0670274
11:61822009:A:G	PI 18:0;0_20:3;0	11.60322009-63322009	FADS2	1.70162e-88	0.34925	4.28667e-42	0.367253	11:61779596:G:A	2	0.688461	4	0.0576	0.0472	0.0688	0.0512358	0.0412824	0.0609429
11:61822009:A:G	PI 18:0;0_20:3;0	11.60322009-63322009	FADS2	1.70162e-88	0.34925	4.5716e-88	0.343392	11:61839211:G:A	2	0.688461	22	0.0576	0.0472	0.0688	0.0512358	0.0412824	0.0609429
11:61825533:A:G	PE 18:0;0_18:2;0	11.60325533-63325533	FADS2	1.25122e-92	0.343079	1.29657e-92	0.3481	11:61803876:C:G	2	0.847455	12	0.0551	0.0451	0.066	0.0513472	0.0414756	0.0617388
11:61825533:A:G	PE 18:0;0_18:2;0	11.60325533-63325533	FADS2	1.25122e-92	0.343079	4.8582e-92	0.342219	11:61818856:C:CT	2	0.847455	36	0.0551	0.0451	0.066	0.0513472	0.0414756	0.0617388
11:61832870:A:C	PC 16:0;0_18:2;0	11.60332870-63332870	FADS2	5.65768e-86	-0.330699	8.10307e-86	-0.32918	11:61852357:C:A	2	0.797519	16	0.0515	0.0419	0.062	0.0474029	0.0384106	0.05699
11:61832870:A:C	PC 16:0;0_18:2;0	11.60332870-63332870	FADS2	5.65768e-86	-0.330699	1.5574e-65	0.323229	11:61837310:A:T	2	0.797519	8	0.0515	0.0419	0.062	0.0474029	0.0384106	0.05699
11:61824890:A:G	PC 15:0;0_18:2;0	11.60324890-63324890	FADS2	1.45655e-73	0.316974	7.09316e-66	0.335753	11:61837310:A:T	2	0.823328	4	0.0485	0.0391	0.0588	0.0458609	0.0360342	0.0564913
11:61824890:A:G	PC 15:0;0_18:2;0	11.60324890-63324890	FADS2	1.45655e-73	0.316974	1.80508e-73	0.316833	11:61843278:G:A	2	0.823328	24	0.0485	0.0391	0.0588	0.0458609	0.0366735	0.0560574
11:61783884:T:C	PC 16:1;0_20:4;0	11.60283884-63283884	FADS2	5.3348e-64	-0.327652	5.3348e-64	-0.327652	11:61783884:T:C	2	0.710866	24	0.0465	0.0362	0.0577	0.0439484	0.033305	0.0547143
11:61783884:T:C	PC 16:1;0_20:4;0	11.60283884-63283884	FADS2	5.3348e-64	-0.327652	1.02669e-47	-0.317342	11:61835765:C:T	2	0.710866	5638	0.0465	0.0362	0.0577	0.0439484	0.033305	0.0547143
11:61854084:G:C	PC 18:2;0_20:1;0	11.60354084-63354084	FADS2	3.92202e-65	0.323477	3.92202e-65	0.323477	11:61854084:G:C	1	0.522015	27	0.0456	0.0356	0.0566	0.0450373	0.0351544	0.0556799
11:61784455:A:C	PC O-18:0;0/20:4;0	11.60284455-63284455	FADS2	2.28136e-72	-0.308417	1.05948e-05	0.820427	11:62690476:A:G	2	0.626111	4529	0.0432	0.0343	0.053	0.0409821	0.0324766	0.0501491
11:61784455:A:C	PC O-18:0;0/20:4;0	11.60284455-63284455	FADS2	2.28136e-72	-0.308417	2.28136e-72	-0.308417	11:61784455:A:C	2	0.626111	29	0.0432	0.0343	0.053	0.0409821	0.0324766	0.0501491
11:61820833:A:G	PE 16:0;0_18:2;0	11.60320833-63320833	FADS2	5.5786e-58	0.307764	5.5786e-58	0.307764	11:61820833:A:G	1	0.498396	29	0.0415	0.0318	0.0522	0.0404177	0.0313722	0.0505227
11:61803311:T:C	PC 18:0;0_20:2;0	11.60303311-63303311	FADS2	4.049e-51	0.282264	3.46448e-42	0.294376	11:61824164:C:G	2	0.799753	2	0.0404	0.031	0.0508	0.0339008	0.0255932	0.0430296
11:61803311:T:C	PC 18:0;0_20:2;0	11.60303311-63303311	FADS2	4.049e-51	0.282264	9.30414e-49	0.278767	11:61803876:C:G	2	0.799753	23	0.0404	0.031	0.0508	0.0339008	0.0255932	0.0430296
11:61824890:A:G	PI 18:0;0_18:2;0	11.60324890-63324890	FADS2	3.89961e-67	0.29178	2.56292e-65	0.292019	11:61814292:T:C	2	0.752629	14	0.0383	0.0301	0.0473	0.0370126	0.0290132	0.0464965
11:61824890:A:G	PI 18:0;0_18:2;0	11.60324890-63324890	FADS2	3.89961e-67	0.29178	3.59698e-41	0.264044	11:61824164:C:G	2	0.752629	49	0.0383	0.0301	0.0473	0.0370126	0.0290132	0.0464965
11:61806212:T:C	PC 16:0;0_22:4;0	11.60306212-63306212	FADS2	3.66567e-63	-0.289752	3.66567e-63	-0.289752	11:61806212:T:C	1	0.592485	17	0.0364	0.0282	0.0455	0.0361175	0.0280925	0.0442867
11:61790331:T:C	PC 18:0;0_22:5;0	11.60290331-63290331	FADS2	5.38047e-61	-0.285172	5.38047e-61	-0.285172	11:61790331:T:C	1	0.581918	25	0.0354	0.0273	0.0444	0.0351735	0.0264272	0.0437667
11:61784455:A:C	PC O-18:1;0/20:4;0	11.60284455-63284455	FADS2	3.73782e-63	-0.283584	3.73782e-63	-0.283584	11:61784455:A:C	1	0.519932	21	0.0352	0.0273	0.0438	0.0347783	0.0269734	0.0432548
11:61803876:C:G	PC O-18:1;0/20:3;0	11.60303876-63303876	FADS2	2.67686e-49	0.258993	2.67686e-49	0.258993	11:61803876:C:G	2	0.624331	7	0.0343	0.0263	0.0431	0.0282212	0.0211504	0.0370521
11:61803876:C:G	PC O-18:1;0/20:3;0	11.60303876-63303876	FADS2	2.67686e-49	0.258993	1.50971e-29	0.274206	11:61838141:C:T	2	0.624331	6	0.0343	0.0263	0.0431	0.0282212	0.0211504	0.0370521
11:61824890:A:G	PC 17:0;0_18:2;0	11.60324890-63324890	FADS2	9.03287e-53	0.258705	1.09838e-52	0.259049	11:61806212:T:C	2	0.880911	30	0.032	0.0244	0.0403	0.0290008	0.0216475	0.0367612
11:61824890:A:G	PC 17:0;0_18:2;0	11.60324890-63324890	FADS2	9.03287e-53	0.258705	2.21899e-44	0.265064	11:61837310:A:T	2	0.880911	13	0.032	0.0244	0.0403	0.0290008	0.0216475	0.0367612
11:61851136:A:G	PC 16:0;0_20:2;0	11.60351136-63351136	FADS2	4.95687e-54	0.261677	4.95687e-54	0.261677	11:61851136:A:G	1	0.637713	32	0.0301	0.0228	0.0382	0.0298342	0.0221265	0.0383429
11:61784455:A:C	PE O-18:1;0/20:4;0	11.60284455-63284455	FADS2	1.08689e-49	-0.251165	1.08689e-49	-0.251165	11:61784455:A:C	1	0.653649	26	0.0272	0.0203	0.0349	0.0272723	0.0205258	0.0348337
11:61852357:C:A	PC 18:0;0_18:2;0	11.60352357-63352357	FADS2	8.1305e-49	-0.247196	8.1305e-49	-0.247196	11:61852357:C:A	1	0.584425	22	0.0271	0.0202	0.0348	0.0267773	0.0200775	0.0342208
11:61781553:G:A	PI 18:0;0_20:4;0	11.60281553-63281553	FADS2	3.39942e-49	-0.249094	3.39942e-49	-0.249094	11:61781553:G:A	1	0.775089	18	0.027	0.0201	0.0347	0.0269908	0.0201732	0.034617
11:61781553:G:A	TAG 56:6;0	11.60281553-63281553	FADS2	8.16669e-43	-0.232626	8.16669e-43	-0.232626	11:61781553:G:A	1	0.753798	28	0.0235	0.0171	0.0308	0.0234816	0.0167781	0.0303827
11:61806212:T:C	PC O-18:1;0/18:2;0	11.60306212-63306212	FADS2	3.595e-39	0.229198	3.595e-39	0.229198	11:61806212:T:C	1	0.647927	27	0.0228	0.0163	0.0301	0.0226445	0.0160784	0.0293386
11:61832870:A:C	PC 18:2;0_18:2;0	11.60332870-63332870	FADS2	4.16328e-39	-0.22178	4.16328e-39	-0.22178	11:61832870:A:C	1	0.825334	30	0.0212	0.0152	0.0281	0.0213307	0.0151818	0.0283733
11:61856709:T:C	PE O-16:1;0/20:4;0	11.60356709-63356709	FADS2	4.33573e-35	0.209931	4.33573e-35	0.209931	11:61856709:T:C	1	0.716165	34	0.0191	0.0132	0.0255	0.0190842	0.0137706	0.0259449
11:61803876:C:G	PC 18:2;0_20:3;0	11.60303876-63303876	FADS2	1.3987e-31	0.209516	1.3987e-31	0.209516	11:61803876:C:G	1	0.583837	24	0.0188	0.0129	0.0255	0.0183702	0.0121254	0.0248036
11:61804006:T:C	CE 16:0;0	11.60304006-63304006	FADS2	4.7722e-34	-0.205939	4.7722e-34	-0.205939	11:61803311:T:C	1	0.684368	29	0.0186	0.013	0.0251	0.0184872	0.0129057	0.0254362
11:61818856:C:CT	CE 22:6;0	11.60318856-63318856	FADS2	2.13988e-32	-0.201062	2.13988e-32	-0.201062	11:61818856:C:CT	1	0.730158	35	0.0176	0.0121	0.0238	0.0175586	0.0118421	0.023993
11:61832870:A:C	PC 18:1;0_18:1;0	11.60332870-63332870	FADS2	1.27747e-32	-0.201919	1.27747e-32	-0.201919	11:61832870:A:C	1	0.825749	35	0.0176	0.0121	0.0239	0.0176825	0.0125211	0.0237829
11:61804006:T:C	PE O-18:1;0/18:2;0	11.60304006-63304006	FADS2	3.60449e-29	0.194339	3.60449e-29	0.194339	11:61804006:T:C	2	0.552556	29	0.0173	0.0118	0.0237	0.0163548	0.0110238	0.0227544
11:61804006:T:C	PE O-18:1;0/18:2;0	11.60304006-63304006	FADS2	3.60449e-29	0.194339	0.720001	0.00969682	11:61831875:G:A	2	0.552556	7499	0.0173	0.0118	0.0237	0.0163548	0.0110238	0.0227544
11:61843278:G:A	CE 18:3;0	11.60343278-63343278	FADS2	4.0219e-27	-0.183231	0.981256	0.000626484	11:61779596:G:A	2	0.715179	4425	0.0162	0.0109	0.0222	0.0145852	0.00950249	0.0202593
11:61843278:G:A	CE 18:3;0	11.60343278-63343278	FADS2	4.0219e-27	-0.183231	4.0219e-27	-0.183231	11:61843278:G:A	2	0.715179	26	0.0162	0.0109	0.0222	0.0145852	0.00950249	0.0202593
11:61835886:A:T	CE 20:3;0	11.60335886-63335886	FADS2	3.9811e-19	-0.170476	2.47146e-16	0.218143	11:61779596:G:A	2	0.796788	4	0.0158	0.0107	0.0216	0.0101514	0.005889	0.0152027
11:61835886:A:T	CE 20:3;0	11.60335886-63335886	FADS2	3.9811e-19	-0.170476	1.99006e-05	-0.0719197	11:61796827:G:T	2	0.796788	34	0.0158	0.0107	0.0216	0.0101514	0.00606585	0.0148654
11:61785208:G:T	PE 18:0;0_20:4;0	11.60285208-63285208	FADS2	1.32847e-28	-0.188337	1.32847e-28	-0.188337	11:61785208:G:T	1	0.790132	29	0.0154	0.0103	0.0213	0.0154409	0.0103236	0.0209807
11:61800281:C:A	SM 36:2;2	11.60300281-63300281	FADS2	5.30012e-25	-0.178175	2.248e-19	-0.192585	11:61862632:G:A	2	0.694439	4424	0.0151	0.01	0.021	0.0133934	0.00883278	0.0191684
11:61800281:C:A	SM 36:2;2	11.60300281-63300281	FADS2	5.30012e-25	-0.178175	8.23862e-25	-0.174795	11:61827448:CT:C	2	0.694439	41	0.0151	0.01	0.021	0.0133934	0.00883278	0.0191684
11:61803876:C:G	PE 18:1;0_18:1;0	11.60303876-63303876	FADS2	1.12186e-27	0.189661	1.12186e-27	0.189661	11:61803876:C:G	1	0.68637	14	0.0151	0.0101	0.0212	0.0151391	0.0101754	0.0210488
11:61832870:A:C	PC O-16:0;0/18:2;0	11.60332870-63332870	FADS2	1.54699e-26	-0.181467	1.54699e-26	-0.181467	11:61832870:A:C	1	0.788123	29	0.0143	0.00929	0.0199	0.014284	0.00941066	0.0202884
11:61803876:C:G	PC 14:0;0_18:2;0	11.60303876-63303876	FADS2	1.14527e-25	0.184079	1.14527e-25	0.184079	11:61803876:C:G	1	0.744826	38	0.0142	0.0092	0.0202	0.0143131	0.00956877	0.0204992
11:61813163:C:T	PE O-18:2;0/20:4;0	11.60313163-63313163	FADS2	4.15969e-26	-0.182631	4.15969e-26	-0.182631	11:61813163:C:T	1	0.597429	28	0.0142	0.00937	0.02	0.0140486	0.00903146	0.0195746
11:61785208:G:T	PC O-18:2;0/20:4;0	11.60285208-63285208	FADS2	1.97128e-21	-0.175871	1.97128e-21	-0.175871	11:61785208:G:T	2	0.55832	34	0.0136	0.00847	0.0196	0.0130765	0.008076	0.0187588
11:61828092:C:T	PC O-16:0;0/20:3;0	11.60328092-63328092	FADS2	2.16744e-23	0.270612	2.16744e-23	0.270612	11:61828092:C:T	1	0.578849	4	0.0136	0.00857	0.0195	0.0132466	0.00855874	0.0191209
11:61815236:T:C	SM 34:2;2	11.60315236-63315236	FADS2	7.2617e-23	-0.169628	1.8486e-16	-0.171664	11:61870115:T:C	2	0.661892	5456	0.0134	0.00864	0.0189	0.0121877	0.00770096	0.0174632
11:61815236:T:C	SM 34:2;2	11.60315236-63315236	FADS2	7.2617e-23	-0.169628	1.14031e-22	-0.166424	11:61828850:CA:C	2	0.661892	40	0.0134	0.00864	0.0189	0.0121877	0.00770096	0.0174632
11:61790354:T:C	PC 18:2;0_20:4;0	11.60290354-63290354	FADS2	2.66156e-24	-0.174355	2.66156e-24	-0.174355	11:61790354:T:C	1	0.781553	28	0.0131	0.00835	0.0185	0.0131982	0.0083636	0.0185714
11:61814292:T:C	PC 16:1;0_18:1;0	11.60314292-63314292	FADS2	2.28142e-24	0.175659	2.28142e-24	0.175659	11:61814292:T:C	1	0.801666	38	0.013	0.00831	0.0184	0.0130458	0.00834686	0.0183116
11:61779120:A:G	PC 18:0;0_22:6;0	11.60279120-63279120	FADS2	2.20818e-22	-0.167131	2.20818e-22	-0.167131	11:61779120:A:G	1	0.782721	41	0.0121	0.00754	0.0175	0.0121693	0.00794978	0.01802
11:61779596:G:A	PC 18:0;0_20:3;0	11.60279596-63279596	FADS2	6.86743e-19	0.236081	6.86743e-19	0.236081	11:61779596:G:A	2	0.818982	4	0.0121	0.00767	0.0173	0.00994896	0.00591963	0.014683
11:61779596:G:A	PC 18:0;0_20:3;0	11.60279596-63279596	FADS2	6.86743e-19	0.236081	0.333267	-0.0162954	11:61796827:G:T	2	0.818982	155	0.0121	0.00767	0.0173	0.00994896	0.00591963	0.014683
11:61814292:T:C	TAG 56:3;0	11.60314292-63314292	FADS2	3.9501e-20	0.169992	3.9501e-20	0.169992	11:61814292:T:C	1	0.70048	34	0.0121	0.00727	0.0179	0.0121551	0.00705161	0.017673
11:61828092:C:T	PC 16:0;0_20:3;0	11.60328092-63328092	FADS2	3.04743e-22	0.256722	3.04743e-22	0.256722	11:61828092:C:T	1	0.62639	4	0.0121	0.0076	0.0173	0.0118339	0.00723351	0.0170263
11:61803876:C:G	PC O-16:0;0/22:5;0	11.60303876-63303876	FADS2	7.57357e-19	-0.168015	7.57357e-19	-0.168015	11:61803876:C:G	1	0.701472	36	0.0116	0.00686	0.0172	0.0116359	0.00688164	0.0173715
11:61811991:A:G	TAG 56:7;0	11.60311991-63311991	FADS2	2.72269e-21	-0.161329	2.72269e-21	-0.161329	11:61811991:A:G	1	0.750207	33	0.0114	0.00703	0.0166	0.0113338	0.00714097	0.0165171
11:61826344:C:T	PI 18:1;0_18:2;0	11.60326344-63326344	FADS2	1.47356e-19	0.161102	1.47356e-19	0.161102	11:61826344:C:T	1	0.65847	39	0.0114	0.0069	0.0169	0.0112788	0.00682313	0.0167968
11:61803910:G:A	PI 16:0;0_18:2;0	11.60303910-63303910	FADS2	5.74908e-21	0.164055	5.74908e-21	0.164055	11:61803910:G:A	1	0.737009	36	0.0113	0.00697	0.0165	0.0113625	0.00679841	0.0164925
11:61835765:C:T	PE O-18:2;0/18:2;0	11.60335765-63335765	FADS2	2.42956e-18	0.176894	2.42956e-18	0.176894	11:61835765:C:T	1	0.544007	35	0.0112	0.00666	0.0166	0.0107509	0.00626068	0.0159454
11:61790331:T:C	TAG 58:7;0	11.60290331-63290331	FADS2	5.95425e-16	-0.159446	5.95425e-16	-0.159446	11:61790331:T:C	1	0.578096	43	0.0111	0.00631	0.017	0.010626	0.00583065	0.0162404
11:61827448:CT:C	PI 18:1;0_18:1;0	11.60327448-63327448	FADS2	3.33732e-20	0.156773	3.33732e-20	0.156773	11:61827448:CT:C	1	0.830229	38	0.0106	0.00641	0.0156	0.0106968	0.00646713	0.015808
11:61832870:A:C	PC O-18:2;0/18:2;0	11.60332870-63332870	FADS2	6.5468e-20	-0.155504	6.5468e-20	-0.155504	11:61832870:A:C	1	0.761666	28	0.0106	0.00644	0.0156	0.010546	0.00640848	0.0153757
11:61856709:T:C	TAG 56:5;0	11.60356709-63356709	FADS2	3.44949e-15	0.153666	3.44949e-15	0.153666	11:61856709:T:C	1	0.705922	37	0.0102	0.00561	0.0158	0.0099374	0.00536441	0.0151064
11:61813163:C:T	SM 38:2;2	11.60313163-63313163	FADS2	6.46442e-17	-0.144338	6.46442e-17	-0.144338	11:61813163:C:T	2	0.679358	44	0.01	0.00594	0.0149	0.00894476	0.00517084	0.0136303
11:61813163:C:T	SM 38:2;2	11.60313163-63313163	FADS2	6.46442e-17	-0.144338	1.23288e-14	0.155654	11:61891824:A:G	2	0.679358	7465	0.01	0.00594	0.0149	0.00894476	0.00517084	0.0136303
11:61788567:A:C	PC O-16:1;0/20:3;0	11.60288567-63288567	FADS2	3.60966e-16	0.220095	5.12092e-05	-0.0762365	11:60341696:G:A	2	0.67884	6475	0.00992	0.0058	0.0149	0.00894118	0.00500624	0.0135439
11:61788567:A:C	PC O-16:1;0/20:3;0	11.60288567-63288567	FADS2	3.60966e-16	0.220095	3.60966e-16	0.220095	11:61788567:A:C	2	0.67884	4	0.00992	0.0058	0.0149	0.00894118	0.00500624	0.0135439
11:61802358:C:T	PC 16:0;0_16:0;0	11.60302358-63302358	FADS2	1.69211e-18	-0.148938	1.69211e-18	-0.148938	11:61802358:C:T	1	0.80208	32	0.00969	0.00568	0.0145	0.00972197	0.00561563	0.0146544
11:61779120:A:G	PE O-16:1;0/18:2;0	11.60279120-63279120	FADS2	1.33171e-14	0.148929	1.33171e-14	0.148929	11:61779120:A:G	1	0.743782	34	0.00968	0.00524	0.0152	0.00960908	0.00520875	0.0154185
11:61788567:A:C	PC 18:1;0_20:3;0	11.60288567-63288567	FADS2	3.03518e-17	0.223567	3.03518e-17	0.223567	11:61788567:A:C	2	0.507543	4	0.00957	0.00569	0.0144	0.00910697	0.0055246	0.0138547
11:61788567:A:C	PC 18:1;0_20:3;0	11.60288567-63288567	FADS2	3.03518e-17	0.223567	0.69549	-0.00660745	11:61796827:G:T	2	0.507543	8720	0.00957	0.00569	0.0144	0.00910697	0.0055246	0.0138547
11:61824890:A:G	PC O-18:2;0/16:0;0	11.60324890-63324890	FADS2	4.32918e-18	0.14782	4.32918e-18	0.14782	11:61824890:A:G	1	0.829299	34	0.00947	0.00554	0.0142	0.00951019	0.00529232	0.0143845
11:61855668:C:T	PC 16:0;0_18:0;0	11.60355668-63355668	FADS2	6.00203e-18	0.146355	6.00203e-18	0.146355	11:61855668:C:T	1	0.643032	29	0.00944	0.00552	0.0142	0.00943554	0.00550671	0.0141619
11:61820833:A:G	PC O-18:2;0/18:1;0	11.60320833-63320833	FADS2	7.47417e-17	0.146557	7.47417e-17	0.146557	11:61820833:A:G	1	0.851294	33	0.00936	0.00535	0.0143	0.00937365	0.0051188	0.0142531
11:61779120:A:G	TAG 56:8;0	11.60279120-63279120	FADS2	9.00814e-16	-0.140703	9.00814e-16	-0.140703	11:61779120:A:G	1	0.716151	40	0.00875	0.00489	0.0134	0.00866585	0.00471821	0.0130172
11:61851136:A:G	TAG 56:4;0	11.60351136-63351136	FADS2	4.88821e-13	0.135582	4.88821e-13	0.135582	11:61851136:A:G	1	0.661111	41	0.00825	0.00428	0.0132	0.00806401	0.00444438	0.012912
11:61785208:G:T	PI 16:0;0_20:4;0	11.60285208-63285208	FADS2	2.50772e-12	-0.136401	2.50772e-12	-0.136401	11:61785208:G:T	1	0.633309	34	0.00819	0.00415	0.0133	0.00793658	0.00407854	0.0129662
11:61814292:T:C	TAG 54:3;0	11.60314292-63314292	FADS2	1.12578e-14	0.133389	1.12578e-14	0.133389	11:61814292:T:C	1	0.648467	41	0.00788	0.00433	0.0122	0.00764143	0.00417452	0.0116599
11:61813890:C:CG	PI 18:0;0_18:1;0	11.60313890-63313890	FADS2	1.98722e-15	0.145139	1.98722e-15	0.145139	11:61813890:C:CG	1	0.826746	40	0.00783	0.00427	0.0122	0.00807329	0.00448165	0.0122985
11:61790354:T:C	TAG 52:6;0	11.60290354-63290354	FADS2	1.00143e-13	-0.132421	1.00143e-13	-0.132421	11:61790354:T:C	1	0.807632	34	0.00765	0.00401	0.0121	0.00768537	0.00401931	0.0119802
11:61814292:T:C	LPC 18:2;0	11.60314292-63314292	FADS2	3.22182e-14	0.131069	3.22182e-14	0.131069	11:61814292:T:C	1	0.816764	39	0.00729	0.00388	0.0114	0.00736859	0.00391123	0.0116449
11:61843278:G:A	TAG 54:7;0	11.60343278-63343278	FADS2	5.0926e-13	-0.126039	5.0926e-13	-0.126039	11:61843278:G:A	1	0.7369	35	0.00703	0.00363	0.0112	0.00698756	0.00341077	0.0115025
11:61800281:C:A	PC 16:0;0_22:6;0	11.60300281-63300281	FADS2	2.30441e-13	-0.126716	2.30441e-13	-0.126716	11:61800281:C:A	1	0.759681	42	0.00679	0.00351	0.0108	0.00688406	0.00345392	0.0107525
11:61837310:A:T	CE 18:2;0	11.60337310-63337310	FADS2	3.2532e-13	0.138769	3.2532e-13	0.138769	11:61837310:A:T	1	0.682198	44	0.00668	0.00346	0.0107	0.00679523	0.00345464	0.0109941
11:61815236:T:C	SM 40:2;2	11.60315236-63315236	FADS2	2.13187e-12	-0.121148	2.13187e-12	-0.121148	11:61815236:T:C	1	0.77684	40	0.00623	0.0031	0.0101	0.00633067	0.00336962	0.0101401
11:61852357:C:A	PC 16:0;0_20:1;0	11.60352357-63352357	FADS2	3.57873e-11	-0.11459	3.57873e-11	-0.11459	11:61852357:C:A	1	0.804735	42	0.00577	0.00273	0.0096	0.00584693	0.00290723	0.00925268
11:61796827:G:T	CE 18:0;0	11.60296827-63296827	FADS2	4.46858e-11	-0.111203	4.46858e-11	-0.111203	11:61796827:G:T	1	0.788758	35	0.00538	0.00252	0.00897	0.00559063	0.00270189	0.00905555
11:61853722:G:A	PC 16:0;0_18:3;0	11.60353722-63353722	FADS2	2.24192e-10	0.111674	2.24192e-10	0.111674	11:61853722:G:A	1	0.795898	45	0.00501	0.00227	0.00848	0.00518142	0.00248651	0.00852676
11:61813890:C:CG	TAG 53:3;0	11.60313890-63313890	FADS2	1.704e-09	0.110335	1.704e-09	0.110335	11:61813890:C:CG	1	0.659174	44	0.00485	0.00215	0.00833	0.00471916	0.00213765	0.00814813
11:61858251:CA:C	TAG 54:4;0	11.60358251-63358251	FADS2	1.31034e-08	-0.0991707	1.31034e-08	-0.0991707	11:61858251:CA:C	2	0.533324	57	0.00482	0.00215	0.00826	0.0041886	0.00185727	0.00746601
11:61858251:CA:C	TAG 54:4;0	11.60358251-63358251	FADS2	1.31034e-08	-0.0991707	2.4019e-05	-0.497012	11:62717059:C:T	2	0.533324	8191	0.00482	0.00215	0.00826	0.0041886	0.00185727	0.00746601
11:61811991:A:G	TAG 54:6;0	11.60311991-63311991	FADS2	9.75404e-09	-0.0983213	9.75404e-09	-0.0983213	11:61811991:A:G	1	0.771899	36	0.00439	0.00184	0.00775	0.00431444	0.00176802	0.00780803
11:61813890:C:CG	TAG 53:2;0	11.60313890-63313890	FADS2	8.46453e-09	0.106432	8.46453e-09	0.106432	11:61813890:C:CG	1	0.68784	45	0.0042	0.00172	0.00751	0.00438856	0.00186003	0.00786897
11:61813163:C:T	PI 16:0;0_18:1;0	11.60313163-63313163	FADS2	8.51397e-09	0.0997193	8.51397e-09	0.0997193	11:61813163:C:T	1	0.856527	44	0.00413	0.00169	0.00733	0.00429767	0.00184268	0.00776999
17:4789345:G:T	SM 40:1;2	17.3289345-6289345	GLTPD2	4.29119e-60	-0.760975	3.14066e-12	0.126144	17:4767677:G:C	2	0.669606	9	0.0367	0.0286	0.0454	0.0330688	0.0251673	0.0424645
17:4789345:G:T	SM 40:1;2	17.3289345-6289345	GLTPD2	4.29119e-60	-0.760975	4.29119e-60	-0.760975	17:4789345:G:T	2	0.669606	1	0.0367	0.0286	0.0454	0.0330688	0.0251673	0.0424645
17:4789345:G:T	SM 34:0;2	17.3289345-6289345	GLTPD2	4.94055e-37	-0.692445	4.94055e-37	-0.692445	17:4789345:G:T	2	0.710136	1	0.0272	0.0199	0.0355	0.0229112	0.0160899	0.0312725
17:4789345:G:T	SM 34:0;2	17.3289345-6289345	GLTPD2	4.94055e-37	-0.692445	4.08816e-11	0.127673	17:4767945:G:A	2	0.710136	9	0.0272	0.0199	0.0355	0.0229112	0.0160899	0.0312725
17:4789345:G:T	SM 42:2;2	17.3289345-6289345	GLTPD2	4.60743e-30	-0.532634	4.60743e-30	-0.532634	17:4789345:G:T	2	0.54488	1	0.0175	0.0119	0.024	0.016242	0.0105671	0.021953
17:4789345:G:T	SM 42:2;2	17.3289345-6289345	GLTPD2	4.60743e-30	-0.532634	1.43877e-08	0.103953	17:4781933:G:A	2	0.54488	9820	0.0175	0.0119	0.024	0.016242	0.0105671	0.021953
17:4789345:G:T	SM 38:1;2	17.3289345-6289345	GLTPD2	1.30724e-24	-0.479082	1.30724e-24	-0.479082	17:4789345:G:T	1	0.5225	1	0.0137	0.0089	0.0193	0.0131682	0.00846566	0.019016
17:4789345:G:T	SM 36:1;2	17.3289345-6289345	GLTPD2	3.88515e-13	-0.340671	3.88515e-13	-0.340671	17:4789345:G:T	1	0.58141	6	0.007	0.00364	0.0112	0.00675108	0.00343018	0.0102401
17:4789345:G:T	SM 34:1;2	17.3289345-6289345	GLTPD2	5.10854e-11	-0.308159	5.10854e-11	-0.308159	17:4789345:G:T	1	0.57724	6	0.00569	0.0028	0.00946	0.005545	0.0027488	0.00927741
17:5394152:C:T	SM 40:2;2	17.3894152-6894152	GLTPD2	1.60931e-09	-0.188487	1.60931e-09	-0.188487	17:5384095:G:A	1	0.668508	43	0.00474	0.00208	0.00822	0.00469699	0.00210474	0.00805348
17:5384095:G:A	SM 32:1;2	17.3884095-6884095	GLTPD2	2.14118e-08	-0.174827	2.14118e-08	-0.174827	17:5394152:C:T	1	0.710011	73	0.00398	0.00159	0.00714	0.004064	0.00160723	0.00734348
20:12982070:A:G	Cer 42:2;2	20.11482070-14482070	LINC01722	7.11568e-52	-0.265158	9.73976e-05	-0.111626	20:13091356:C:T	3	0.640713	5821	0.0428	0.0342	0.0522	0.029754	0.0223075	0.0374994
20:12982070:A:G	Cer 42:2;2	20.11482070-14482070	LINC01722	7.11568e-52	-0.265158	3.40803e-17	0.251683	20:13160073:G:A	3	0.640713	1	0.0428	0.0342	0.0522	0.029754	0.0217596	0.0375375
20:12982070:A:G	Cer 42:2;2	20.11482070-14482070	LINC01722	7.11568e-52	-0.265158	7.11568e-52	-0.265158	20:12982070:A:G	3	0.640713	8	0.0428	0.0342	0.0522	0.029754	0.0222908	0.0381857
20:12982070:A:G	Cer 40:1;2	20.11482070-14482070	LINC01722	1.01838e-50	-0.263295	0.00481158	0.0467292	20:13085255:C:G	3	0.617197	5128	0.0367	0.0287	0.0456	0.0292474	0.0219823	0.0371845
20:12982070:A:G	Cer 40:1;2	20.11482070-14482070	LINC01722	1.01838e-50	-0.263295	1.01838e-50	-0.263295	20:12982070:A:G	3	0.617197	8	0.0367	0.0287	0.0456	0.0292474	0.02179	0.0374874
20:12982070:A:G	Cer 40:1;2	20.11482070-14482070	LINC01722	1.01838e-50	-0.263295	6.57056e-09	0.173967	20:13160073:G:A	3	0.617197	1	0.0367	0.0287	0.0456	0.0292474	0.0219811	0.0374075
20:12982070:A:G	Cer 42:1;2	20.11482070-14482070	LINC01722	6.10811e-37	-0.222717	6.10811e-37	-0.222717	20:12982070:A:G	3	0.662436	8	0.0311	0.0238	0.0393	0.0208373	0.0147869	0.0276873
20:12982070:A:G	Cer 42:1;2	20.11482070-14482070	LINC01722	6.10811e-37	-0.222717	6.24269e-05	-0.303497	20:13933175:C:A	3	0.662436	3321	0.0311	0.0238	0.0393	0.0208373	0.0146721	0.0276692
20:12982070:A:G	Cer 42:1;2	20.11482070-14482070	LINC01722	6.10811e-37	-0.222717	1.13201e-12	0.2125	20:13160073:G:A	3	0.662436	1	0.0311	0.0238	0.0393	0.0208373	0.015232	0.0277361
20:12978039:A:G	Cer 40:2;2	20.11478039-14478039	LINC01722	3.65655e-29	-0.227656	3.65655e-29	-0.227656	20:12978039:A:G	2	0.708148	9	0.0255	0.018	0.0342	0.0205365	0.0131048	0.028495
20:12978039:A:G	Cer 40:2;2	20.11478039-14478039	LINC01722	3.65655e-29	-0.227656	1.61348e-05	0.147454	20:13160073:G:A	2	0.708148	12	0.0255	0.018	0.0342	0.0205365	0.0131048	0.028495
20:12982070:A:G	SM 38:1;2	20.11482070-14482070	LINC01722	7.38561e-21	-0.164463	7.38561e-21	-0.164463	20:12982070:A:G	1	0.630126	9	0.0113	0.00688	0.0164	0.0110525	0.00672196	0.0163383
20:12982070:A:G	SM 40:2;2	20.11482070-14482070	LINC01722	4.33067e-12	-0.121828	4.33067e-12	-0.121828	20:12982070:A:G	1	0.67372	8	0.00629	0.00317	0.0103	0.00615414	0.00304349	0.00981629
20:12982070:A:G	SM 32:1;2	20.11482070-14482070	LINC01722	4.03174e-10	-0.10997	4.03174e-10	-0.10997	20:12982070:A:G	1	0.704594	9	0.00521	0.00242	0.00878	0.00503679	0.00221176	0.00857613
20:12982070:A:G	SM 36:1;2	20.11482070-14482070	LINC01722	5.55191e-10	-0.109248	5.55191e-10	-0.109248	20:12982070:A:G	1	0.707844	12	0.00508	0.0023	0.00861	0.00495825	0.00207438	0.0082939
15:58388755:T:C	PE 16:0;0_20:4;0	15.56888755-59888755	LIPC	3.61517e-104	-0.371658	3.03932e-41	0.270565	15:58399949:G:T	8	0.559026	117	0.158	0.142	0.176	0.0653217	0.0544242	0.0769422
15:58388755:T:C	PE 16:0;0_20:4;0	15.56888755-59888755	LIPC	3.61517e-104	-0.371658	1.61768e-08	1.03209	15:58541944:G:A	8	0.559026	45	0.158	0.142	0.176	0.0653217	0.054476	0.0775039
15:58388755:T:C	PE 16:0;0_20:4;0	15.56888755-59888755	LIPC	3.61517e-104	-0.371658	5.01046e-104	-0.371785	15:58391167:A:G	8	0.559026	2	0.158	0.142	0.176	0.0653217	0.0540422	0.0777095
15:58388755:T:C	PE 16:0;0_20:4;0	15.56888755-59888755	LIPC	3.61517e-104	-0.371658	2.44786e-85	-0.388557	15:58434769:C:CGCTGCTCCAAAGAGCAGCT	8	0.559026	108	0.158	0.142	0.176	0.0653217	0.054531	0.0781034
15:58388755:T:C	PE 16:0;0_20:4;0	15.56888755-59888755	LIPC	3.61517e-104	-0.371658	2.29083e-12	-0.150521	15:58279711:C:T	8	0.559026	4	0.158	0.142	0.176	0.0653217	0.0540178	0.0777164
15:58388755:T:C	PE 16:0;0_20:4;0	15.56888755-59888755	LIPC	3.61517e-104	-0.371658	4.08757e-103	0.385035	15:58386313:C:T	8	0.559026	1	0.158	0.142	0.176	0.0653217	0.054069	0.0780329
15:58388755:T:C	PE 16:0;0_20:4;0	15.56888755-59888755	LIPC	3.61517e-104	-0.371658	4.24011e-47	0.93638	15:58563549:C:T	8	0.559026	1	0.158	0.142	0.176	0.0653217	0.0541416	0.0774541
15:58388755:T:C	PE 16:0;0_20:4;0	15.56888755-59888755	LIPC	3.61517e-104	-0.371658	5.74421e-88	0.38937	15:58431280:T:C	8	0.559026	3	0.158	0.142	0.176	0.0653217	0.0542746	0.0771404
15:58386313:C:T	PE 18:0;0_20:4;0	15.56886313-59886313	LIPC	7.59268e-93	0.354025	3.24569e-81	0.363043	15:58431740:G:A	8	0.506361	3	0.132	0.117	0.148	0.0544822	0.0447043	0.0653939
15:58386313:C:T	PE 18:0;0_20:4;0	15.56886313-59886313	LIPC	7.59268e-93	0.354025	7.59268e-93	0.354025	15:58386313:C:T	8	0.506361	1	0.132	0.117	0.148	0.0544822	0.0446667	0.0650587
15:58386313:C:T	PE 18:0;0_20:4;0	15.56886313-59886313	LIPC	7.59268e-93	0.354025	2.19081e-41	0.86909	15:58563549:C:T	8	0.506361	1	0.132	0.117	0.148	0.0544822	0.0442544	0.0653341
15:58386313:C:T	PE 18:0;0_20:4;0	15.56886313-59886313	LIPC	7.59268e-93	0.354025	1.10505e-12	0.263225	15:58283155:T:A	8	0.506361	430	0.132	0.117	0.148	0.0544822	0.0450454	0.0656322
15:58386313:C:T	PE 18:0;0_20:4;0	15.56886313-59886313	LIPC	7.59268e-93	0.354025	5.99719e-55	-0.329578	15:58435126:A:G	8	0.506361	601	0.132	0.117	0.148	0.0544822	0.0450904	0.0647788
15:58386313:C:T	PE 18:0;0_20:4;0	15.56886313-59886313	LIPC	7.59268e-93	0.354025	1.24253e-39	0.253551	15:58391858:A:G	8	0.506361	5	0.132	0.117	0.148	0.0544822	0.0440305	0.0649086
15:58386313:C:T	PE 18:0;0_20:4;0	15.56886313-59886313	LIPC	7.59268e-93	0.354025	2.82529e-08	1.01156	15:58541944:G:A	8	0.506361	124	0.132	0.117	0.148	0.0544822	0.0435555	0.0652702
15:58386313:C:T	PE 18:0;0_20:4;0	15.56886313-59886313	LIPC	7.59268e-93	0.354025	1.36768e-10	-0.132235	15:58279711:C:T	8	0.506361	3	0.132	0.117	0.148	0.0544822	0.0445296	0.0667227
15:58386313:C:T	PE 18:0;0_18:2;0	15.56886313-59886313	LIPC	9.03016e-66	0.297746	6.63107e-61	0.316847	15:58431476:C:T	5	0.505258	4	0.0956	0.0827	0.109	0.0387055	0.0299094	0.0472166
15:58386313:C:T	PE 18:0;0_18:2;0	15.56886313-59886313	LIPC	9.03016e-66	0.297746	1.72449e-39	0.849673	15:58563549:C:T	5	0.505258	1	0.0956	0.0827	0.109	0.0387055	0.0302587	0.0481903
15:58386313:C:T	PE 18:0;0_18:2;0	15.56886313-59886313	LIPC	9.03016e-66	0.297746	3.85311e-09	-0.118821	15:58290341:C:T	5	0.505258	4	0.0956	0.0827	0.109	0.0387055	0.0300325	0.0475003
15:58386313:C:T	PE 18:0;0_18:2;0	15.56886313-59886313	LIPC	9.03016e-66	0.297746	9.03016e-66	0.297746	15:58386313:C:T	5	0.505258	1	0.0956	0.0827	0.109	0.0387055	0.0308794	0.0479353
15:58386313:C:T	PE 18:0;0_18:2;0	15.56886313-59886313	LIPC	9.03016e-66	0.297746	3.92267e-15	0.138015	15:58400003:A:C	5	0.505258	11	0.0956	0.0827	0.109	0.0387055	0.0305745	0.0482364
15:58431280:T:C	PE 16:0;0_18:2;0	15.56931280-59931280	LIPC	1.42225e-49	0.316338	2.50121e-47	0.28324	15:58386313:C:T	4	0.544107	1	0.0953	0.0809	0.111	0.03731	0.0276846	0.0475251
15:58431280:T:C	PE 16:0;0_18:2;0	15.56931280-59931280	LIPC	1.42225e-49	0.316338	3.39981e-05	-0.0991174	15:58279711:C:T	4	0.544107	4728	0.0953	0.0809	0.111	0.03731	0.0282987	0.0471388
15:58431280:T:C	PE 16:0;0_18:2;0	15.56931280-59931280	LIPC	1.42225e-49	0.316338	3.62348e-38	0.869607	15:58563549:C:T	4	0.544107	1	0.0953	0.0809	0.111	0.03731	0.0280096	0.04768
15:58431280:T:C	PE 16:0;0_18:2;0	15.56931280-59931280	LIPC	1.42225e-49	0.316338	1.42225e-49	0.316338	15:58431280:T:C	4	0.544107	3	0.0953	0.0809	0.111	0.03731	0.0273483	0.0472102
15:58431740:G:A	PE 18:1;0_18:1;0	15.56931740-59931740	LIPC	3.10938e-41	0.259359	2.73836e-09	-0.339637	15:59186063:T:C	5	0.72492	2766	0.0624	0.0518	0.0738	0.0242147	0.0177631	0.0315976
15:58431740:G:A	PE 18:1;0_18:1;0	15.56931740-59931740	LIPC	3.10938e-41	0.259359	1.10409e-07	-0.157242	15:58340504:A:G	5	0.72492	214	0.0624	0.0518	0.0738	0.0242147	0.0176353	0.0314806
15:58431740:G:A	PE 18:1;0_18:1;0	15.56931740-59931740	LIPC	3.10938e-41	0.259359	5.33923e-39	0.230306	15:58386313:C:T	5	0.72492	1	0.0624	0.0518	0.0738	0.0242147	0.0175474	0.0314656
15:58431740:G:A	PE 18:1;0_18:1;0	15.56931740-59931740	LIPC	3.10938e-41	0.259359	7.85343e-29	0.726196	15:58563549:C:T	5	0.72492	1	0.0624	0.0518	0.0738	0.0242147	0.0176654	0.0315065
15:58431740:G:A	PE 18:1;0_18:1;0	15.56931740-59931740	LIPC	3.10938e-41	0.259359	3.10938e-41	0.259359	15:58431740:G:A	5	0.72492	4	0.0624	0.0518	0.0738	0.0242147	0.0174768	0.0313524
15:58391167:A:G	PC O-16:2;0/18:0;0	15.56891167-59891167	LIPC	1.25711e-23	-0.174443	2.64411e-23	0.179865	15:58386313:C:T	3	0.690539	6	0.0304	0.0228	0.0387	0.0140383	0.00879781	0.0198011
15:58391167:A:G	PC O-16:2;0/18:0;0	15.56891167-59891167	LIPC	1.25711e-23	-0.174443	2.77998e-12	0.462531	15:58563549:C:T	3	0.690539	1	0.0304	0.0228	0.0387	0.0140383	0.00860209	0.0200519
15:58391167:A:G	PC O-16:2;0/18:0;0	15.56891167-59891167	LIPC	1.25711e-23	-0.174443	4.88622e-21	-0.190542	15:58438299:C:T	3	0.690539	5	0.0304	0.0228	0.0387	0.0140383	0.00897272	0.0196002
15:58386521:T:C	PC 16:0;0_16:0;0	15.56886521-59886521	LIPC	2.37432e-16	-0.138985	1.48676e-07	0.33971	15:58563549:C:T	3	0.665283	2770	0.0175	0.012	0.0239	0.00859248	0.00472641	0.012984
15:58386521:T:C	PC 16:0;0_16:0;0	15.56886521-59886521	LIPC	2.37432e-16	-0.138985	2.37432e-16	-0.138985	15:58386521:T:C	3	0.665283	5	0.0175	0.012	0.0239	0.00859248	0.00504312	0.0137932
15:58386521:T:C	PC 16:0;0_16:0;0	15.56886521-59886521	LIPC	2.37432e-16	-0.138985	5.89968e-13	0.138346	15:58431280:T:C	3	0.665283	4	0.0175	0.012	0.0239	0.00859248	0.00497535	0.0130271
15:58431476:C:T	PC 16:0;0_18:2;0	15.56931476-59931476	LIPC	1.091e-12	0.137688	8.6256e-12	0.119522	15:58386313:C:T	3	0.787376	17	0.0169	0.0115	0.023	0.00649555	0.00331525	0.0106092
15:58431476:C:T	PC 16:0;0_18:2;0	15.56931476-59931476	LIPC	1.091e-12	0.137688	4.7279e-11	0.425473	15:58563549:C:T	3	0.787376	1	0.0169	0.0115	0.023	0.00649555	0.00330582	0.0105099
15:58431476:C:T	PC 16:0;0_18:2;0	15.56931476-59931476	LIPC	1.091e-12	0.137688	1.091e-12	0.137688	15:58431476:C:T	3	0.787376	4	0.0169	0.0115	0.023	0.00649555	0.00335209	0.0104572
15:58563549:C:T	PC 18:1;0_18:2;0	15.57063549-60063549	LIPC	1.25529e-11	0.437038	1.03162e-10	0.116169	15:58432643:G:A	3	0.810404	5	0.0158	0.0106	0.0217	0.00589255	0.00273751	0.00960998
15:58563549:C:T	PC 18:1;0_18:2;0	15.57063549-60063549	LIPC	1.25529e-11	0.437038	1.25529e-11	0.437038	15:58563549:C:T	3	0.810404	1	0.0158	0.0106	0.0217	0.00589255	0.00285772	0.00960971
15:58563549:C:T	PC 18:1;0_18:2;0	15.57063549-60063549	LIPC	1.25529e-11	0.437038	5.31167e-10	-0.105723	15:58379566:G:T	3	0.810404	22	0.0158	0.0106	0.0217	0.00589255	0.00282924	0.0102913
15:58563549:C:T	PC 18:0;0_18:2;0	15.57063549-60063549	LIPC	1.23217e-12	0.458557	1.23217e-12	0.458557	15:58563549:C:T	3	0.791119	1	0.0153	0.0102	0.0212	0.00646578	0.0036042	0.0103864
15:58563549:C:T	PC 18:0;0_18:2;0	15.57063549-60063549	LIPC	1.23217e-12	0.458557	2.51773e-12	0.135263	15:58431476:C:T	3	0.791119	6	0.0153	0.0102	0.0212	0.00646578	0.00323144	0.0105801
15:58563549:C:T	PC 18:0;0_18:2;0	15.57063549-60063549	LIPC	1.23217e-12	0.458557	1.74663e-08	0.0985581	15:58386313:C:T	3	0.791119	2073	0.0153	0.0102	0.0212	0.00646578	0.00329061	0.0105511
15:58563549:C:T	PC 16:1;0_18:2;0	15.57063549-60063549	LIPC	4.38913e-12	0.447112	2.21423e-09	0.115653	15:58431476:C:T	3	0.788295	7	0.014	0.00919	0.0197	0.00615802	0.00282615	0.0100624
15:58563549:C:T	PC 16:1;0_18:2;0	15.57063549-60063549	LIPC	4.38913e-12	0.447112	4.38913e-12	0.447112	15:58563549:C:T	3	0.788295	1	0.014	0.00919	0.0197	0.00615802	0.00282615	0.0100624
15:58563549:C:T	PC 16:1;0_18:2;0	15.57063549-60063549	LIPC	4.38913e-12	0.447112	4.97405e-08	-0.0906404	15:58404101:T:C	3	0.788295	84	0.014	0.00919	0.0197	0.00615802	0.00282615	0.0100624
15:58386313:C:T	PC 15:0;0_18:2;0	15.56886313-59886313	LIPC	7.41467e-10	0.111867	8.98973e-10	0.123617	15:58431476:C:T	3	0.698213	8	0.0129	0.00811	0.0185	0.00523899	0.00218797	0.00909164
15:58386313:C:T	PC 15:0;0_18:2;0	15.56886313-59886313	LIPC	7.41467e-10	0.111867	1.16206e-07	0.352235	15:58563549:C:T	3	0.698213	347	0.0129	0.00811	0.0185	0.00523899	0.00218797	0.00909164
15:58386313:C:T	PC 15:0;0_18:2;0	15.56886313-59886313	LIPC	7.41467e-10	0.111867	7.41467e-10	0.111867	15:58386313:C:T	3	0.698213	21	0.0129	0.00811	0.0185	0.00523899	0.00218797	0.00909164
15:58431227:A:G	PC 18:2;0_18:2;0	15.56931227-59931227	LIPC	2.6626e-09	0.114534	3.18197e-09	0.383471	15:58563549:C:T	3	0.680562	1	0.0125	0.008	0.0179	0.00457373	0.00201593	0.00785106
15:58431227:A:G	PC 18:2;0_18:2;0	15.56931227-59931227	LIPC	2.6626e-09	0.114534	2.766e-09	0.10725	15:58432643:G:A	3	0.680562	5	0.0125	0.008	0.0179	0.00457373	0.00201593	0.00785106
15:58431227:A:G	PC 18:2;0_18:2;0	15.56931227-59931227	LIPC	2.6626e-09	0.114534	3.74541e-08	-0.0940479	15:58379566:G:T	3	0.680562	334	0.0125	0.008	0.0179	0.00457373	0.00201593	0.00785106
15:58391167:A:G	PC 18:1;0_18:1;0	15.56891167-59891167	LIPC	7.42457e-11	-0.109594	1.65566e-06	0.0865482	15:58432643:G:A	3	0.778563	1272	0.0122	0.00767	0.0175	0.00545309	0.00246781	0.00889361
15:58391167:A:G	PC 18:1;0_18:1;0	15.56891167-59891167	LIPC	7.42457e-11	-0.109594	7.42457e-11	-0.109594	15:58391167:A:G	3	0.778563	19	0.0122	0.00767	0.0175	0.00545309	0.00246781	0.00889361
15:58391167:A:G	PC 18:1;0_18:1;0	15.56891167-59891167	LIPC	7.42457e-11	-0.109594	2.80938e-10	0.408845	15:58563549:C:T	3	0.778563	1	0.0122	0.00767	0.0175	0.00545309	0.00246781	0.00889361
15:58563549:C:T	PC 16:0;0_20:2;0	15.57063549-60063549	LIPC	2.56487e-08	0.360877	2.56487e-08	0.360877	15:58563549:C:T	3	0.76039	2	0.0109	0.0067	0.016	0.00403963	0.00160911	0.00726614
15:58563549:C:T	PC 16:0;0_20:2;0	15.57063549-60063549	LIPC	2.56487e-08	0.360877	3.85363e-08	0.10685	15:58431476:C:T	3	0.76039	10	0.0109	0.0067	0.016	0.00403963	0.00160911	0.00726614
15:58563549:C:T	PC 16:0;0_20:2;0	15.57063549-60063549	LIPC	2.56487e-08	0.360877	4.47354e-08	0.093113	15:58387985:C:T	3	0.76039	66	0.0109	0.0067	0.016	0.00403963	0.00160911	0.00726614
15:58431476:C:T	PC 17:0;0_18:2;0	15.56931476-59931476	LIPC	3.31001e-09	0.114618	3.88537e-08	0.0963338	15:58386313:C:T	3	0.745527	313	0.0106	0.0064	0.0155	0.00452274	0.00178768	0.00796303
15:58431476:C:T	PC 17:0;0_18:2;0	15.56931476-59931476	LIPC	3.31001e-09	0.114618	3.31001e-09	0.114618	15:58431476:C:T	3	0.745527	11	0.0106	0.0064	0.0155	0.00452274	0.00178768	0.00796303
15:58431476:C:T	PC 17:0;0_18:2;0	15.56931476-59931476	LIPC	3.31001e-09	0.114618	1.4421e-07	0.340726	15:58563549:C:T	3	0.745527	324	0.0106	0.0064	0.0155	0.00452274	0.00178768	0.00796303
15:58431476:C:T	PC O-18:1;0/16:0;0	15.56931476-59931476	LIPC	4.58373e-10	0.122505	4.58373e-10	0.122505	15:58431476:C:T	3	0.54262	6	0.0105	0.00628	0.0154	0.0051461	0.00235072	0.00820259
15:58431476:C:T	PC O-18:1;0/16:0;0	15.56931476-59931476	LIPC	4.58373e-10	0.122505	1.26726e-06	0.316665	15:58563549:C:T	3	0.54262	9018	0.0105	0.00628	0.0154	0.0051461	0.00235072	0.00820259
15:58431476:C:T	PC O-18:1;0/16:0;0	15.56931476-59931476	LIPC	4.58373e-10	0.122505	1.61459e-08	0.0966459	15:58382109:G:A	3	0.54262	24	0.0105	0.00628	0.0154	0.0051461	0.00235072	0.00820259
15:58391167:A:G	LPE 18:0;0	15.56891167-59891167	LIPC	1.93061e-08	-0.101106	1.75507e-07	0.108553	15:58431476:C:T	3	0.711543	11	0.0104	0.00601	0.0156	0.00461931	0.00190468	0.00789172
15:58391167:A:G	LPE 18:0;0	15.56891167-59891167	LIPC	1.93061e-08	-0.101106	5.41648e-07	0.348046	15:58563549:C:T	3	0.711543	1725	0.0104	0.00601	0.0156	0.00461931	0.00190468	0.00789172
15:58391167:A:G	LPE 18:0;0	15.56891167-59891167	LIPC	1.93061e-08	-0.101106	4.58428e-08	-0.0975923	15:58395404:T:C	3	0.711543	36	0.0104	0.00601	0.0156	0.00461931	0.00190468	0.00789172
15:58563549:C:T	PC 16:1;0_18:1;0	15.57063549-60063549	LIPC	6.22692e-09	0.376775	3.78957e-08	-0.0925549	15:58391167:A:G	3	0.730543	2303	0.0103	0.00618	0.0152	0.00437013	0.00181757	0.00765223
15:58563549:C:T	PC 16:1;0_18:1;0	15.57063549-60063549	LIPC	6.22692e-09	0.376775	2.02043e-07	0.0938371	15:58432643:G:A	3	0.730543	16	0.0103	0.00618	0.0152	0.00437013	0.00181757	0.00765223
15:58563549:C:T	PC 16:1;0_18:1;0	15.57063549-60063549	LIPC	6.22692e-09	0.376775	6.22692e-09	0.376775	15:58563549:C:T	3	0.730543	1	0.0103	0.00618	0.0152	0.00437013	0.00181757	0.00765223
15:58431476:C:T	PC O-16:0;0/18:1;0	15.56931476-59931476	LIPC	1.28838e-09	0.119301	1.28838e-09	0.119301	15:58431476:C:T	2	0.709898	8	0.00914	0.00526	0.0138	0.00488523	0.00193965	0.00837087
15:58431476:C:T	PC O-16:0;0/18:1;0	15.56931476-59931476	LIPC	1.28838e-09	0.119301	4.16442e-09	0.101435	15:58387469:G:A	2	0.709898	10	0.00914	0.00526	0.0138	0.00488523	0.00193965	0.00837087
15:58391167:A:G	PC O-16:1;0/18:2;0	15.56891167-59891167	LIPC	8.87894e-12	-0.115334	2.16125e-07	0.10022	15:58431740:G:A	2	0.530166	5139	0.00902	0.0052	0.0136	0.00603646	0.00283163	0.00984585
15:58391167:A:G	PC O-16:1;0/18:2;0	15.56891167-59891167	LIPC	8.87894e-12	-0.115334	8.87894e-12	-0.115334	15:58391167:A:G	2	0.530166	9	0.00902	0.0052	0.0136	0.00603646	0.00283163	0.00984585
15:58391167:A:G	SM 34:2;2	15.56891167-59891167	LIPC	7.5731e-11	-0.109151	3.13629e-08	0.357793	15:58563549:C:T	2	0.647264	57	0.00877	0.00499	0.0133	0.00544868	0.00257806	0.00893468
15:58391167:A:G	SM 34:2;2	15.56891167-59891167	LIPC	7.5731e-11	-0.109151	7.5731e-11	-0.109151	15:58391167:A:G	2	0.647264	10	0.00877	0.00499	0.0133	0.00544868	0.00257806	0.00893468
15:58388755:T:C	PC O-16:1;0/20:4;0	15.56888755-59888755	LIPC	4.74645e-08	-0.0999295	4.74645e-08	-0.0999295	15:58388755:T:C	2	0.693812	10	0.00872	0.00472	0.0136	0.00452046	0.00188982	0.00852
15:58388755:T:C	PC O-16:1;0/20:4;0	15.56888755-59888755	LIPC	4.74645e-08	-0.0999295	7.55323e-07	-0.294073	15:59072117:C:T	2	0.693812	9	0.00872	0.00472	0.0136	0.00452046	0.00188982	0.00852
15:58563549:C:T	PC 18:1;0_20:3;0	15.57063549-60063549	LIPC	1.76186e-08	0.365124	1.3776e-07	0.0952484	15:58432643:G:A	2	0.649231	12	0.00803	0.00447	0.0124	0.00411303	0.00158236	0.00757537
15:58563549:C:T	PC 18:1;0_20:3;0	15.57063549-60063549	LIPC	1.76186e-08	0.365124	1.76186e-08	0.365124	15:58563549:C:T	2	0.649231	1	0.00803	0.00447	0.0124	0.00411303	0.00158236	0.00757537
15:58391167:A:G	PC 16:0;0_18:1;0	15.56891167-59891167	LIPC	6.24588e-09	-0.0977538	6.24588e-09	-0.0977538	15:58391167:A:G	2	0.610177	12	0.00707	0.00376	0.0111	0.00436481	0.00199223	0.00744932
15:58391167:A:G	PC 16:0;0_18:1;0	15.56891167-59891167	LIPC	6.24588e-09	-0.0977538	6.82142e-07	0.0903428	15:58433640:A:G	2	0.610177	4164	0.00707	0.00376	0.0111	0.00436481	0.00199223	0.00744932
15:58387469:G:A	PC 17:0;0_18:1;0	15.56887469-59887469	LIPC	4.4633e-11	0.112631	2.92335e-06	0.0929829	15:58430391:G:GC	2	0.630369	6777	0.00703	0.00368	0.0112	0.0056501	0.00263847	0.00917305
15:58387469:G:A	PC 17:0;0_18:1;0	15.56887469-59887469	LIPC	4.4633e-11	0.112631	4.4633e-11	0.112631	15:58387469:G:A	2	0.630369	9	0.00703	0.00368	0.0112	0.0056501	0.00263847	0.00917305
15:58431280:T:C	PC 18:2;0_20:4;0	15.56931280-59931280	LIPC	2.67047e-10	0.122699	4.91227e-06	0.0776444	15:58382109:G:A	2	0.655474	6543	0.00682	0.00357	0.0109	0.00522002	0.0023784	0.0086361
15:58431280:T:C	PC 18:2;0_20:4;0	15.56931280-59931280	LIPC	2.67047e-10	0.122699	2.67047e-10	0.122699	15:58431280:T:C	2	0.655474	4	0.00682	0.00357	0.0109	0.00522002	0.0023784	0.0086361
15:58563549:C:T	PC 14:0;0_18:1;0	15.57063549-60063549	LIPC	2.65176e-08	0.364875	3.11686e-06	-0.0813299	15:58428969:G:C	2	0.571645	3021	0.00645	0.00328	0.0104	0.00406762	0.00153004	0.00742135
15:58563549:C:T	PC 14:0;0_18:1;0	15.57063549-60063549	LIPC	2.65176e-08	0.364875	2.65176e-08	0.364875	15:58563549:C:T	2	0.571645	11	0.00645	0.00328	0.0104	0.00406762	0.00153004	0.00742135
15:58387469:G:A	SM 34:1;2	15.56887469-59887469	LIPC	6.71347e-11	0.110435	6.71347e-11	0.110435	15:58387469:G:A	1	0.502717	9	0.00603	0.00296	0.00982	0.00547875	0.002583	0.00890781
15:58431476:C:T	PC O-18:1;0/20:4;0	15.56931476-59931476	LIPC	3.09297e-08	0.107292	3.36414e-08	0.106178	15:58431740:G:A	2	0.641226	8	0.00517	0.0024	0.00869	0.0039748	0.00164585	0.00693324
15:58431476:C:T	PC O-18:1;0/20:4;0	15.56931476-59931476	LIPC	3.09297e-08	0.107292	1.04659e-06	-0.0821576	15:58391167:A:G	2	0.641226	7681	0.00517	0.0024	0.00869	0.0039748	0.00164585	0.00693324
15:58563549:C:T	SM 38:2;2	15.57063549-60063549	LIPC	1.34147e-08	0.368884	1.34147e-08	0.368884	15:58563549:C:T	2	0.48932	3	0.0047	0.00205	0.00805	0.00419065	0.00166663	0.00743875
15:58563549:C:T	SM 38:2;2	15.57063549-60063549	LIPC	1.34147e-08	0.368884	5.97043e-06	-0.0761343	15:58391167:A:G	2	0.48932	10329	0.0047	0.00205	0.00805	0.00419065	0.00166663	0.00743875
15:58563549:C:T	PC 18:2;0_20:3;0	15.57063549-60063549	LIPC	1.89426e-08	0.373947	1.89426e-08	0.373947	15:58563549:C:T	1	0.568405	5	0.00461	0.00191	0.00813	0.00440195	0.0016306	0.00783914
15:58391167:A:G	PC O-16:1;0/18:1;0	15.56891167-59891167	LIPC	1.60014e-08	-0.0951275	1.60014e-08	-0.0951275	15:58391167:A:G	1	0.533355	14	0.00453	0.00197	0.00787	0.00414554	0.00161088	0.00743882
16:15038105:A:G	CE 20:3;0	16.13538105-16538105	NTAN1	1.90035e-36	-0.22595	2.27234e-36	-0.225691	16:15038117:G:T	2	0.710089	17	0.0249	0.0183	0.0323	0.0198442	0.0143514	0.0264319
16:15038105:A:G	CE 20:3;0	16.13538105-16538105	NTAN1	1.90035e-36	-0.22595	4.94061e-27	0.199027	16:15078261:T:C	2	0.710089	15	0.0249	0.0183	0.0323	0.0198442	0.0143514	0.0264319
16:15036737:A:G	PC 18:0;0_20:3;0	16.13536737-16536737	NTAN1	2.08511e-29	-0.199133	2.08511e-29	-0.199133	16:15036737:A:G	2	0.719951	16	0.0179	0.0123	0.0243	0.0158828	0.010647	0.0216306
16:15036737:A:G	PC 18:0;0_20:3;0	16.13536737-16536737	NTAN1	2.08511e-29	-0.199133	2.55093e-15	0.174711	16:15366800:C:T	2	0.719951	2289	0.0179	0.0123	0.0243	0.0158828	0.010647	0.0216306
16:15036737:A:G	PC 16:0;0_20:3;0	16.13536737-16536737	NTAN1	1.90425e-27	-0.192345	1.90425e-27	-0.192345	16:15036737:A:G	2	0.630391	17	0.0156	0.0105	0.0215	0.0147685	0.00993664	0.0207248
16:15036737:A:G	PC 16:0;0_20:3;0	16.13536737-16536737	NTAN1	1.90425e-27	-0.192345	1.89475e-06	0.0827568	16:15368455:A:C	2	0.630391	6490	0.0156	0.0105	0.0215	0.0147685	0.00993664	0.0207248
16:15036737:A:G	PC O-16:0;0/20:3;0	16.13536737-16536737	NTAN1	5.7293e-17	-0.153834	3.16644e-15	-0.146639	16:15038105:A:G	2	0.853358	19	0.0123	0.0077	0.0178	0.00940346	0.00535807	0.0142631
16:15036737:A:G	PC O-16:0;0/20:3;0	16.13536737-16536737	NTAN1	5.7293e-17	-0.153834	0.41112	0.0145117	16:15083838:T:A	2	0.853358	12	0.0123	0.0077	0.0178	0.00940346	0.00535807	0.0142631
16:15036737:A:G	PC 18:1;0_20:3;0	16.13536737-16536737	NTAN1	3.05661e-18	-0.154636	8.63452e-07	0.0855127	16:15368455:A:C	2	0.802681	1057	0.0113	0.00699	0.0164	0.00958083	0.00560253	0.0143073
16:15036737:A:G	PC 18:1;0_20:3;0	16.13536737-16536737	NTAN1	3.05661e-18	-0.154636	1.28137e-17	-0.15358	16:15038117:G:T	2	0.802681	18	0.0113	0.00699	0.0164	0.00958083	0.00560253	0.0143073
16:15036737:A:G	PC O-16:1;0/20:3;0	16.13536737-16536737	NTAN1	8.84606e-16	-0.147159	5.70074e-07	0.0895077	16:15368455:A:C	2	0.806635	529	0.011	0.0066	0.0162	0.00870495	0.00518178	0.0129898
16:15036737:A:G	PC O-16:1;0/20:3;0	16.13536737-16536737	NTAN1	8.84606e-16	-0.147159	3.00585e-15	-0.146139	16:15038105:A:G	2	0.806635	18	0.011	0.0066	0.0162	0.00870495	0.00518178	0.0129898
16:15036737:A:G	PI 18:0;0_20:3;0	16.13536737-16536737	NTAN1	5.24491e-12	-0.125793	1.3863e-05	0.370412	16:13890509:A:G	2	0.506205	7650	0.00684	0.00349	0.011	0.00642095	0.00315245	0.0106236
16:15036737:A:G	PI 18:0;0_20:3;0	16.13536737-16536737	NTAN1	5.24491e-12	-0.125793	5.24491e-12	-0.125793	16:15036737:A:G	2	0.506205	24	0.00684	0.00349	0.011	0.00642095	0.00315245	0.0106236
16:15043593:G:A	PC 16:0;0_18:2;0	16.13543593-16543593	NTAN1	6.51588e-11	0.115988	6.51588e-11	0.115988	16:15043593:G:A	1	0.565963	33	0.00566	0.00276	0.00932	0.00548543	0.00254579	0.0092861
16:15038105:A:G	CE 20:4;0	16.13538105-16538105	NTAN1	1.22558e-08	-0.101484	3.8244e-07	-0.294891	16:15291752:G:A	2	0.59999	1581	0.00543	0.00258	0.00907	0.00419969	0.0017325	0.00718768
16:15038105:A:G	CE 20:4;0	16.13538105-16538105	NTAN1	1.22558e-08	-0.101484	2.66654e-08	0.12322	16:14845896:C:G	2	0.59999	39	0.00543	0.00258	0.00907	0.00419969	0.0017325	0.00718768
16:15036737:A:G	PC O-18:1;0/20:3;0	16.13536737-16536737	NTAN1	1.9285e-09	-0.109283	1.9285e-09	-0.109283	16:15036737:A:G	1	0.568461	29	0.00516	0.00232	0.00877	0.00485856	0.00211147	0.00831953
16:15051395:C:T	PC 15:0;0_18:2;0	16.13551395-16551395	NTAN1	5.216e-09	0.110967	5.216e-09	0.110967	16:15051395:C:T	1	0.616188	32	0.00481	0.00206	0.00839	0.00472586	0.00197489	0.00845225
16:15056648:C:A	PE 18:0;0_18:2;0	16.13556648-16556648	NTAN1	1.49519e-09	-0.112552	1.49519e-09	-0.112552	16:15056648:C:A	1	0.675933	6	0.0048	0.00215	0.00823	0.00474202	0.00208652	0.00779565
19:54173495:T:C	PI 18:0;0_18:2;0	19.52673495-55673495	TMC4	4.8208e-107	-0.368933	2.42095e-40	0.407935	19:54171874:G:A	2	0.626113	3	0.0645	0.0539	0.0758	0.0589838	0.0491474	0.0709327
19:54173495:T:C	PI 18:0;0_18:2;0	19.52673495-55673495	TMC4	4.8208e-107	-0.368933	2.61575e-106	-0.367639	19:54173068:T:C	2	0.626113	3	0.0645	0.0539	0.0758	0.0589838	0.0491474	0.0709327
19:54173495:T:C	PI 18:0;0_20:4;0	19.52673495-55673495	TMC4	1.2565e-59	0.275272	6.71246e-59	0.273536	19:54173068:T:C	2	0.636399	3	0.0366	0.0286	0.0453	0.0328112	0.0247441	0.0410304
19:54173495:T:C	PI 18:0;0_20:4;0	19.52673495-55673495	TMC4	1.2565e-59	0.275272	1.66296e-25	-0.320823	19:54171874:G:A	2	0.636399	17	0.0366	0.0286	0.0453	0.0328112	0.0247441	0.0410304
19:54173068:T:C	PI 16:0;0_18:2;0	19.52673068-55673068	TMC4	3.64125e-45	-0.242422	3.64125e-45	-0.242422	19:54173068:T:C	1	0.512854	3	0.0258	0.019	0.0334	0.0252804	0.0190712	0.0335704
19:54173495:T:C	PI 18:0;0_20:3;0	19.52673495-55673495	TMC4	4.35001e-37	0.222428	1.64973e-36	0.220639	19:54173068:T:C	2	0.537639	3	0.0224	0.016	0.0296	0.0212176	0.0150211	0.0282775
19:54173495:T:C	PI 18:0;0_20:3;0	19.52673495-55673495	TMC4	4.35001e-37	0.222428	2.37029e-12	0.174772	19:54195311:G:A	2	0.537639	12016	0.0224	0.016	0.0296	0.0212176	0.0150211	0.0282775
19:54173068:T:C	PI 18:0;0_18:1;0	19.52673068-55673068	TMC4	7.56271e-40	-0.22493	7.56271e-40	-0.22493	19:54173068:T:C	1	0.613978	3	0.0219	0.0156	0.029	0.0217798	0.0159078	0.0288536
19:54173495:T:C	PI 18:1;0_18:2;0	19.52673495-55673495	TMC4	2.44781e-13	-0.13125	2.76097e-13	-0.130931	19:54173068:T:C	1	0.607281	11	0.00782	0.00414	0.0124	0.00751136	0.00395262	0.011762
19:55226813:G:A	PE O-16:1;0/20:4;0	19.53726813-56726813	TMC4	3.55551e-14	-0.179098	3.55551e-14	-0.179098	19:55226813:G:A	1	0.589427	2	0.00765	0.00417	0.012	0.00734906	0.00387527	0.0114904
19:54142105:G:A	PI 18:1;0_18:1;0	19.52642105-55642105	TMC4	6.21097e-13	-0.121793	6.21097e-13	-0.121793	19:54142105:G:A	1	0.720514	9	0.00673	0.00346	0.0108	0.00664314	0.00337228	0.0106709
19:54173068:T:C	PI 16:0;0_18:1;0	19.52673068-55673068	TMC4	9.73882e-12	-0.116552	9.73882e-12	-0.116552	19:54173068:T:C	1	0.528681	3	0.00652	0.0034	0.0105	0.00596642	0.00281812	0.0100864
11:116778201:G:C	TAG 52:3;0	11.115278201-118278201	ZPR1	2.31128e-38	-0.298768	2.31128e-38	-0.298768	11:116778201:G:C	2	0.671159	1	0.0236	0.0171	0.0307	0.020915	0.014788	0.0275783
11:116778201:G:C	TAG 52:3;0	11.115278201-118278201	ZPR1	2.31128e-38	-0.298768	2.71374e-18	-0.214078	11:117087191:C:G	2	0.671159	678	0.0236	0.0171	0.0307	0.020915	0.014788	0.0275783
11:116778201:G:C	DAG 18:1;0_18:2;0	11.115278201-118278201	ZPR1	3.25964e-34	-0.291138	8.64062e-14	-0.172106	11:116954168:T:G	2	0.717922	1657	0.0224	0.016	0.0297	0.0199662	0.0136765	0.0270722
11:116778201:G:C	DAG 18:1;0_18:2;0	11.115278201-118278201	ZPR1	3.25964e-34	-0.291138	3.25964e-34	-0.291138	11:116778201:G:C	2	0.717922	1	0.0224	0.016	0.0297	0.0199662	0.0136765	0.0270722
11:116778201:G:C	TAG 54:4;0	11.115278201-118278201	ZPR1	9.12114e-39	-0.300507	9.12114e-39	-0.300507	11:116778201:G:C	1	0.502466	1	0.0217	0.0157	0.0284	0.021163	0.0150834	0.0282606
11:116778201:G:C	TAG 53:3;0	11.115278201-118278201	ZPR1	2.83144e-34	-0.282676	7.43433e-14	-0.166781	11:116962963:C:T	2	0.660059	1061	0.0213	0.0152	0.0282	0.018755	0.0127423	0.0254917
11:116778201:G:C	TAG 53:3;0	11.115278201-118278201	ZPR1	2.83144e-34	-0.282676	2.83144e-34	-0.282676	11:116778201:G:C	2	0.660059	1	0.0213	0.0152	0.0282	0.018755	0.0127423	0.0254917
11:116778201:G:C	TAG 52:4;0	11.115278201-118278201	ZPR1	6.52661e-35	-0.284469	6.52661e-35	-0.284469	11:116778201:G:C	2	0.648221	1	0.0207	0.0147	0.0276	0.0189722	0.0132976	0.0255431
11:116778201:G:C	TAG 52:4;0	11.115278201-118278201	ZPR1	6.52661e-35	-0.284469	7.66321e-19	-0.21704	11:116832924:G:C	2	0.648221	5359	0.0207	0.0147	0.0276	0.0189722	0.0132976	0.0255431
11:116778201:G:C	TAG 54:3;0	11.115278201-118278201	ZPR1	3.91056e-35	-0.285852	3.91056e-35	-0.285852	11:116778201:G:C	2	0.557643	1	0.0203	0.0143	0.0269	0.0191264	0.0134101	0.0257381
11:116778201:G:C	TAG 54:3;0	11.115278201-118278201	ZPR1	3.91056e-35	-0.285852	5.94288e-16	-0.19883	11:117050674:T:C	2	0.557643	8711	0.0203	0.0143	0.0269	0.0191264	0.0134101	0.0257381
11:116778201:G:C	PI 18:0;0_20:4;0	11.115278201-118278201	ZPR1	5.9732e-31	-0.267072	3.51544e-05	0.296281	11:117103261:G:A	2	0.60597	3571	0.019	0.0132	0.0254	0.016743	0.0115651	0.0232198
11:116778201:G:C	PI 18:0;0_20:4;0	11.115278201-118278201	ZPR1	5.9732e-31	-0.267072	5.9732e-31	-0.267072	11:116778201:G:C	2	0.60597	1	0.019	0.0132	0.0254	0.016743	0.0115651	0.0232198
11:116778201:G:C	TAG 53:4;0	11.115278201-118278201	ZPR1	5.38619e-30	-0.274267	0.000271167	0.747543	11:116821677:G:T	2	0.542407	10047	0.0184	0.0124	0.0251	0.0177322	0.0120488	0.0244959
11:116778201:G:C	TAG 53:4;0	11.115278201-118278201	ZPR1	5.38619e-30	-0.274267	5.38619e-30	-0.274267	11:116778201:G:C	2	0.542407	2	0.0184	0.0124	0.0251	0.0177322	0.0120488	0.0244959
11:116778201:G:C	DAG 18:1;0_18:1;0	11.115278201-118278201	ZPR1	3.74031e-29	-0.263829	1.70795e-14	-0.191619	11:117050674:T:C	2	0.572571	6771	0.018	0.0123	0.0244	0.0163178	0.0111111	0.0228064
11:116778201:G:C	DAG 18:1;0_18:1;0	11.115278201-118278201	ZPR1	3.74031e-29	-0.263829	3.74031e-29	-0.263829	11:116778201:G:C	2	0.572571	1	0.018	0.0123	0.0244	0.0163178	0.0111111	0.0228064
11:116778201:G:C	TAG 54:5;0	11.115278201-118278201	ZPR1	5.21734e-31	-0.267635	5.21734e-31	-0.267635	11:116778201:G:C	1	0.538511	1	0.0173	0.0118	0.0233	0.0168339	0.0115393	0.0228753
11:116778201:G:C	TAG 51:3;0	11.115278201-118278201	ZPR1	5.67191e-27	-0.249339	5.67191e-27	-0.249339	11:116778201:G:C	2	0.736688	1	0.0171	0.0117	0.0234	0.0146005	0.00960066	0.0204755
11:116778201:G:C	TAG 51:3;0	11.115278201-118278201	ZPR1	5.67191e-27	-0.249339	8.71174e-13	-0.159394	11:116954168:T:G	2	0.736688	554	0.0171	0.0117	0.0234	0.0146005	0.00960066	0.0204755
11:116778201:G:C	TAG 52:2;0	11.115278201-118278201	ZPR1	7.82786e-27	-0.248032	7.82786e-27	-0.248032	11:116778201:G:C	2	0.665022	11	0.0163	0.011	0.0223	0.0144331	0.00920373	0.0198384
11:116778201:G:C	TAG 52:2;0	11.115278201-118278201	ZPR1	7.82786e-27	-0.248032	1.31173e-14	-0.189349	11:117087191:C:G	2	0.665022	4222	0.0163	0.011	0.0223	0.0144331	0.00920373	0.0198384
11:116778201:G:C	DAG 16:0;0_18:2;0	11.115278201-118278201	ZPR1	1.64373e-19	-0.224813	2.83972e-12	-0.168521	11:116954168:T:G	2	0.742884	62	0.0155	0.01	0.022	0.0119207	0.00708531	0.0176236
11:116778201:G:C	DAG 16:0;0_18:2;0	11.115278201-118278201	ZPR1	1.64373e-19	-0.224813	1.64373e-19	-0.224813	11:116778201:G:C	2	0.742884	1	0.0155	0.01	0.022	0.0119207	0.00708531	0.0176236
11:116778201:G:C	TAG 52:5;0	11.115278201-118278201	ZPR1	1.5894e-27	-0.25138	1.5894e-27	-0.25138	11:116778201:G:C	2	0.497959	1	0.0154	0.0102	0.0215	0.014816	0.00993318	0.020423
11:116778201:G:C	TAG 52:5;0	11.115278201-118278201	ZPR1	1.5894e-27	-0.25138	5.343e-15	-0.191712	11:116832924:G:C	2	0.497959	10413	0.0154	0.0102	0.0215	0.014816	0.00993318	0.020423
11:116778201:G:C	TAG 53:2;0	11.115278201-118278201	ZPR1	2.37964e-23	-0.23275	2.37964e-23	-0.23275	11:116778201:G:C	2	0.756862	1	0.0152	0.0101	0.0212	0.0127398	0.00798458	0.0184954
11:116778201:G:C	TAG 53:2;0	11.115278201-118278201	ZPR1	2.37964e-23	-0.23275	0.000106015	0.223077	11:116943224:T:C	2	0.756862	325	0.0152	0.0101	0.0212	0.0127398	0.00798458	0.0184954
11:116752497:TA:T	TAG 51:4;0	11.115252497-118252497	ZPR1	5.12924e-20	-0.225702	5.12924e-20	-0.225702	11:116752497:TA:T	2	0.642464	2	0.0149	0.00921	0.0216	0.0139277	0.00827796	0.0207802
11:116752497:TA:T	TAG 51:4;0	11.115252497-118252497	ZPR1	5.12924e-20	-0.225702	0.000208993	0.555927	11:117268532:A:G	2	0.642464	9131	0.0149	0.00921	0.0216	0.0139277	0.00827796	0.0207802
11:116778201:G:C	TAG 56:6;0	11.115278201-118278201	ZPR1	2.0703e-25	-0.241125	6.29356e-11	-0.145463	11:116954168:T:G	2	0.587855	7844	0.0149	0.00973	0.0205	0.0136591	0.0089249	0.0198733
11:116778201:G:C	TAG 56:6;0	11.115278201-118278201	ZPR1	2.0703e-25	-0.241125	2.0703e-25	-0.241125	11:116778201:G:C	2	0.587855	1	0.0149	0.00973	0.0205	0.0136591	0.0089249	0.0198733
11:116778201:G:C	TAG 56:4;0	11.115278201-118278201	ZPR1	2.14102e-21	-0.241533	2.14102e-21	-0.241533	11:116778201:G:C	2	0.486786	1	0.0143	0.00897	0.0204	0.01365	0.00839577	0.0197606
11:116778201:G:C	TAG 56:4;0	11.115278201-118278201	ZPR1	2.14102e-21	-0.241533	3.97436e-05	-0.363213	11:117304578:G:A	2	0.486786	10678	0.0143	0.00897	0.0204	0.01365	0.00839577	0.0197606
11:116778201:G:C	PI 18:0;0_18:2;0	11.115278201-118278201	ZPR1	5.5856e-25	-0.238735	0.000595257	0.157323	11:116821836:A:G	2	0.509909	9956	0.0139	0.0091	0.0197	0.0133845	0.0084917	0.0188664
11:116778201:G:C	PI 18:0;0_18:2;0	11.115278201-118278201	ZPR1	5.5856e-25	-0.238735	5.5856e-25	-0.238735	11:116778201:G:C	2	0.509909	1	0.0139	0.0091	0.0197	0.0133845	0.0084917	0.0188664
11:116778201:G:C	TAG 56:3;0	11.115278201-118278201	ZPR1	4.19419e-22	-0.237574	4.19419e-22	-0.237574	11:116778201:G:C	1	0.5858	1	0.0137	0.00877	0.0197	0.0134255	0.00836623	0.0191607
11:116752497:TA:T	TAG 51:2;0	11.115252497-118252497	ZPR1	3.63095e-20	-0.198723	2.77678e-11	-0.148192	11:116954168:T:G	2	0.802961	974	0.0127	0.00807	0.0181	0.010696	0.00644709	0.0153615
11:116752497:TA:T	TAG 51:2;0	11.115252497-118252497	ZPR1	3.63095e-20	-0.198723	5.5964e-20	-0.212239	11:116778201:G:C	2	0.802961	13	0.0127	0.00807	0.0181	0.010696	0.00644709	0.0153615
11:116778201:G:C	TAG 50:3;0	11.115278201-118278201	ZPR1	4.04928e-20	-0.212747	9.81723e-11	0.217884	11:116784884:G:A	2	0.829151	29	0.0126	0.00801	0.0181	0.0106532	0.00628945	0.0158762
11:116778201:G:C	TAG 50:3;0	11.115278201-118278201	ZPR1	4.04928e-20	-0.212747	6.36734e-14	-0.184882	11:116831407:T:C	2	0.829151	10	0.0126	0.00801	0.0181	0.0106532	0.00628945	0.0158762
11:116778201:G:C	TAG 54:6;0	11.115278201-118278201	ZPR1	6.27225e-21	-0.218451	6.27225e-21	-0.218451	11:116778201:G:C	1	0.539718	1	0.0117	0.00712	0.017	0.0112438	0.00684821	0.0167575
11:116778201:G:C	TAG 56:7;0	11.115278201-118278201	ZPR1	1.24227e-20	-0.21606	1.24227e-20	-0.21606	11:116778201:G:C	1	0.598385	1	0.0113	0.00688	0.0167	0.0109616	0.00673355	0.0163219
11:116778201:G:C	TAG 56:5;0	11.115278201-118278201	ZPR1	4.57899e-16	-0.210098	4.57899e-16	-0.210098	11:116778201:G:C	1	0.545507	2	0.0109	0.00618	0.0165	0.010562	0.00606288	0.0158127
11:116778201:G:C	TAG 58:7;0	11.115278201-118278201	ZPR1	1.38406e-15	-0.210452	1.38406e-15	-0.210452	11:116778201:G:C	1	0.638789	1	0.0106	0.00591	0.0163	0.0103616	0.00545064	0.0159707
11:116778201:G:C	TAG 50:2;0	11.115278201-118278201	ZPR1	2.10449e-15	-0.183837	9.03799e-12	-0.167673	11:117087191:C:G	2	0.839614	18	0.0105	0.00631	0.0154	0.00804917	0.00462457	0.0128121
11:116778201:G:C	TAG 50:2;0	11.115278201-118278201	ZPR1	2.10449e-15	-0.183837	1.13831e-08	0.192322	11:116784884:G:A	2	0.839614	34	0.0105	0.00631	0.0154	0.00804917	0.00462457	0.0128121
11:116778201:G:C	TAG 50:4;0	11.115278201-118278201	ZPR1	2.01062e-18	-0.202799	2.01062e-18	-0.202799	11:116778201:G:C	2	0.502999	15	0.0101	0.00614	0.0148	0.00968929	0.00565861	0.0143195
11:116778201:G:C	TAG 52:6;0	11.115278201-118278201	ZPR1	3.69579e-17	-0.203377	3.69579e-17	-0.203377	11:116778201:G:C	1	0.603717	1	0.00997	0.00586	0.0149	0.00971586	0.00543513	0.0145939
11:116752497:TA:T	PI 18:0;0_18:1;0	11.115252497-118252497	ZPR1	5.56574e-18	-0.186742	5.56574e-18	-0.186742	11:116752497:TA:T	1	0.509238	2	0.00989	0.00583	0.0146	0.00944455	0.00564529	0.0144528
11:116778201:G:C	TAG 56:8;0	11.115278201-118278201	ZPR1	4.72978e-16	-0.193524	4.72978e-16	-0.193524	11:116778201:G:C	1	0.566497	2	0.00922	0.00538	0.014	0.00883457	0.00489782	0.0139407
11:116778201:G:C	DAG 16:0;0_18:1;0	11.115278201-118278201	ZPR1	4.04272e-14	-0.18604	4.04272e-14	-0.18604	11:116778201:G:C	1	0.548913	1	0.00857	0.00465	0.0133	0.00822169	0.00441311	0.0129657
11:116778201:G:C	TAG 50:5;0	11.115278201-118278201	ZPR1	1.16277e-12	-0.184094	1.16277e-12	-0.184094	11:116778201:G:C	1	0.586163	2	0.00851	0.00434	0.0137	0.00821308	0.00391519	0.0137064
11:116752497:TA:T	DAG 16:1;0_18:1;0	11.115252497-118252497	ZPR1	5.8487e-12	-0.159127	4.81855e-10	-0.163837	11:117050674:T:C	2	0.769746	7215	0.0085	0.00457	0.0134	0.0069116	0.00337191	0.011239
11:116752497:TA:T	DAG 16:1;0_18:1;0	11.115252497-118252497	ZPR1	5.8487e-12	-0.159127	5.8487e-12	-0.159127	11:116752497:TA:T	2	0.769746	51	0.0085	0.00457	0.0134	0.0069116	0.00337191	0.011239
11:116778201:G:C	PE 18:0;0_18:2;0	11.115278201-118278201	ZPR1	2.74918e-11	-0.154485	4.84887e-09	-0.126877	11:116833462:C:A	2	0.948592	58	0.00845	0.00476	0.0129	0.00573104	0.00276397	0.00956331
11:116778201:G:C	PE 18:0;0_18:2;0	11.115278201-118278201	ZPR1	2.74918e-11	-0.154485	6.25996e-08	0.18246	11:116784884:G:A	2	0.948592	28	0.00845	0.00476	0.0129	0.00573104	0.00276397	0.00956331
11:116778201:G:C	TAG 54:7;0	11.115278201-118278201	ZPR1	1.7012e-13	-0.174362	1.7012e-13	-0.174362	11:116778201:G:C	1	0.485883	1	0.00795	0.00424	0.0122	0.00727151	0.00371254	0.0118726
11:116778201:G:C	DAG 18:1;0_18:3;0	11.115278201-118278201	ZPR1	1.42754e-12	-0.170501	1.42754e-12	-0.170501	11:116778201:G:C	1	0.537928	2	0.00728	0.00382	0.0119	0.00695474	0.00364271	0.0107239
11:116778201:G:C	TAG 49:2;0	11.115278201-118278201	ZPR1	5.54957e-10	-0.154662	1.5124e-05	0.15608	11:116784884:G:A	2	0.843903	76	0.00724	0.00362	0.0117	0.00574949	0.0025294	0.00976702
11:116778201:G:C	TAG 49:2;0	11.115278201-118278201	ZPR1	5.54957e-10	-0.154662	2.76535e-08	-0.131247	11:116833462:C:A	2	0.843903	61	0.00724	0.00362	0.0117	0.00574949	0.0025294	0.00976702
11:116778201:G:C	TAG 50:1;0	11.115278201-118278201	ZPR1	3.11867e-12	-0.161909	1.26108e-09	-0.149543	11:117087191:C:G	2	0.662391	9393	0.00717	0.00377	0.0113	0.00625996	0.00322868	0.00982684
11:116778201:G:C	TAG 50:1;0	11.115278201-118278201	ZPR1	3.11867e-12	-0.161909	3.11867e-12	-0.161909	11:116778201:G:C	2	0.662391	41	0.00717	0.00377	0.0113	0.00625996	0.00322868	0.00982684
11:116778201:G:C	TAG 58:8;0	11.115278201-118278201	ZPR1	2.38118e-12	-0.171438	2.38118e-12	-0.171438	11:116778201:G:C	1	0.667581	2	0.00711	0.00359	0.0116	0.00699557	0.00343661	0.0110327
11:116752497:TA:T	PI 18:1;0_18:1;0	11.115252497-118252497	ZPR1	2.64694e-13	-0.158045	2.64694e-13	-0.158045	11:116752497:TA:T	1	0.64519	2	0.00697	0.00365	0.011	0.0068549	0.00357307	0.0109531
11:116778201:G:C	PI 18:0;0_20:3;0	11.115278201-118278201	ZPR1	1.05131e-11	-0.161961	1.05131e-11	-0.161961	11:116778201:G:C	2	0.515737	4	0.00671	0.00336	0.0109	0.00624068	0.0030771	0.0101341
11:116778201:G:C	PI 18:0;0_20:3;0	11.115278201-118278201	ZPR1	1.05131e-11	-0.161961	1.44552e-05	-0.226566	11:116134274:G:A	2	0.515737	10467	0.00671	0.00336	0.0109	0.00624068	0.0030771	0.0101341
11:116778201:G:C	TAG 48:3;0	11.115278201-118278201	ZPR1	6.6749e-12	-0.162636	6.6749e-12	-0.162636	11:116778201:G:C	1	0.527479	2	0.00662	0.00342	0.0105	0.00629965	0.00310748	0.0100036
11:116943088:C:T	PE 16:0;0_18:2;0	11.115443088-118443088	ZPR1	7.4007e-09	-0.146248	7.4007e-09	-0.146248	11:116943088:C:T	1	0.590381	43	0.00606	0.00266	0.0105	0.00550384	0.00228048	0.00971164
11:116778201:G:C	PC 16:0;0_18:2;0	11.115278201-118278201	ZPR1	9.5573e-12	-0.158038	9.5573e-12	-0.158038	11:116778201:G:C	1	0.62299	3	0.00605	0.00303	0.00981	0.0059589	0.00302649	0.00991934
11:116834852:G:T	PE 18:0;0_20:4;0	11.115334852-118334852	ZPR1	1.08946e-09	-0.149466	1.10377e-09	-0.131845	11:116833462:C:A	2	0.700413	59	0.00602	0.00298	0.00981	0.0047989	0.00231029	0.00831316
11:116834852:G:T	PE 18:0;0_20:4;0	11.115334852-118334852	ZPR1	1.08946e-09	-0.149466	0.000115439	0.129288	11:116791691:G:C	2	0.700413	6056	0.00602	0.00298	0.00981	0.0047989	0.00231029	0.00831316
11:116778201:G:C	PC O-16:1;0/18:1;0	11.115278201-118278201	ZPR1	4.01162e-11	0.15339	4.01162e-11	0.15339	11:116778201:G:C	1	0.542899	2	0.00593	0.00288	0.00985	0.00561907	0.00266045	0.00955007
11:116778201:G:C	PC 17:0;0_18:2;0	11.115278201-118278201	ZPR1	2.76116e-11	-0.154483	2.76116e-11	-0.154483	11:116778201:G:C	1	0.627727	2	0.00583	0.00289	0.00962	0.00569993	0.00279618	0.00949566
11:116786845:C:T	PI 18:1;0_20:4;0	11.115286845-118286845	ZPR1	4.34849e-09	-0.126819	4.34849e-09	-0.126819	11:116786845:C:T	1	0.541911	6	0.00567	0.00251	0.00973	0.00531361	0.00222393	0.00965504
11:116752497:TA:T	PC 15:0;0_18:2;0	11.115252497-118252497	ZPR1	7.13942e-10	-0.138656	7.13942e-10	-0.138656	11:116752497:TA:T	1	0.565627	4	0.0054	0.00248	0.00926	0.00524853	0.00219029	0.00895971
11:116778201:G:C	TAG 48:2;0	11.115278201-118278201	ZPR1	9.60007e-10	-0.142859	3.3631e-06	0.157603	11:116784884:G:A	2	0.545542	45	0.00532	0.00244	0.00891	0.00488707	0.002042	0.00858805
11:116778201:G:C	TAG 48:2;0	11.115278201-118278201	ZPR1	9.60007e-10	-0.142859	4.02408e-07	-0.125281	11:117087191:C:G	2	0.545542	58	0.00532	0.00244	0.00891	0.00488707	0.002042	0.00858805
11:116888939:G:A	PE 18:1;0_18:1;0	11.115388939-118388939	ZPR1	1.13998e-09	0.135821	1.13998e-09	0.135821	11:116888939:G:A	1	0.739946	50	0.00489	0.00217	0.00841	0.00486003	0.00222514	0.00843972
11:116752497:TA:T	CE 18:0;0	11.115252497-118252497	ZPR1	5.83703e-09	-0.12601	5.83703e-09	-0.12601	11:116752497:TA:T	1	0.649945	4	0.00439	0.00185	0.00768	0.00439094	0.00182282	0.00771786
11:116778201:G:C	TAG 48:1;0	11.115278201-118278201	ZPR1	3.48401e-08	-0.129412	3.48401e-08	-0.129412	11:116778201:G:C	1	0.528919	57	0.00415	0.0017	0.00738	0.00402336	0.00154088	0.00715074
11:116778201:G:C	PC 18:0;0_18:2;0	11.115278201-118278201	ZPR1	3.04319e-08	-0.128344	3.04319e-08	-0.128344	11:116778201:G:C	1	0.67867	28	0.00393	0.00157	0.00705	0.00397822	0.00154295	0.00738425

## Sheet: PGS
Variance explained (R2) for PGS calculated using PLINK and PRScs. SNP-based heritability estimates of the traits in GeneRISK and validation cohort FINRISK are listed.
lipid	PLINK_P_Threshold	PLINK_R2	PRScs_R2	GeneRISK_H2	FINRISK_H2
CE 14:0;0	0.01	0.00246731	4.08747e-05	0.133334	0.253
CE 15:0;0	0.0001	0.000266565	0.00034047	0.110761	0.349
CE 16:0;0	0.0001	0.00699239	0.00354122	0.284257	0.245
CE 16:1;0	5e-08	0.000436087	0.0052934	0.201333	0.212
CE 17:0;0	5e-08	0.00343081	0.00153411	0.0768116	0.327
CE 17:1;0	0.0001	0.00415058	0.0156136	0.12003	0.344
CE 18:0;0	5e-08	0.0112507	0.0015407	0.195966	0.381
CE 18:1;0	0.1	2.59273e-05	0.00116594	0.227996	0.241
CE 18:2;0	5e-08	0.000178135	0.000112018	0.229077	0.264
CE 18:3;0	1e-06	0.00528752	0.00476624	0.159792	0.294
CE 20:2;0	1e-06	0.051493	0.0810011	0.173207	0.291
CE 20:3;0	1e-06	0.00952169	0.0209482	0.21183	0.265
CE 20:4;0	5e-08	0.127173	0.178997	0.413934	0.461
CE 20:5;0	5e-08	0.0567831	0.0834494	0.213195	0.364
CE 22:6;0	5e-08	0.00771337	0.0155632	0.226864	0.412
Cer 40:1;2	5e-08	0.0353441	0.0403276	0.242365	0.397
Cer 40:2;2	5e-08	0.0110643	0.00609289	0.0177635	0.355
Cer 42:1;2	5e-08	0.0166739	0.0665681	0.260408	0.389
Cer 42:2;2	5e-08	0.0122576	0.0264957	0.267322	0.391
DAG 16:0;0_18:1;0	5e-08	0.002103	0.0130706	0.150741	0.308
DAG 18:1;0_18:1;0	5e-08	0.00391262	0.0322535	0.20327	0.245
DAG 18:1;0_18:2;0	5e-08	0.00651827	0.0087447	0.234562	0.252
LPC 16:0;0	0.05	6.71343e-07	0.0381188	0.14387	0.432
LPC 18:0;0	1e-06	0.00546658	0.0109446	0.174642	0.337
LPC 18:1;0	0.01	0.0100279	0.0101214	0.170454	0.385
LPC 18:2;0	0.01	0.0134736	0.0208544	0.211963	0.293
LPC 20:4;0	5e-08	0.0337483	0.0488171	0.348468	0.418
LPE 18:1;0	0.1	0.00115363	0.00637183	0.10967	0.23
LPE 18:2;0	1e-06	0.0635647	0.0754558	0.226791	0.191
PC 14:0;0_16:0;0	0.5	0.00370098	0.000671463	0.0487038	0.227
PC 14:0;0_18:1;0	0.0001	0.0306445	0.0517976	0.0946486	0.328
PC 16:0;0_16:0;0	5e-08	0.00833849	0.00740546	0.240345	0.132
PC 16:0;0_16:1;0	0.0001	0.00775314	0.0259226	0.140657	0.116
PC 16:0;0_17:1;0	0.0001	2.16574e-07	0.000577767	0.0113314	0.284
PC 16:0;0_18:0;0	1e-06	2.71254e-06	0.000265322	0.145778	0.193
PC 16:0;0_18:1;0	1e-06	0.0214484	0.0208789	0.133951	0.16
PC 16:0;0_18:2;0	1e-06	0.0317982	0.0675277	0.24169	0.221
PC 16:0;0_18:3;0	0.01	0.00481695	0.0153565	0.0925267	0.204
PC 16:0;0_20:1;0	0.01	0.000250024	0.000197706	0.0812425	0.166
PC 16:0;0_20:2;0	1e-06	0.0372698	0.0142287	0.167398	0.163
PC 16:0;0_20:3;0	1e-06	0.0185043	0.00774487	0.167334	0.142
PC 16:0;0_20:4;0	5e-08	0.0941459	0.134445	0.292947	0.352
PC 16:0;0_20:5;0	5e-08	0.0550625	0.0927807	0.158606	0.321
PC 16:0;0_22:4;0	5e-08	0.0161037	0.0250182	0.166593	0.184
PC 16:0;0_22:5;0	1e-06	0.0502915	0.0574315	0.245614	0.351
PC 16:0;0_22:6;0	1e-06	9.35523e-05	0.0172755	0.196237	0.323
PC 16:1;0_18:1;0	1e-06	0.0388192	0.062275	0.179962	0.172
PC 16:1;0_18:2;0	1e-06	0.0583603	0.116604	0.278896	0.181
PC 17:0;0_18:2;0	1e-06	0.0566185	0.0286376	0.226931	0.334
PC 17:0;0_20:4;0	5e-08	0.0468477	0.0665215	0.260825	0.539
PC 18:0;0_18:1;0	0.01	0.000641239	9.0317e-05	0.156842	0.232
PC 18:0;0_18:2;0	1e-06	0.0114902	0.0237599	0.274235	0.334
PC 18:0;0_18:3;0	0.0001	0.00253904	0.00395642	0.0991108	0.244
PC 18:0;0_20:2;0	1e-06	0.0248874	0.0391325	0.159262	0.348
PC 18:0;0_20:3;0	1e-06	0.00619248	0.00141553	0.254058	0.261
PC 18:0;0_20:4;0	1e-06	0.10794	0.160294	0.422932	0.471
PC 18:0;0_20:5;0	1e-06	0.0720661	0.0822117	0.193029	0.297
PC 18:0;0_22:5;0	5e-08	0.0271127	0.0298845	0.218181	0.299
PC 18:1;0_18:1;0	1e-06	0.0356129	0.0275687	0.145164	0.272
PC 18:1;0_18:2;0	5e-08	0.0543279	0.0750498	0.296621	0.312
PC 18:1;0_20:3;0	0.0001	0.000485749	0.0182915	0.149019	0.175
PC 18:1;0_20:4;0	5e-08	0.0543756	0.0571994	0.262448	0.367
PC 18:2;0_18:2;0	5e-08	0.0249078	0.0418863	0.216155	0.257
PC O-16:0;0/16:0;0	1e-06	0.00229573	0.000824719	0.076332	0.281
PC O-16:0;0/16:1;0	0.01	0.00168906	0.0031052	0.0453975	0.205
PC O-16:0;0/18:1;0	5e-08	0.000726417	0.00813062	0.15515	0.254
PC O-16:0;0/18:2;0	0.1	0.0222971	0.0641652	0.17189	0.287
PC O-16:0;0/20:3;0	5e-08	0.0846173	0.0793926	0.158432	0.145
PC O-16:0;0/20:4;0	5e-08	0.0489797	0.0371779	0.226659	0.309
PC O-16:1;0/16:0;0	5e-08	2.21709e-05	0.00114818	0.0784153	0.319
PC O-16:1;0/18:1;0	5e-08	1.46161e-05	0.00568549	0.206222	0.361
PC O-16:1;0/18:2;0	0.05	0.000123779	0.0189356	0.214812	0.323
PC O-17:0;0/17:1;0	5e-08	0.0105473	0.00782032	0.093831	0.296
PC O-18:0;0/14:0;0	1e-06	0.0058758	0.00183834	0	0.382
PC O-18:0;0/20:4;0	5e-08	0.010649	0.00720411	0.130625	0.223
PC O-18:1;0/16:0;0	5e-08	0.000124652	0.00262865	0.164417	0.332
PC O-18:1;0/18:2;0	1e-06	0.0634921	0.0804443	0.188157	0.306
PC O-18:1;0/20:3;0	5e-08	0.0573362	0.0610177	0.15292	0.233
PC O-18:1;0/20:4;0	5e-08	0.00850781	0.00375438	0.141221	0.243
PC O-18:2;0/16:0;0	1e-06	0.00868843	0.0315622	0.0925653	0.282
PC O-18:2;0/18:1;0	5e-08	0.0225853	0.0364329	0.135388	0.335
PC O-18:2;0/18:2;0	0.1	0.00300304	0.00936177	0.192927	0.305
PE 18:0;0_20:4;0	1e-06	0.0608324	0.0647429	0.269707	0.362
PE O-16:1;0/18:2;0	5e-08	0.020741	0.029612	0.0831955	0.344
PE O-16:1;0/20:4;0	5e-08	0.0435583	0.0254803	0.154678	0.356
PE O-18:1;0/18:2;0	1e-06	0.0171509	0.0107175	0.134784	0.389
PE O-18:2;0/18:2;0	0.05	0.00100956	0.00820786	0.132072	0.333
PE O-18:2;0/20:4;0	5e-08	0.00118354	1.21633e-05	0.140255	0.337
PI 16:0;0_18:1;0	1e-06	0.0221906	0.0014578	0.00527002	0.222
PI 16:0;0_18:2;0	1e-06	0.0272345	0.0149565	0.165003	0.106
PI 18:0;0_18:1;0	1e-06	0.0357034	0.0334944	0.163824	0.197
PI 18:0;0_18:2;0	1e-06	0.0439418	0.0577662	0.279265	0.167
PI 18:0;0_20:3;0	5e-08	0.0724923	0.0596948	0.273138	0.197
PI 18:0;0_20:4;0	1e-06	0.0780413	0.0567536	0.294043	0.308
PI 18:1;0_18:1;0	0.05	0.00139538	0.0232728	0.188105	0.179
SM 32:1;2	1e-06	0.0535066	0.0747538	0.302503	0.353
SM 34:0;2	1e-06	0.032634	0.0210558	0.165453	0.411
SM 34:1;2	0.5	0.0128467	0.0178267	0.277295	0.313
SM 34:2;2	1e-06	0.00987932	0.0333846	0.278633	0.375
SM 36:1;2	0.01	6.79393e-06	0.0251333	0.259667	0.32
SM 36:2;2	5e-08	0.0332208	0.00754417	0.241068	0.41
SM 38:1;2	0.0001	0.0226212	0.0579811	0.303942	0.272
SM 38:2;2	5e-08	0.0375813	0.0301954	0.275207	0.35
SM 40:1;2	0.05	0.000885602	0.00420544	0.30545	0.307
SM 40:2;2	0.0001	0.0140688	0.0375062	0.285029	0.241
SM 42:2;2	1e-06	0.0144038	0.00444238	0.26791	0.329
TAG 48:0;0	0.01	0.000106266	0.000216983	0.260455	0.299
TAG 48:1;0	5e-08	0.00623223	0.00136709	0.179755	0.305
TAG 48:2;0	5e-08	0.0036388	0.0074532	0.18306	0.293
TAG 48:3;0	5e-08	0.005644	5.99084e-05	0.182688	0.237
TAG 49:1;0	0.01	0.0022038	0.0087654	0.133478	0.31
TAG 50:1;0	5e-08	0.0168941	0.0128561	0.188933	0.294
TAG 50:2;0	5e-08	0.0096576	0.0110615	0.20822	0.253
TAG 50:3;0	1e-06	3.27476e-06	0.0142288	0.219468	0.232
TAG 50:4;0	1e-06	0.000245753	0.00344624	0.220856	0.219
TAG 51:2;0	1e-06	0.0036333	0.00349305	0.224496	0.318
TAG 51:3;0	5e-08	0.00344823	0.026278	0.237159	0.252
TAG 52:2;0	5e-08	0.00991448	0.0450529	0.209829	0.288
TAG 52:3;0	5e-08	0.0132467	0.0482941	0.243402	0.247
TAG 52:4;0	5e-08	0.00602824	0.0132284	0.241616	0.228
TAG 52:5;0	1e-06	0.00145348	0.0115811	0.233393	0.238
TAG 53:2;0	1e-06	0.0125213	0.0375868	0.222623	0.366
TAG 53:3;0	1e-06	0.0168847	0.0185504	0.2645	0.262
TAG 54:3;0	1e-06	0.0168293	0.03847	0.222194	0.24
TAG 54:4;0	5e-08	0.00779555	0.0187692	0.24348	0.203
TAG 54:5;0	5e-08	0.0038157	0.0214418	0.236305	0.229
TAG 54:6;0	1e-06	0.0119016	0.0268603	0.209605	0.291
TAG 56:4;0	1e-06	0.00540073	0.000146451	0.26854	0.308
TAG 56:5;0	5e-08	0.0206008	0.0787075	0.241344	0.322
TAG 56:6;0	5e-08	0.00649796	0.0664686	0.254432	0.263
TAG 56:7;0	5e-08	0.00897708	0.0311798	0.157041	0.337

## Sheet: disease associations
Disease associations for variants in high-impact loci. Disease associations in FinnGen (FG), UK BioBank (UK), and Generation Scotland (GS) are listed. Column descriptions are listed below.
locus	signal	CHROM	Pos	SNP	variant	maf	lead_var	repr_var	IHD_P_FG	IHD_P_UK	IHD_P_GS	Cholelithiasis_P_FG	Cholelithiasis_P_UK	Cholelithiasis_P_GS	MASLD_P_FG	MASLD_P_UK	MASLD_P_GS	AMD_P_FG	AMD_P_UK	AMD_P_GS	AD_P_FG	AD_P_UK	AD_P_GS	T2D_P_FG	T2D_P_UK	T2D_P_GS	Hypercholesterolaemia_P_FG	Hypercholesterolaemia_P_UK	Hypercholesterolaemia_P_GS
ABCG8	3	2	43809050	rs192678244	2:43809050:G:A	0.00216137	FALSE	TRUE	0.892513	0.0981748	0.416061	0.446244	0.907946	0.613494	0.46815	0.695024	0.482152	0.975346	0.419179	0.470471	0.411686	0.397466	0.996859	0.899873	0.915841	0.837085	0.0146056	0.378007	0.932656
ABCG8	1	2	43845437	rs4299376	2:43845437:G:T	0.226305	FALSE	TRUE	1.04698e-05	3.42768e-07	0.0136681	4.1783e-220	3.16228e-96	8.54769e-07	0.285003	0.876335	0.604338	0.87885	0.609677	0.103957	0.390963	0.664202	0.418837	0.451614	0.618301	0.555179	3.66691e-20	3.46737e-20	0.511698
ABCG8	2	2	43846861	rs4953023	2:43846861:G:A	0.0810404	FALSE	TRUE	2.20252e-07	0.000189671	0.452708	0	5.01187e-211	3.29952e-15	0.099669	0.366185	0.965077	0.244616	0.677485	0.816664	0.554257	0.89685	0.958041	0.735272	0.867561	0.117286	1.83823e-24	1.04713e-12	0.690431
ABCG8	1	2	43847292	rs4245791	2:43847292:C:T	0.227398	TRUE	FALSE	1.70318e-05	5.30884e-07	0.00865042	1.74181e-202	6.91831e-85	7.03361e-07	0.315542	0.856564	0.462229	0.857927	0.433511	0.0748634	0.328286	0.643428	0.327874	0.6583	0.511918	0.646305	1.21871e-19	2.81838e-20	0.495274
FADS2	2	11	61776027	rs174528	11:61776027:T:C	0.41439	FALSE	FALSE	0.842025	0.280673	0.712847	1.89671e-24	5.22396e-06	0.992481	0.769214	0.710559	0.340724	0.220274	0.655239	0.433809	0.0137937	0.677485	0.810003	8.76637e-06	0.314485	0.47407	9.97126e-08	0.000674528	0.172341
FADS2	2	11	61779120	rs174530	11:61779120:A:G	0.414119	TRUE	TRUE	0.813624	0.242773	0.772036	1.53391e-23	1.53462e-05	0.975589	0.786975	0.598274	0.34771	0.186893	0.645803	0.488536	0.0160192	0.744903	0.642675	6.95088e-06	0.333811	0.589056	1.31993e-07	0.000349945	0.146053
FADS2	2	11	61779596	rs7943728	11:61779596:G:A	0.112286	TRUE	TRUE	0.0994626	0.0662217	0.226829	0.0292948	0.0662217	0.267596	0.400366	0.635624	0.700406	0.593677	0.578629	0.532449	0.0899829	0.376704	0.932215	0.440221	0.700326	0.215221	0.113036	0.091622	0.266391
FADS2	2	11	61781553	rs174533	11:61781553:G:A	0.408601	TRUE	TRUE	0.773466	0.685015	0.883118	1.83696e-25	3.87258e-07	0.652368	0.59351	0.777678	0.223989	0.230725	0.621871	0.571044	0.014714	0.712197	0.753271	8.78658e-06	0.397192	0.442775	2.66987e-08	0.00281838	0.199255
FADS2	2	11	61783884	rs174535	11:61783884:T:C	0.409133	TRUE	TRUE	0.701762	0.667114	0.94269	6.52229e-25	2.15774e-07	0.788119	0.609289	0.710722	0.185848	0.211542	0.590473	0.510148	0.0119366	0.679986	0.689998	6.79673e-06	0.475445	0.462418	2.61662e-08	0.00217771	0.238589
FADS2	2	11	61784455	rs174536	11:61784455:A:C	0.408477	TRUE	TRUE	0.747216	0.583848	0.974051	1.1125e-24	3.80189e-07	0.727549	0.61501	0.727612	0.193364	0.241941	0.533826	0.540807	0.0110884	0.653732	0.700665	6.53958e-06	0.419662	0.452495	2.34337e-08	0.00148594	0.224606
FADS2	2	11	61785208	rs174537	11:61785208:G:T	0.407753	TRUE	TRUE	0.776252	0.635038	0.887075	5.06524e-25	2.44343e-07	0.654014	0.629428	0.739435	0.23629	0.248084	0.579562	0.649935	0.0133306	0.721606	0.777134	1.13024e-05	0.453419	0.504669	2.50294e-08	0.00228034	0.303601
FADS2	2	11	61788567	rs61896141	11:61788567:A:C	0.113173	TRUE	TRUE	0.119295	0.102802	0.210875	0.0176938	0.0594292	0.217887	0.398045	0.707131	0.378231	0.606217	0.487416	0.598067	0.0889918	0.375491	0.859359	0.424268	0.718125	0.108204	0.0953301	0.0350752	0.286495
FADS2	2	11	61790331	rs102275	11:61790331:T:C	0.410377	TRUE	TRUE	0.806064	0.710722	0.792347	2.21106e-25	1.16681e-07	0.663693	0.585758	0.916136	0.240111	0.26984	0.604505	0.850008	0.0116156	0.703072	0.970811	7.74587e-06	0.37853	0.472654	5.13452e-08	0.00334195	0.312365
FADS2	2	11	61790354	rs102274	11:61790354:T:C	0.408673	TRUE	TRUE	0.726347	0.635185	0.867786	1.83569e-25	3.02691e-07	0.647124	0.626703	0.769662	0.236287	0.222049	0.610942	0.738989	0.0124191	0.716968	0.779891	1.05935e-05	0.429438	0.510075	2.41157e-08	0.00222844	0.304532
FADS2	2	11	61796827	rs4246215	11:61796827:G:T	0.435753	TRUE	TRUE	0.712289	0.43013	0.458826	1.53109e-22	9.54993e-07	0.83683	0.90964	0.828877	0.29401	0.16487	0.543751	0.740552	0.00350946	0.664967	0.774491	1.22956e-05	0.254449	0.340921	1.02391e-08	0.00205116	0.342634
FADS2	2	11	61800281	rs174544	11:61800281:C:A	0.379757	TRUE	TRUE	0.687244	0.344667	0.951557	1.60361e-23	6.71429e-06	0.753348	0.244894	0.836412	0.118362	0.59785	0.851471	0.750534	0.0299247	0.554753	0.655339	7.75854e-05	0.474898	0.509339	2.381e-06	0.00126474	0.159581
FADS2	2	11	61802358	rs174546	11:61802358:C:T	0.407364	TRUE	TRUE	0.740805	0.681554	0.824347	1.27644e-25	2.28034e-07	0.714621	0.605126	0.740798	0.237213	0.248086	0.527594	0.860999	0.0122101	0.682339	0.780659	1.24664e-05	0.411339	0.510783	1.213e-08	0.00200909	0.306066
FADS2	2	11	61803311	rs174547	11:61803311:T:C	0.407429	TRUE	TRUE	0.732725	0.640767	0.818109	1.20615e-25	2.66686e-07	0.722664	0.614943	0.798307	0.236139	0.254737	0.555776	0.862487	0.0125095	0.688811	0.780185	1.21113e-05	0.465265	0.513524	1.20276e-08	0.00194536	0.307992
FADS2	2	11	61803876	rs174548	11:61803876:C:G	0.383631	TRUE	TRUE	0.636321	0.368808	0.883599	7.47481e-24	1.75388e-06	0.841398	0.277848	0.901032	0.125299	0.564631	0.870823	0.859574	0.0294429	0.463767	0.836787	6.38528e-05	0.327567	0.478844	2.7393e-06	0.00223872	0.157241
FADS2	2	11	61803910	rs174549	11:61803910:G:A	0.382044	TRUE	TRUE	0.608527	0.378443	0.888964	5.61694e-24	4.85289e-06	0.789188	0.280263	0.77589	0.118588	0.501959	0.856111	0.764515	0.0336411	0.540256	0.664084	6.66193e-05	0.423643	0.528413	1.43328e-06	0.00126765	0.166796
FADS2	2	11	61804006	rs174550	11:61804006:T:C	0.407429	TRUE	TRUE	0.718921	0.660998	0.786851	9.9816e-26	2.2751e-07	0.727472	0.621826	0.743533	0.231202	0.249595	0.541502	0.876644	0.0126657	0.680769	0.779854	1.11078e-05	0.429141	0.519075	1.25988e-08	0.00186209	0.307331
FADS2	2	11	61806212	rs174551	11:61806212:T:C	0.406164	TRUE	TRUE	0.77748	0.660693	NA	2.13354e-25	2.18776e-07	NA	0.618031	0.744732	NA	0.287677	0.546638	NA	0.0115494	0.679516	NA	1.09794e-05	0.43381	NA	1.0615e-08	0.00187499	NA
FADS2	2	11	61811991	rs174554	11:61811991:A:G	0.405862	TRUE	TRUE	0.783652	0.649681	0.819454	2.2914e-25	3.48337e-07	0.668146	0.547391	0.77589	0.236062	0.274069	0.549921	0.851843	0.0112974	0.710232	0.789167	1.26293e-05	0.473587	0.456313	2.29916e-08	0.0020797	0.300941
FADS2	2	11	61813163	rs174556	11:61813163:C:T	0.3796	TRUE	TRUE	0.688954	0.361077	0.902876	1.56315e-23	6.18016e-06	0.768416	0.244681	0.828419	0.118946	0.594529	0.865048	0.763483	0.030076	0.554243	0.661477	7.89205e-05	0.485736	0.483371	2.3855e-06	0.0014388	0.163439
FADS2	2	11	61813890	rs369746205	11:61813890:C:CG	0.330814	TRUE	TRUE	NA	NA	NA	NA	NA	NA	NA	NA	NA	NA	NA	NA	NA	NA	NA	NA	NA	NA	NA	NA	NA
FADS2	2	11	61814292	rs174560	11:61814292:T:C	0.382915	TRUE	TRUE	0.708115	0.367536	0.874267	2.00401e-23	1.70608e-06	0.802492	0.294291	0.909452	0.118607	0.594001	0.884199	0.875514	0.029187	0.456037	0.836338	6.54003e-05	0.351884	0.426947	2.21182e-06	0.00251768	0.159225
FADS2	2	11	61815236	rs174561	11:61815236:T:C	0.381331	TRUE	TRUE	0.71633	0.37051	0.893625	1.42594e-23	3.95367e-06	0.775611	0.294551	0.783069	0.118173	0.505218	0.875165	0.770676	0.0311774	0.527959	0.644161	6.3349e-05	0.43391	0.475363	8.61033e-07	0.00143219	0.167701
FADS2	2	11	61817672	rs1038748300	11:61817672:A:G	0.40758	TRUE	FALSE	0.707349	0.657355	0.790759	1.26299e-25	2.37137e-07	0.691149	0.613568	0.750412	0.232476	0.252812	0.576103	0.880015	0.0122343	0.672667	0.77739	1.11061e-05	0.417254	0.465275	1.22507e-08	0.00198609	0.312367
FADS2	2	11	61818856	rs35473591	11:61818856:C:CT	0.405852	TRUE	TRUE	0.746772	0.624597	NA	2.25061e-25	3.23594e-07	NA	0.553284	0.785597	NA	0.279385	0.561824	NA	0.0114025	0.708109	NA	1.3665e-05	0.483615	NA	2.31665e-08	0.00187932	NA
FADS2	2	11	61820833	rs174564	11:61820833:A:G	0.409161	TRUE	TRUE	0.752638	0.627769	0.788995	1.75509e-25	8.05378e-08	0.72022	0.611238	0.835372	0.237416	0.291455	0.54689	0.957684	0.0102405	0.592107	0.991087	1.00267e-05	0.30137	0.411477	2.49758e-08	0.00299226	0.294099
FADS2	2	11	61822009	rs28456	11:61822009:A:G	0.383508	TRUE	TRUE	0.61564	0.362744	0.891672	8.42558e-24	1.35207e-06	0.777924	0.278132	0.863754	0.125385	0.575665	0.914934	0.824997	0.0318053	0.455302	0.836433	6.1937e-05	0.333657	0.366517	2.74284e-06	0.00189671	0.169133
FADS2	2	11	61824164	rs174565	11:61824164:C:G	0.226543	FALSE	TRUE	0.376483	0.426973	0.286363	1.3693e-18	5.17607e-05	0.434833	0.189458	0.957084	0.880665	0.595217	0.925486	0.682885	0.131534	0.591834	0.716698	0.000186277	0.641062	0.313985	9.59555e-06	0.0709578	0.813402
FADS2	2	11	61824890	rs174566	11:61824890:A:G	0.408433	TRUE	TRUE	0.786051	0.611646	0.810753	2.4188e-25	5.63638e-08	0.729262	0.60497	0.862144	0.216014	0.32973	0.635038	0.896256	0.0105743	0.572664	0.941741	1.07374e-05	0.374369	0.382975	2.21197e-08	0.00306902	0.311246
FADS2	2	11	61825533	rs174567	11:61825533:A:G	0.409153	TRUE	FALSE	0.754347	0.634746	0.822023	1.75025e-25	5.95662e-08	0.728394	0.598142	0.84672	0.214238	0.30052	0.633432	0.918958	0.0110629	0.580363	0.938767	9.93985e-06	0.368044	0.372235	2.88828e-08	0.00304789	0.316987
FADS2	2	11	61826344	rs174568	11:61826344:C:T	0.40512	TRUE	TRUE	0.770256	0.614894	0.850136	6.80299e-25	2.76694e-07	0.701451	0.612508	0.806882	0.21983	0.328097	0.606597	0.785977	0.0104042	0.649232	0.750103	1.64532e-05	0.528324	0.39725	4.20455e-08	0.0018281	0.317962
FADS2	2	11	61827448	rs3834458	11:61827448:CT:C	0.405116	TRUE	TRUE	0.805609	0.591562	NA	5.21195e-25	5.40754e-07	NA	0.542627	0.751796	NA	0.330347	0.65268	NA	0.0110288	0.723103	NA	1.32538e-05	0.509331	NA	2.72935e-08	0.00157398	NA
FADS2	2	11	61828092	rs968567	11:61828092:C:T	0.113005	TRUE	TRUE	0.0825277	0.0562341	0.244641	0.0187681	0.0739605	0.22242	0.486037	0.780908	0.38455	0.637382	0.477419	0.595826	0.0844326	0.503617	0.856176	0.452121	0.758054	0.0657333	0.0835064	0.0370681	0.258825
FADS2	2	11	61828850	rs5792235	11:61828850:CA:C	0.406742	TRUE	TRUE	0.746033	0.591153	NA	1.79184e-25	3.21366e-07	NA	0.616831	0.714003	NA	0.271131	0.690399	NA	0.0116402	0.630231	NA	7.72396e-06	0.456247	NA	1.85511e-08	0.00153109	NA
FADS2	2	11	61832870	rs174574	11:61832870:A:C	0.409067	TRUE	TRUE	0.721225	0.761027	0.800252	6.94384e-25	7.4131e-08	0.668974	0.517314	0.740969	0.243424	0.310029	0.661455	0.950228	0.0129643	0.595251	0.893074	4.93969e-06	0.442181	0.36922	2.94368e-08	0.00271644	0.321243
FADS2	2	11	61835765	rs2727270	11:61835765:C:T	0.2576	TRUE	TRUE	0.403567	0.1834	0.89591	4.30527e-20	2.30675e-05	0.728386	0.0848301	0.893162	0.508524	0.504276	0.70762	0.241753	0.349931	0.824081	0.655142	4.4692e-05	0.258702	0.191542	0.000814592	0.0812831	0.190458
FADS2	2	11	61835886	rs2727271	11:61835886:A:T	0.257859	TRUE	FALSE	0.404896	0.183274	0.863945	5.22276e-20	2.38781e-05	0.735728	0.0851844	0.893491	0.50647	0.513128	0.708109	0.261745	0.347076	0.822792	0.664367	4.4581e-05	0.255388	0.207653	0.000858796	0.0792501	0.166354
FADS2	2	11	61837310	rs2524299	11:61837310:A:T	0.259441	TRUE	TRUE	0.30034	0.129003	0.810125	1.36176e-20	1.29122e-05	0.726218	0.0930915	0.981009	0.545375	0.551028	0.738754	0.326028	0.312072	0.832626	0.998826	3.99512e-05	0.202116	0.213046	0.00273218	0.149211	0.157701
FADS2	2	11	61837495	rs2072113	11:61837495:C:T	0.257859	FALSE	TRUE	0.415603	0.149658	0.794983	5.54881e-20	3.76704e-05	0.782936	0.0844131	0.885299	0.503792	0.506992	0.683282	0.26687	0.354226	0.841763	0.66374	4.54946e-05	0.247343	0.187391	0.000828972	0.0785236	0.182523
FADS2	2	11	61837743	rs2072114	11:61837743:A:G	0.260806	FALSE	TRUE	0.515853	0.0642688	0.958196	9.84011e-20	5.79429e-05	0.739852	0.121581	0.936268	0.708856	0.390722	0.754397	0.239502	0.35467	0.625173	0.900371	6.95921e-05	0.412098	0.083375	0.000782456	0.242493	0.104685
FADS2	2	11	61838141	rs174579	11:61838141:C:T	0.14727	FALSE	TRUE	0.137994	0.0498884	0.781565	0.00253951	0.00706318	0.264851	0.331066	0.563248	0.221471	0.597429	0.347937	0.448231	0.029142	0.883365	0.702764	0.1935	0.758578	0.0332032	0.000190752	0.00568853	0.964893
FADS2	2	11	61839170	rs174580	11:61839170:A:G	0.409729	TRUE	FALSE	0.619507	0.66696	0.838524	1.56171e-24	1.67494e-07	0.469341	0.528808	0.802953	0.171677	0.318334	0.544628	0.979199	0.0162002	0.559242	0.862287	4.9713e-06	0.469894	0.410172	5.15597e-08	0.00246604	0.320863
FADS2	2	11	61839211	rs174581	11:61839211:G:A	0.409733	TRUE	TRUE	0.749958	0.670348	0.818823	3.66775e-25	1.75792e-07	0.487687	0.501674	0.803304	0.178355	0.29412	0.54325	0.983312	0.0146201	0.558599	0.871989	5.13499e-06	0.466982	0.407577	6.79266e-08	0.00253513	0.322035
FADS2	2	11	61843278	rs174584	11:61843278:G:A	0.409877	TRUE	TRUE	0.733843	0.673907	0.922289	1.45512e-24	2.37684e-07	0.454796	0.524327	0.770016	0.16646	0.36074	0.575838	0.865569	0.0164354	0.484395	0.822637	4.59928e-06	0.432414	0.452718	2.59185e-08	0.00205116	0.279951
FADS2	2	11	61851136	rs174592	11:61851136:A:G	0.418474	TRUE	TRUE	0.93054	0.371535	0.874508	1.89802e-25	7.14496e-06	0.380901	0.518614	0.555904	0.12928	0.283183	0.662827	0.656749	0.0219609	0.815173	0.589924	4.83393e-06	0.267609	0.584739	8.01401e-08	0.00163305	0.273973
FADS2	2	11	61852357	rs174594	11:61852357:C:A	0.4185	TRUE	TRUE	0.89805	0.352209	0.811741	3.7949e-25	6.32412e-06	0.433005	0.542806	0.568198	0.162555	0.281929	0.770194	0.693213	0.0212853	0.872971	0.724686	5.13452e-06	0.226986	0.536718	1.01396e-07	0.00158125	0.240908
FADS2	2	11	61853722	rs174598	11:61853722:G:A	0.345645	TRUE	TRUE	0.792206	0.074817	0.858887	7.78037e-22	7.72681e-05	0.381941	0.290995	0.715155	0.306072	0.405536	0.827085	0.456642	0.0204687	0.952138	0.368249	0.00168667	0.336202	0.312094	8.0262e-07	0.000623735	0.56204
FADS2	2	11	61854084	rs174599	11:61854084:G:C	0.419198	TRUE	TRUE	0.893815	0.31153	0.788061	5.50554e-25	2.22844e-06	0.306137	0.50772	0.616169	0.131796	0.287816	0.85489	0.660166	0.0137268	0.88636	0.654937	5.70939e-06	0.375491	0.798904	5.36636e-08	0.00304789	0.252283
FADS2	2	11	61855668	rs174601	11:61855668:C:T	0.419025	TRUE	TRUE	0.891001	0.320627	0.893911	3.6191e-25	4.69894e-06	0.423944	0.52248	0.702425	0.135522	0.280093	0.887667	0.691798	0.0131938	0.848926	0.697858	5.6778e-06	0.283531	0.765723	4.48363e-08	0.00582103	0.352402
FADS2	2	11	61856709	rs97384	11:61856709:T:C	0.419711	TRUE	TRUE	0.882248	0.178156	0.866748	8.70763e-24	1.48936e-05	0.553407	0.576387	0.644318	0.274826	0.234641	0.623591	0.666871	0.0143245	0.92081	0.730629	4.72444e-06	0.344905	0.854491	6.60009e-08	0.00440555	0.289795
FADS2	2	11	61858251	rs397705608	11:61858251:CA:C	0.37082	TRUE	TRUE	0.436788	0.0778037	NA	6.9215e-15	0.000277971	NA	0.455297	0.538146	NA	0.1922	0.752835	NA	0.0110139	0.220546	NA	0.00137956	0.222587	NA	4.38682e-06	0.0537032	NA
ZPR1	1	11	116752497	rs398017699	11:116752497:TA:T	0.178569	TRUE	TRUE	7.25939e-16	0.00250035	NA	0.0738754	0.00860994	NA	0.0607799	0.488652	NA	0.224091	0.627914	NA	0.69624	0.691353	NA	0.0473925	0.0364754	NA	2.58107e-40	2.51189e-36	NA
ZPR1	1	11	116778201	rs964184	11:116778201:G:C	0.151009	TRUE	TRUE	1.12928e-15	0.00248886	0.957335	0.143326	0.0263633	0.96174	0.0400913	0.280414	0.571476	0.941771	0.801309	0.986514	0.40412	0.628782	0.0903601	0.0354666	0.0268534	0.350536	2.81968e-45	1.23027e-35	0.15627
ZPR1	1	11	116784884	rs35120633	11:116784884:G:A	0.0645964	FALSE	TRUE	1.94554e-07	0.0390841	0.243792	0.777474	0.455302	0.320988	0.0694033	0.12694	0.347669	0.0148412	0.292483	0.272117	0.879582	0.256744	0.121122	0.174908	0.727947	0.161817	1.42069e-19	1.47911e-18	0.525849
ZPR1	1	11	116786845	rs3741298	11:116786845:C:T	0.234649	TRUE	TRUE	7.16143e-17	0.00912011	0.888532	0.882759	0.0125026	0.755798	0.605867	0.469137	0.47421	0.899833	0.412667	0.409009	0.27105	0.890861	0.459625	0.141833	0.741822	0.883267	1.31341e-26	1.62181e-25	0.736957
ZPR1	1	11	116831407	rs5141	11:116831407:T:C	0.136306	FALSE	TRUE	9.70018e-06	0.00645654	0.616938	0.00216915	0.00167494	0.308184	0.519234	0.372563	0.924479	0.00489362	0.890533	0.886912	0.683268	0.709414	0.0717475	0.0697076	0.191426	0.652423	3.42216e-12	2.0893e-14	0.947171
ZPR1	1	11	116833462	rs7123454	11:116833462:C:A	0.188504	FALSE	TRUE	4.01652e-07	0.0837529	0.940913	0.00386367	1.41579e-05	0.0123567	0.997443	0.580363	0.983653	0.110519	0.582505	0.98055	0.436152	0.41735	0.174059	0.198754	0.576235	0.725829	2.37684e-12	3.31131e-10	0.973778
ZPR1	1	11	116834852	rs10750098	11:116834852:G:T	0.136866	TRUE	FALSE	1.07021e-05	0.00746449	0.697692	0.00233437	0.00161065	0.342745	0.509382	0.370937	0.887536	0.00482492	0.846525	0.85719	0.682244	0.648037	0.102443	0.0681773	0.239552	0.571697	4.32315e-12	4.36516e-14	0.896337
ZPR1	1	11	116888939	rs17174502	11:116888939:G:A	0.174444	TRUE	TRUE	8.63515e-06	0.184289	0.449526	0.00205651	0.0141579	0.680036	0.439662	0.586003	0.504647	0.0377016	0.96946	0.811135	0.632734	0.27964	0.834105	0.0403683	0.963962	0.840891	7.47653e-11	1.79887e-06	0.828208
ZPR1	1	11	116943088	rs510988	11:116943088:C:T	0.171349	TRUE	TRUE	3.41397e-05	0.0427563	0.314557	0.00535279	0.00701455	0.514296	0.441333	0.481172	0.940631	0.141943	0.883487	0.894004	0.89996	0.720444	0.830926	0.0396643	0.880319	0.641203	4.04017e-10	7.4817e-09	0.981762
ZPR1	1	11	116954168	rs511676	11:116954168:T:G	0.171057	FALSE	TRUE	5.69705e-05	0.047863	0.279532	0.00639971	0.00767361	0.531887	0.373085	0.433711	0.925523	0.178264	0.923315	0.913854	0.979332	0.721606	0.820286	0.0308567	0.835084	0.616075	2.64028e-10	1.01391e-08	0.951285
ZPR1	1	11	117087191	rs6589592	11:117087191:C:G	0.133732	FALSE	TRUE	0.000112158	0.042462	0.21032	0.0204758	0.00370681	0.211025	0.926025	0.577564	0.710436	0.0165615	0.588166	0.84318	0.594958	0.85619	0.384896	0.030817	0.829392	0.941771	2.55153e-08	1.1272e-08	0.794263
AL161670.1	2	14	63765799	rs34978457	14:63765799:TAA:T	0.125282	TRUE	TRUE	0.00439866	0.360081	NA	0.0824974	0.616169	NA	0.804505	0.584655	NA	0.11088	0.880907	NA	0.889529	0.165806	NA	0.284714	0.146319	NA	0.305349	0.309314	NA
AL161670.1	2	14	63768838	rs7157785	14:63768838:G:T	0.125459	TRUE	TRUE	0.0046564	0.305422	0.940522	0.0850433	0.624741	0.4108	0.796544	0.540132	0.160833	0.114688	0.902111	0.653977	0.867294	0.177133	0.515465	0.285822	0.149279	0.025792	0.297568	0.28774	0.154273
AL161670.1	2	14	63772911	rs12878001	14:63772911:T:G	0.124065	TRUE	TRUE	0.00633272	0.295597	0.89081	0.0838861	0.63797	0.364377	0.776011	0.54513	0.221804	0.12142	0.952533	0.65277	0.938156	0.14388	0.502132	0.266981	0.143318	0.0355418	0.319943	0.352128	0.18526
AL161670.1	1	14	65253454	rs148987214	14:65253454:G:C	0.00360323	FALSE	TRUE	0.280215	0.276185	0.122183	0.747073	0.197106	0.965166	0.802812	0.356369	0.529721	0.658549	0.633724	0.733543	0.896307	0.398382	0.305863	0.179941	0.637382	0.0037735	0.723796	0.446786	0.269219
AL161670.1	3	14	67491655	rs1980615	14:67491655:A:C	0.455123	TRUE	TRUE	0.107638	0.259537	0.65522	0.983027	0.135425	0.044537	0.846544	0.650279	0.337057	0.0322745	0.228876	0.815645	0.170375	0.623448	0.983196	0.0648455	0.292079	0.879212	0.26605	0.178402	0.584782
AL161670.1	3	14	67497971	rs12878807	14:67497971:T:A	0.467734	FALSE	FALSE	0.0719615	0.408413	0.882298	0.946723	0.139733	0.0500351	0.736957	0.98546	0.495794	0.0432245	0.124394	0.929419	0.256571	0.753182	0.704337	0.0518418	0.151182	0.964951	0.210604	0.2334	0.743562
AL161670.1	3	14	67509105	rs1077989	14:67509105:A:C	0.467505	TRUE	TRUE	0.0862402	0.43013	0.803411	0.936299	0.155239	0.0445938	0.698036	0.839789	0.490873	0.0433182	0.112124	0.823334	0.245205	0.683439	0.726931	0.0513488	0.105877	0.967891	0.21048	0.2261	0.723229
LIPC	2	15	58279711	rs11854242	15:58279711:C:T	0.209842	FALSE	TRUE	0.0831189	0.479071	0.486636	0.0277268	0.0535797	0.0922181	0.517105	0.772503	0.182705	0.00991905	0.737734	0.885923	0.90385	0.550681	0.647376	0.0486306	0.223666	0.13231	0.458784	0.0447713	0.662986
LIPC	2	15	58290341	rs1973688	15:58290341:C:T	0.219541	FALSE	TRUE	0.0959025	0.551569	0.48086	0.0100062	0.0394457	0.0634079	0.530743	0.862303	0.149717	0.00478895	0.796434	0.748579	0.726049	0.318273	0.592357	0.0246791	0.125922	0.112964	0.673144	0.0451856	0.725384
LIPC	4	15	58379566	rs1601935	15:58379566:G:T	0.388759	FALSE	TRUE	0.589728	0.00161065	0.30363	0.00388472	0.346418	0.521829	0.478362	0.582237	0.973388	6.41948e-13	0.753356	0.987854	0.0796691	0.811746	0.442956	0.0142436	0.330293	0.690392	0.0229377	5.35797e-06	0.548469
LIPC	4	15	58382109	rs2043082	15:58382109:G:A	0.410983	FALSE	TRUE	0.355292	0.00374111	0.320664	0.0219174	0.0683912	0.451448	0.860012	0.996426	0.87005	2.58167e-15	0.977318	0.431237	0.000430953	0.0924698	0.688392	0.00369649	0.24632	0.945018	0.042923	0.000820352	0.184872
LIPC	4	15	58386313	rs10468017	15:58386313:C:T	0.337526	TRUE	TRUE	0.541696	0.00232274	0.296877	0.00175412	0.0389045	0.40029	0.154228	0.93532	0.667758	4.39238e-13	0.768953	0.991166	0.00528932	0.196472	0.504025	0.0037133	0.396735	0.702421	0.0101817	0.000164816	0.655652
LIPC	4	15	58386521	rs261290	15:58386521:T:C	0.387757	TRUE	TRUE	0.319555	0.0040738	0.231962	0.0255141	0.0386367	0.290551	0.544261	0.913734	0.97105	1.826e-15	0.762255	0.559192	0.000143827	0.0387258	0.649436	0.00297989	0.160805	0.891251	0.00693729	0.00183654	0.208415
LIPC	4	15	58387469	rs7350789	15:58387469:G:A	0.39282	TRUE	TRUE	0.459066	0.0018239	0.247247	0.023958	0.121143	0.305604	0.805684	0.797554	0.844526	2.16421e-15	0.68533	0.642985	0.000153872	0.0587489	0.542228	0.00218615	0.1737	0.965699	0.00624166	0.00147911	0.199981
LIPC	4	15	58388755	rs2043085	15:58388755:T:C	0.423873	TRUE	TRUE	0.183353	0.00223872	0.441617	0.0173896	0.193152	0.127649	0.64128	0.908134	0.742837	3.81241e-16	0.391021	0.28162	0.000986552	0.0623735	0.468704	0.000541564	0.155096	0.916262	0.0122495	0.00116413	0.771999
LIPC	4	15	58391167	rs1532085	15:58391167:A:G	0.426559	TRUE	TRUE	0.232049	0.0012942	0.337526	0.0140091	0.259717	0.123512	0.629482	0.995678	0.680779	2.66195e-15	0.461955	0.294539	0.00142843	0.0510505	0.717424	0.000303201	0.128292	0.799048	0.0167105	0.000820352	0.544918
LIPC	4	15	58391858	rs11853674	15:58391858:A:G	0.239028	FALSE	TRUE	0.490764	0.110688	0.433065	0.75119	0.127644	0.932817	0.36605	0.785236	0.937543	4.91145e-07	0.752489	0.348984	0.000850687	0.0074131	0.559187	0.009448	0.579696	0.424602	0.0453054	0.190634	0.696968
LIPC	4	15	58392768	rs4775044	15:58392768:T:G	0.496089	FALSE	FALSE	0.648703	0.0797995	0.444235	0.253642	0.441977	0.480126	0.183032	0.295801	0.995782	9.93345e-14	0.256271	0.589665	0.00121949	0.114262	0.853929	0.00140072	0.331894	0.63736	0.235571	0.115345	0.829906
LIPC	4	15	58395404	rs174418	15:58395404:T:C	0.452687	FALSE	TRUE	0.487045	0.000275423	0.0379394	0.152507	0.678735	0.15998	0.923209	0.56846	0.562036	9.66051e-13	0.899021	0.820295	0.000773375	0.159845	0.838948	0.0167101	0.415432	0.545541	0.00778807	0.000301995	0.12569
LIPC	4	15	58400003	rs12708454	15:58400003:A:C	0.336983	FALSE	TRUE	0.333195	0.365847	0.529808	0.166409	0.504778	0.687224	0.285314	0.969014	0.496223	0.000126838	0.193197	0.275218	0.051738	0.0683912	0.310909	0.0531459	0.830883	0.636392	0.202693	0.314485	0.364447
LIPC	5	15	58430391	rs397821255	15:58430391:G:GC	0.240187	FALSE	FALSE	5.43951e-05	0.00432514	NA	0.000746707	0.713181	NA	0.289911	0.375319	NA	5.2592e-10	0.222536	NA	0.682103	0.824404	NA	0.324368	0.706643	NA	9.10018e-06	3.33426e-06	NA
LIPC	5	15	58431227	rs1077835	15:58431227:A:G	0.266329	TRUE	FALSE	5.78096e-05	0.0214783	0.444096	0.000338883	0.958981	0.185227	0.350407	0.389583	0.525067	8.99643e-10	0.418601	0.994791	0.656907	0.902506	0.395228	0.200888	0.834142	0.598651	2.28113e-06	3.16228e-06	0.425046
LIPC	5	15	58431280	rs1077834	15:58431280:T:C	0.266328	TRUE	TRUE	5.76249e-05	0.0213304	0.453603	0.000340385	0.946629	0.182972	0.35212	0.422571	0.511057	9.10374e-10	0.421211	0.989919	0.653249	0.906379	0.393737	0.199986	0.876738	0.593145	2.17305e-06	3.49945e-06	0.418082
LIPC	5	15	58431476	rs1800588	15:58431476:C:T	0.258046	TRUE	TRUE	8.10998e-05	0.0151008	0.508891	0.000171364	0.893676	0.194994	0.21579	0.432016	0.572448	6.87907e-10	0.287939	0.945333	0.577371	0.911654	0.328452	0.358629	0.851844	0.507007	8.681e-06	2.98538e-06	0.381405
LIPC	5	15	58431740	rs2070895	15:58431740:G:A	0.266647	TRUE	TRUE	5.70177e-05	0.0245471	0.400737	0.00032892	0.950583	0.170465	0.325623	0.399025	0.610549	1.50796e-09	0.399485	0.949327	0.682848	0.990882	0.391626	0.205319	0.892833	0.597668	2.39784e-06	4.16869e-06	0.401749
LIPC	5	15	58432643	rs8033940	15:58432643:G:A	0.336674	FALSE	TRUE	0.0012787	0.149658	0.229146	0.00026333	0.369743	0.773053	0.487424	0.9681	0.53809	3.77468e-07	0.0442588	0.642549	0.397432	0.639293	0.226877	0.134268	0.306549	0.81313	7.8143e-05	6.28058e-05	0.789392
LIPC	5	15	58438299	rs588136	15:58438299:C:T	0.241581	FALSE	TRUE	0.000112308	0.00328852	0.570462	0.000875024	0.638705	0.142505	0.17739	0.169746	0.466024	7.41123e-10	0.345303	0.960123	0.79526	0.685804	0.636445	0.292268	0.634162	0.526298	6.9849e-06	9.39723e-07	0.348721
LIPC	6	15	58563549	rs113298164	15:58563549:C:T	0.0167715	TRUE	TRUE	0.809533	0.308319	0.0877883	0.136889	0.48095	0.333507	0.643573	0.95216	0.462612	3.22478e-06	0.776247	0.423763	0.0114435	0.232167	0.319436	0.140847	0.457509	0.720696	0.779241	0.0899498	0.87889
LIPC	1	15	59072117	rs117259272	15:59072117:C:T	0.0250565	FALSE	TRUE	0.0133638	0.634162	0.586894	0.0619912	0.803637	0.467063	0.265028	0.741822	0.148733	0.0978048	0.0993116	0.526405	0.597529	0.70583	0.297515	0.0438299	0.616595	0.68825	0.0688414	0.27574	0.0178901
NTAN1	1	16	14845896	rs11645340	16:14845896:C:G	0.17675	FALSE	TRUE	0.00362068	0.713674	NA	0.747748	0.337132	NA	0.972216	0.467305	NA	0.61054	0.272772	NA	0.318632	0.473151	NA	0.0339844	0.237903	NA	0.969006	0.389942	NA
NTAN1	1	16	15036737	rs6498540	16:15036737:A:G	0.334003	TRUE	TRUE	0.0827123	0.342295	0.918086	0.647096	0.486295	0.25192	0.833669	0.0239332	0.28818	0.973749	0.685646	0.926317	0.684573	0.65539	0.0736455	0.76285	0.679673	0.518143	0.362729	0.300262	0.388903
NTAN1	1	16	15038105	rs1135999	16:15038105:A:G	0.315252	TRUE	TRUE	0.166197	0.426383	0.907268	0.695452	0.818559	0.279277	0.78572	0.0266073	0.36762	0.852094	0.621441	0.927664	0.56486	0.651028	0.0651431	0.719555	0.636356	0.583803	0.442991	0.304439	0.426575
NTAN1	1	16	15038117	rs1136001	16:15038117:G:T	0.315186	FALSE	TRUE	0.165388	0.365595	0.909251	0.699713	0.837568	0.280578	0.78778	0.0295801	0.366893	0.84658	0.612774	0.927011	0.587149	0.686436	0.0651117	0.75957	0.619726	0.582607	0.435398	0.261517	0.427461
NTAN1	1	16	15043593	rs62039480	16:15043593:G:A	0.332015	TRUE	TRUE	0.121126	0.738754	0.999471	0.880767	0.620869	0.53135	0.291675	0.0605341	0.975613	0.894227	0.792501	0.424853	0.859352	0.441876	0.188333	0.659236	0.944691	0.62278	0.755795	0.157761	0.689065
NTAN1	1	16	15051395	rs55727637	16:15051395:C:T	0.298983	TRUE	TRUE	0.318702	0.772681	0.726667	0.723731	0.755092	0.360022	0.781257	0.0570164	0.480411	0.652591	0.63387	0.497885	0.637714	0.54689	0.311294	0.917756	0.81773	0.83653	0.54192	0.294917	0.477607
NTAN1	1	16	15056648	rs12928099	16:15056648:C:A	0.274439	TRUE	TRUE	7.61676e-05	0.0972747	0.263866	0.438619	0.00924698	0.328558	0.995793	0.587895	0.514996	0.548498	0.761377	0.11935	0.357695	0.180177	0.056164	2.06267e-05	0.0390841	0.819608	0.810621	0.0277332	0.559955
NTAN1	1	16	15078261	rs11644601	16:15078261:T:C	0.279366	FALSE	TRUE	0.000104838	0.0716143	0.21807	0.447459	0.00623735	0.233492	0.905663	0.489779	0.619881	0.521267	0.767715	0.0749021	0.365008	0.138166	0.0566526	2.17851e-05	0.0261818	0.846372	0.954719	0.0250035	0.587778
NTAN1	1	16	15083838	rs8060236	16:15083838:T:A	0.410594	FALSE	TRUE	0.0147459	0.344588	0.315703	0.785516	0.0188365	0.953806	0.882912	0.16493	0.187173	0.280949	0.783971	0.196703	0.116307	0.0774462	0.914543	0.000415327	0.0136773	0.740569	0.274332	0.272333	0.240848
GLTPD2	1	17	4767677	rs8069974	17:4767677:G:C	0.310664	FALSE	TRUE	0.0162671	0.00275423	0.542557	0.00784964	0.0153109	0.870582	0.558002	0.975484	0.339842	0.126146	0.966607	0.730693	0.0544415	0.17362	0.104863	0.0803064	0.849161	0.752456	7.39622e-05	0.00755092	0.12064
GLTPD2	1	17	4767945	rs8074039	17:4767945:G:A	0.314416	FALSE	TRUE	0.0158902	0.00711214	0.439925	0.0111985	0.0269774	0.788014	0.433123	0.975641	0.286057	0.136466	0.724102	0.967962	0.0632033	0.153851	0.0808292	0.127236	0.662369	0.9806	0.000115633	0.0201837	0.231392
GLTPD2	2	17	4789345	rs79202680	17:4789345:G:T	0.0327448	TRUE	TRUE	0.314564	0.162892	0.728937	0.817935	0.369148	0.395659	0.419451	0.78001	0.74139	0.894867	0.284512	0.752752	0.139714	0.531374	0.434496	0.00422805	0.203657	0.208288	8.27466e-09	0.131341	0.766932
GLTPD2	2	17	5384095	rs3026120	17:5384095:G:A	0.0745924	TRUE	TRUE	0.364068	0.8683	0.692959	0.315237	0.248599	0.0612249	0.500578	0.571216	0.633653	0.631226	0.810177	0.549894	0.0878193	0.0859014	0.272421	0.214363	0.0732825	0.42487	0.0258238	0.0961612	0.931913
GLTPD2	2	17	5394152	rs72837884	17:5394152:C:T	0.0745917	TRUE	TRUE	0.363005	0.954026	0.776748	0.313062	0.287012	0.0689894	0.486099	0.609116	0.542723	0.617408	0.767008	0.476488	0.0849102	0.0812831	0.197768	0.220973	0.0893305	0.401614	0.0272151	0.127761	0.963986
CERS4	4	19	8206837	rs7258249	19:8206837:G:A	0.39865	TRUE	TRUE	0.158786	0.0408319	0.97444	0.232324	0.00724436	0.979271	0.556622	0.224543	0.994227	0.38975	0.57544	0.0778472	0.538364	0.60381	0.932824	0.0363203	0.817655	0.0342459	0.321779	0.0100462	0.0212951
CERS4	4	19	8209156	rs2336171	19:8209156:G:C	0.398749	TRUE	FALSE	0.131545	0.110078	NA	0.217359	0.0285102	NA	0.578919	0.408507	NA	0.404063	0.533826	NA	0.616076	0.700003	NA	0.0261379	0.565458	NA	0.322584	0.00464515	NA
CERS4	4	19	8212732	rs113038017	19:8212732:G:A	0.319746	FALSE	TRUE	0.114847	0.0430527	0.717425	0.39298	0.0506991	0.809038	0.655401	0.789042	0.381053	0.564676	0.836546	0.0429574	0.319003	0.240104	0.903822	0.065432	0.74817	0.0542314	0.352492	0.0104232	0.0594202
CERS4	4	19	8219462	rs899205	19:8219462:C:T	0.340708	FALSE	TRUE	0.395722	0.393459	0.463961	0.0348305	0.00542001	0.508315	0.235839	0.986759	0.0274369	0.655938	0.980469	0.967593	0.765889	0.652079	0.203423	0.224956	0.480839	0.930946	0.751289	0.0601174	0.756445
CERS4	4	19	8219662	rs398120792	19:8219662:C:CA	0.385375	TRUE	FALSE	0.223036	NA	NA	0.0498574	NA	NA	0.15818	NA	NA	0.0585086	NA	NA	0.985128	NA	NA	0.130564	NA	NA	0.896735	NA	NA
CERS4	4	19	8222034	rs7253584	19:8222034:T:C	0.324761	TRUE	FALSE	0.190457	0.911927	0.897476	0.0338104	0.000609537	0.725274	0.273606	0.389135	0.0800942	0.269283	0.502227	0.993259	0.786193	0.532967	0.4666	0.715278	0.818446	0.723742	0.963341	0.0260016	0.363394
CERS4	2	19	8235921	rs11669485	19:8235921:C:T	0.476825	FALSE	TRUE	0.103071	0.938296	0.0641842	0.00782636	0.0279254	0.246236	0.194161	0.0382825	0.166171	0.0218162	0.227929	0.766112	0.181267	0.66359	0.750294	0.0674575	0.767892	0.220052	0.410586	0.509448	0.845292
CERS4	1	19	8236164	rs7248003	19:8236164:C:T	0.279118	FALSE	TRUE	0.090099	0.811989	0.753	3.97686e-05	0.094189	0.937561	0.394098	0.636356	0.0490761	0.175611	0.300193	0.59767	0.402962	0.932417	0.179373	0.253338	0.0866962	0.908159	0.174092	0.70081	0.397276
CERS4	4	19	8255671	rs17159388	19:8255671:G:A	0.0750786	FALSE	TRUE	0.234417	0.178361	0.0757571	0.0824404	0.395185	0.398764	0.660137	0.327567	0.643712	0.758948	0.518561	0.64522	0.941572	0.324041	0.282849	0.592538	0.133875	0.343838	0.0120637	0.0191867	0.503415
CERS4	3	19	8257849	rs148417916	19:8257849:G:T	0.0486371	FALSE	TRUE	0.667904	0.97732	0.836436	0.140892	0.0328852	0.232937	0.63162	0.156856	0.073889	0.658637	0.335583	0.55585	0.0898359	0.33986	0.226061	0.244904	0.878254	0.627353	0.522859	0.00549541	0.560165
CERS4	3	19	8257850	rs141735698	19:8257850:A:T	0.0486371	FALSE	TRUE	0.667989	0.984757	0.540956	0.140854	0.0322107	0.222407	0.631617	0.156747	0.0962632	0.658658	0.334118	0.678906	0.0898359	0.332506	0.362782	0.244882	0.882551	0.645096	0.522855	0.00547016	0.735077
CERS4	6	19	11078622	rs200495339	19:11078622:CG:C	0.0942871	TRUE	FALSE	1.86166e-24	1.09648e-14	NA	0.204038	0.131613	NA	0.395606	0.974182	NA	0.0206871	0.261336	NA	0.21507	0.537279	NA	0.624952	0.551061	NA	4.41774e-77	2.5704e-55	NA
CERS4	6	19	11079088	rs73015011	19:11079088:T:C	0.0944798	FALSE	TRUE	3.31055e-24	8.31764e-15	0.207735	0.218364	0.167109	0.905336	0.343593	0.900617	0.198293	0.0230197	0.273842	0.938209	0.251718	0.565848	0.772609	0.635479	0.441367	0.119548	1.09119e-77	9.12011e-57	0.206897
CERS4	6	19	11079868	rs118068660	19:11079868:C:T	0.0946153	TRUE	FALSE	3.65511e-24	1.94984e-14	NA	0.200456	0.322255	NA	0.3902	0.705342	NA	0.0228907	0.239662	NA	0.218605	0.368723	NA	0.659283	0.156964	NA	1.15531e-76	1.86209e-54	NA
CERS4	6	19	11082239	rs73015021	19:11082239:A:G	0.0921263	TRUE	FALSE	2.18424e-24	4.46684e-14	0.147623	0.203034	0.11102	0.855441	0.384682	0.950211	0.190142	0.0200272	0.259239	0.920857	0.223184	0.575175	0.761833	0.621828	0.373164	0.140275	9.33039e-77	3.31131e-57	0.18587
CERS4	6	19	11091312	rs796692711	19:11091312:GT:G	0.0943337	FALSE	FALSE	1.60694e-24	1.90546e-14	NA	0.200463	0.198655	NA	0.348034	0.921467	NA	0.0135669	0.228823	NA	0.235983	0.545507	NA	0.89249	0.289001	NA	7.90861e-77	5.88844e-56	NA
CERS4	8	19	11220266	rs17699030	19:11220266:A:G	0.0469459	TRUE	TRUE	0.921278	0.346817	0.131266	0.208476	0.910689	0.362863	0.961779	0.605062	0.786216	0.125423	0.155382	0.726957	0.287276	0.219634	0.256685	0.0650699	0.736377	0.441413	0.468085	0.117761	0.965224
APOE	2	19	44893408	rs1454241996	19:44893408:G:T	0.225244	TRUE	FALSE	0.000159555	1.74582e-06	0.718459	0.000645045	0.0820352	0.750724	0.000197392	4.2658e-06	0.931024	2.53105e-13	0.68612	0.957048	0	1.23027e-70	9.31334e-06	5.88708e-22	6.71429e-05	0.0196863	1.10179e-18	3.23594e-27	0.471751
APOE	2	19	44908684	rs429358	19:44908684:T:C	0.189202	TRUE	TRUE	4.97966e-14	4.2658e-15	0.0123387	1.90691e-09	0.000102802	0.623513	0.000115699	5.30884e-07	0.39842	2.02815e-26	0.063387	0.500371	0	1e-106	1.20227e-07	4.86968e-22	2.1677e-06	0.00118896	1.71159e-62	2.81838e-73	0.272353
APOE	2	19	44908822	rs7412	19:44908822:C:T	0.053066	TRUE	TRUE	1.80717e-36	6.0256e-19	0.136701	4.12762e-09	0.000355631	0.0119161	0.329561	0.813355	0.939389	1.21865e-05	0.679047	0.0843429	3.43637e-60	1.21339e-10	0.12272	0.0181556	0.698715	0.0130493	1.38995e-130	1.02329e-86	0.0347728
APOE	2	19	44912383	rs445925	19:44912383:G:A	0.0774371	TRUE	TRUE	4.6366e-22	9.33254e-12	0.326801	0.00358542	0.0767361	0.00214587	0.127496	0.62431	0.853826	0.0988143	0.564677	0.278631	0.470334	0.534687	0.490078	0.000282625	0.385656	0.0705043	7.25437e-71	1e-41	0.0791687
APOE	2	19	44913484	rs438811	19:44913484:C:T	0.242228	FALSE	TRUE	0.821	0.363329	0.243024	0.0180576	0.371022	0.244264	5.1285e-05	1.33352e-05	0.610145	4.08696e-12	0.0639735	0.580156	0	1.07152e-60	0.000284094	1.21927e-23	0.000164437	0.240163	0.00834296	0.0123595	0.676132
APOE	1	19	44983921	rs204474	19:44983921:C:T	0.401634	TRUE	TRUE	0.179738	0.170726	0.791543	0.383798	0.21692	0.29442	0.602139	0.824461	0.0360943	0.332778	0.57597	0.64746	3.42137e-25	0.00101158	0.00827904	0.210682	0.485177	0.981063	0.319035	0.608555	0.362059
APOE	1	19	44987378	rs204468	19:44987378:T:C	0.405005	TRUE	TRUE	0.160421	0.144012	0.835427	0.365824	0.214783	0.42149	0.63436	0.895736	0.0243396	0.284627	0.557186	0.641007	9.54333e-28	4.59198e-05	0.00989083	0.156603	0.63841	0.898627	0.462848	0.401236	0.391579
TMC4	3	19	54142105	rs36634	19:54142105:G:A	0.407061	TRUE	TRUE	6.79657e-05	0.214783	0.851585	0.0045171	0.949708	0.44822	0.193386	0.00400867	0.613599	0.329296	0.75753	0.21625	0.826537	0.755614	0.465739	0.598231	0.14952	0.843744	0.155843	0.643132	0.98416
TMC4	3	19	54171874	rs77215230	19:54171874:G:A	0.087218	FALSE	TRUE	0.328219	0.537774	0.664852	0.366538	0.264058	0.0430814	0.217442	0.00574116	0.741419	0.0460935	0.3861	0.946276	0.952691	0.651929	0.470899	0.0317446	0.922359	0.14462	0.217337	0.0206063	0.250202
TMC4	3	19	54173068	rs641738	19:54173068:T:C	0.407158	TRUE	TRUE	0.0052313	0.948353	0.931975	0.0233029	0.486407	0.386916	0.0433441	0.00078886	0.750319	0.07758	0.773393	0.188279	0.290373	0.430923	0.654468	0.396572	0.0765597	0.750988	0.322447	0.841531	0.424952
TMC4	3	19	54173495	rs8736	19:54173495:T:C	0.405033	TRUE	FALSE	0.00375215	0.859469	0.839366	0.0180173	0.470544	0.366189	0.0461233	0.000822243	0.768154	0.105463	0.804415	0.244413	0.29526	0.367621	0.636575	0.334083	0.0810961	0.704085	0.458653	0.837163	0.47096
TMC4	4	19	55226813	rs3826884	19:55226813:G:A	0.149208	TRUE	TRUE	0.916936	0.497279	0.187391	0.829081	0.780369	0.696694	0.996956	0.974159	0.0910784	0.453625	0.44617	0.188364	0.225899	0.0270396	0.764256	0.0161068	0.462488	0.503231	0.665872	0.565588	0.0220557
LINC01722	2	20	12978039	rs438568	20:12978039:A:G	0.334163	TRUE	TRUE	0.685675	0.439339	0.639478	5.59242e-11	6.06736e-06	0.493026	0.168853	0.736716	0.670697	0.0519326	0.456457	0.37173	0.0957789	0.964206	0.259162	0.164616	0.323221	0.667659	0.11259	0.246661	0.370879
LINC01722	2	20	12982070	rs364585	20:12982070:A:G	0.33864	TRUE	TRUE	0.517463	0.411908	0.634803	8.16206e-12	6.71429e-06	0.501459	0.123052	0.695505	0.586232	0.0436255	0.536537	0.323966	0.0768529	0.974002	0.253161	0.110469	0.291608	0.628537	0.13183	0.266624	0.346475
LINC01722	1	20	13160073	rs61738161	20:13160073:G:A	0.0856263	FALSE	TRUE	0.436641	0.164097	0.948256	0.0311229	0.736377	0.476083	0.892391	0.986834	0.052766	0.506972	0.793597	0.591186	0.27391	0.147605	0.215715	0.290843	0.458881	0.689279	0.591329	0.677174	0.942517
Column	Description
signal	index of independent locus signal identified by fine-mapping analysis
lead_var	indicates whether the variant is a lipid species GWAS lead variant
repr_var	indicates whether the variant is a representative variant from fine-mapping analysis

## Sheet: statin associations
Statin medication associations for variants in high-impact loci. Associations in FinnGen (FG), UK BioBank (UK), and Generation Scotland (GS) are included. For comparison associations with hypercholesterolemia are listed. Column descriptions are listed below.
locus	signal	CHROM	Pos	SNP	variant	maf	lead_var	repr_var	Statin_P_FG	Statin_P_UK	Statin_P_GS	Hypercholesterolaemia_P_FG	Hypercholesterolaemia_P_UK	Hypercholesterolaemia_P_GS
ABCG8	3	2	43809050	rs192678244	2:43809050:G:A	0.00216137	FALSE	TRUE	0.162901	0.978086	0.103125	0.0146056	0.378007	0.932656
ABCG8	1	2	43845437	rs4299376	2:43845437:G:T	0.226305	FALSE	TRUE	5.118e-76	1.07152e-13	0.00993914	3.66691e-20	3.46737e-20	0.511698
ABCG8	2	2	43846861	rs4953023	2:43846861:G:A	0.0810404	FALSE	TRUE	3.07681e-79	2.51189e-13	0.618194	1.83823e-24	1.04713e-12	0.690431
ABCG8	1	2	43847292	rs4245791	2:43847292:C:T	0.227398	TRUE	FALSE	7.09741e-76	4.89779e-13	0.00750143	1.21871e-19	2.81838e-20	0.495274
FADS2	2	11	61776027	rs174528	11:61776027:T:C	0.41439	FALSE	FALSE	1.04328e-37	8.62979e-07	0.990818	9.97126e-08	0.000674528	0.172341
FADS2	2	11	61779120	rs174530	11:61779120:A:G	0.414119	TRUE	TRUE	3.10742e-37	1.46893e-07	0.947012	1.31993e-07	0.000349945	0.146053
FADS2	2	11	61779596	rs7943728	11:61779596:G:A	0.112286	TRUE	TRUE	0.0147069	0.00135519	0.561561	0.113036	0.091622	0.266391
FADS2	2	11	61781553	rs174533	11:61781553:G:A	0.408601	TRUE	TRUE	6.60541e-39	3.31894e-08	0.775299	2.66987e-08	0.00281838	0.199255
FADS2	2	11	61783884	rs174535	11:61783884:T:C	0.409133	TRUE	TRUE	3.90391e-39	1.57398e-08	0.823042	2.61662e-08	0.00217771	0.238589
FADS2	2	11	61784455	rs174536	11:61784455:A:C	0.408477	TRUE	TRUE	2.12814e-39	2.14783e-08	0.778902	2.34337e-08	0.00148594	0.224606
FADS2	2	11	61785208	rs174537	11:61785208:G:T	0.407753	TRUE	TRUE	2.15625e-39	3.82825e-08	0.807976	2.50294e-08	0.00228034	0.303601
FADS2	2	11	61788567	rs61896141	11:61788567:A:C	0.113173	TRUE	TRUE	0.0190007	0.00109901	0.580895	0.0953301	0.0350752	0.286495
FADS2	2	11	61790331	rs102275	11:61790331:T:C	0.410377	TRUE	TRUE	7.93963e-39	2.43781e-07	0.762484	5.13452e-08	0.00334195	0.312365
FADS2	2	11	61790354	rs102274	11:61790354:T:C	0.408673	TRUE	TRUE	2.27719e-39	7.01455e-08	0.798216	2.41157e-08	0.00222844	0.304532
FADS2	2	11	61796827	rs4246215	11:61796827:G:T	0.435753	TRUE	TRUE	4.24326e-34	7.74462e-08	0.542121	1.02391e-08	0.00205116	0.342634
FADS2	2	11	61800281	rs174544	11:61800281:C:A	0.379757	TRUE	TRUE	2.22229e-33	1.32434e-06	0.797465	2.381e-06	0.00126474	0.159581
FADS2	2	11	61802358	rs174546	11:61802358:C:T	0.407364	TRUE	TRUE	3.54405e-39	4.93174e-08	0.839729	1.213e-08	0.00200909	0.306066
FADS2	2	11	61803311	rs174547	11:61803311:T:C	0.407429	TRUE	TRUE	3.25012e-39	4.4978e-08	0.858527	1.20276e-08	0.00194536	0.307992
FADS2	2	11	61803876	rs174548	11:61803876:C:G	0.383631	TRUE	TRUE	5.13098e-33	3.63078e-06	0.842947	2.7393e-06	0.00223872	0.157241
FADS2	2	11	61803910	rs174549	11:61803910:G:A	0.382044	TRUE	TRUE	2.02116e-33	1.1246e-06	0.777268	1.43328e-06	0.00126765	0.166796
FADS2	2	11	61804006	rs174550	11:61804006:T:C	0.407429	TRUE	TRUE	1.97197e-39	4.93174e-08	0.8922	1.25988e-08	0.00186209	0.307331
FADS2	2	11	61806212	rs174551	11:61806212:T:C	0.406164	TRUE	TRUE	2.10087e-39	5.11682e-08	NA	1.0615e-08	0.00187499	NA
FADS2	2	11	61811991	rs174554	11:61811991:A:G	0.405862	TRUE	TRUE	4.35011e-39	7.26106e-08	0.87467	2.29916e-08	0.0020797	0.300941
FADS2	2	11	61813163	rs174556	11:61813163:C:T	0.3796	TRUE	TRUE	2.04692e-33	1.5417e-06	0.751739	2.3855e-06	0.0014388	0.163439
FADS2	2	11	61813890	rs369746205	11:61813890:C:CG	0.330814	TRUE	TRUE	NA	NA	NA	NA	NA	NA
FADS2	2	11	61814292	rs174560	11:61814292:T:C	0.382915	TRUE	TRUE	2.66624e-33	4.30527e-06	0.855439	2.21182e-06	0.00251768	0.159225
FADS2	2	11	61815236	rs174561	11:61815236:T:C	0.381331	TRUE	TRUE	1.4642e-33	1.19674e-06	0.782452	8.61033e-07	0.00143219	0.167701
FADS2	2	11	61817672	rs1038748300	11:61817672:A:G	0.40758	TRUE	FALSE	3.1232e-39	5.47016e-08	0.852871	1.22507e-08	0.00198609	0.312367
FADS2	2	11	61818856	rs35473591	11:61818856:C:CT	0.405852	TRUE	TRUE	4.41774e-39	5.48277e-08	NA	2.31665e-08	0.00187932	NA
FADS2	2	11	61820833	rs174564	11:61820833:A:G	0.409161	TRUE	TRUE	6.87702e-39	1.40281e-07	0.770452	2.49758e-08	0.00299226	0.294099
FADS2	2	11	61822009	rs28456	11:61822009:A:G	0.383508	TRUE	TRUE	5.0038e-33	4.36516e-06	0.786376	2.74284e-06	0.00189671	0.169133
FADS2	2	11	61824164	rs174565	11:61824164:C:G	0.226543	FALSE	TRUE	4.68382e-28	0.00183654	0.745869	9.59555e-06	0.0709578	0.813402
FADS2	2	11	61824890	rs174566	11:61824890:A:G	0.408433	TRUE	TRUE	5.97035e-39	1.96336e-07	0.893364	2.21197e-08	0.00306902	0.311246
FADS2	2	11	61825533	rs174567	11:61825533:A:G	0.409153	TRUE	FALSE	7.43875e-39	2.10863e-07	0.891216	2.88828e-08	0.00304789	0.316987
FADS2	2	11	61826344	rs174568	11:61826344:C:T	0.40512	TRUE	TRUE	5.03965e-39	9.61612e-08	0.932975	4.20455e-08	0.0018281	0.317962
FADS2	2	11	61827448	rs3834458	11:61827448:CT:C	0.405116	TRUE	TRUE	2.7359e-39	1.30617e-07	NA	2.72935e-08	0.00157398	NA
FADS2	2	11	61828092	rs968567	11:61828092:C:T	0.113005	TRUE	TRUE	0.0128496	0.0009977	0.657922	0.0835064	0.0370681	0.258825
FADS2	2	11	61828850	rs5792235	11:61828850:CA:C	0.406742	TRUE	TRUE	1.3858e-39	8.45279e-08	NA	1.85511e-08	0.00153109	NA
FADS2	2	11	61832870	rs174574	11:61832870:A:C	0.409067	TRUE	TRUE	2.06681e-39	5.66239e-07	0.881789	2.94368e-08	0.00271644	0.321243
FADS2	2	11	61835765	rs2727270	11:61835765:C:T	0.2576	TRUE	TRUE	5.29663e-26	0.00097051	0.196286	0.000814592	0.0812831	0.190458
FADS2	2	11	61835886	rs2727271	11:61835886:A:T	0.257859	TRUE	FALSE	5.08042e-26	0.000957194	0.214838	0.000858796	0.0792501	0.166354
FADS2	2	11	61837310	rs2524299	11:61837310:A:T	0.259441	TRUE	TRUE	8.06678e-26	0.00231739	0.231871	0.00273218	0.149211	0.157701
FADS2	2	11	61837495	rs2072113	11:61837495:C:T	0.257859	FALSE	TRUE	4.77529e-26	0.000881049	0.225654	0.000828972	0.0785236	0.182523
FADS2	2	11	61837743	rs2072114	11:61837743:A:G	0.260806	FALSE	TRUE	2.37794e-25	0.00258821	0.306564	0.000782456	0.242493	0.104685
FADS2	2	11	61838141	rs174579	11:61838141:C:T	0.14727	FALSE	TRUE	9.67654e-08	0.000234423	0.372224	0.000190752	0.00568853	0.964893
FADS2	2	11	61839170	rs174580	11:61839170:A:G	0.409729	TRUE	FALSE	1.68151e-39	3.56451e-07	0.88225	5.15597e-08	0.00246604	0.320863
FADS2	2	11	61839211	rs174581	11:61839211:G:A	0.409733	TRUE	TRUE	1.0452e-38	3.66438e-07	0.878374	6.79266e-08	0.00253513	0.322035
FADS2	2	11	61843278	rs174584	11:61843278:G:A	0.409877	TRUE	TRUE	7.91043e-40	4.60257e-07	0.978109	2.59185e-08	0.00205116	0.279951
FADS2	2	11	61851136	rs174592	11:61851136:A:G	0.418474	TRUE	TRUE	1.0639e-38	2.39332e-06	0.914402	8.01401e-08	0.00163305	0.273973
FADS2	2	11	61852357	rs174594	11:61852357:C:A	0.4185	TRUE	TRUE	1.61808e-38	1.87068e-06	0.916431	1.01396e-07	0.00158125	0.240908
FADS2	2	11	61853722	rs174598	11:61853722:G:A	0.345645	TRUE	TRUE	4.62381e-29	2.66073e-06	0.644749	8.0262e-07	0.000623735	0.56204
FADS2	2	11	61854084	rs174599	11:61854084:G:C	0.419198	TRUE	TRUE	3.52858e-38	1.45881e-06	0.774536	5.36636e-08	0.00304789	0.252283
FADS2	2	11	61855668	rs174601	11:61855668:C:T	0.419025	TRUE	TRUE	1.70726e-38	1.09648e-06	0.957747	4.48363e-08	0.00582103	0.352402
FADS2	2	11	61856709	rs97384	11:61856709:T:C	0.419711	TRUE	TRUE	4.70219e-38	8.45279e-07	0.98651	6.60009e-08	0.00440555	0.289795
FADS2	2	11	61858251	rs397705608	11:61858251:CA:C	0.37082	TRUE	TRUE	3.81768e-28	0.000250035	NA	4.38682e-06	0.0537032	NA
ZPR1	1	11	116752497	rs398017699	11:116752497:TA:T	0.178569	TRUE	TRUE	5.78096e-138	2.81838e-30	NA	2.58107e-40	2.51189e-36	NA
ZPR1	1	11	116778201	rs964184	11:116778201:G:C	0.151009	TRUE	TRUE	3.52371e-155	3.38844e-35	0.0524201	2.81968e-45	1.23027e-35	0.15627
ZPR1	1	11	116784884	rs35120633	11:116784884:G:A	0.0645964	FALSE	TRUE	2.32809e-56	4.57088e-17	0.227894	1.42069e-19	1.47911e-18	0.525849
ZPR1	1	11	116786845	rs3741298	11:116786845:C:T	0.234649	TRUE	TRUE	7.2277e-114	6.76083e-21	0.00730705	1.31341e-26	1.62181e-25	0.736957
ZPR1	1	11	116831407	rs5141	11:116831407:T:C	0.136306	FALSE	TRUE	1.8239e-52	9.59401e-09	0.802165	3.42216e-12	2.0893e-14	0.947171
ZPR1	1	11	116833462	rs7123454	11:116833462:C:A	0.188504	FALSE	TRUE	4.55827e-35	6.68344e-07	0.787626	2.37684e-12	3.31131e-10	0.973778
ZPR1	1	11	116834852	rs10750098	11:116834852:G:T	0.136866	TRUE	FALSE	2.38836e-52	1.1749e-08	0.793086	4.32315e-12	4.36516e-14	0.896337
ZPR1	1	11	116888939	rs17174502	11:116888939:G:A	0.174444	TRUE	TRUE	7.28618e-31	0.000102094	0.567209	7.47653e-11	1.79887e-06	0.828208
ZPR1	1	11	116943088	rs510988	11:116943088:C:T	0.171349	TRUE	TRUE	4.64943e-27	1.02802e-06	0.476575	4.04017e-10	7.4817e-09	0.981762
ZPR1	1	11	116954168	rs511676	11:116954168:T:G	0.171057	FALSE	TRUE	5.03385e-27	1.43549e-06	0.48995	2.64028e-10	1.01391e-08	0.951285
ZPR1	1	11	117087191	rs6589592	11:117087191:C:G	0.133732	FALSE	TRUE	3.31589e-39	1.54882e-05	0.713129	2.55153e-08	1.1272e-08	0.794263
AL161670.1	2	14	63765799	rs34978457	14:63765799:TAA:T	0.125282	TRUE	TRUE	0.0188938	0.148047	NA	0.305349	0.309314	NA
AL161670.1	2	14	63768838	rs7157785	14:63768838:G:T	0.125459	TRUE	TRUE	0.0192611	0.122124	0.0325448	0.297568	0.28774	0.154273
AL161670.1	2	14	63772911	rs12878001	14:63772911:T:G	0.124065	TRUE	TRUE	0.0147008	0.157979	0.0320388	0.319943	0.352128	0.18526
AL161670.1	1	14	65253454	rs148987214	14:65253454:G:C	0.00360323	FALSE	TRUE	0.424044	0.12543	0.0746804	0.723796	0.446786	0.269219
AL161670.1	3	14	67491655	rs1980615	14:67491655:A:C	0.455123	TRUE	TRUE	0.048754	0.788678	0.688057	0.26605	0.178402	0.584782
AL161670.1	3	14	67497971	rs12878807	14:67497971:T:A	0.467734	FALSE	FALSE	0.0880157	0.828419	0.412544	0.210604	0.2334	0.743562
AL161670.1	3	14	67509105	rs1077989	14:67509105:A:C	0.467505	TRUE	TRUE	0.080262	0.729794	0.439135	0.21048	0.2261	0.723229
LIPC	2	15	58279711	rs11854242	15:58279711:C:T	0.209842	FALSE	TRUE	0.0248193	0.000291743	0.654078	0.458784	0.0447713	0.662986
LIPC	2	15	58290341	rs1973688	15:58290341:C:T	0.219541	FALSE	TRUE	0.0454925	0.000279254	0.605798	0.673144	0.0451856	0.725384
LIPC	4	15	58379566	rs1601935	15:58379566:G:T	0.388759	FALSE	TRUE	0.0114312	0.00363915	0.695437	0.0229377	5.35797e-06	0.548469
LIPC	4	15	58382109	rs2043082	15:58382109:G:A	0.410983	FALSE	TRUE	0.00274315	0.0198609	0.289033	0.042923	0.000820352	0.184872
LIPC	4	15	58386313	rs10468017	15:58386313:C:T	0.337526	TRUE	TRUE	0.0211334	0.002208	0.608563	0.0101817	0.000164816	0.655652
LIPC	4	15	58386521	rs261290	15:58386521:T:C	0.387757	TRUE	TRUE	0.00637705	0.0190108	0.440822	0.00693729	0.00183654	0.208415
LIPC	4	15	58387469	rs7350789	15:58387469:G:A	0.39282	TRUE	TRUE	0.0138166	0.0137088	0.565681	0.00624166	0.00147911	0.199981
LIPC	4	15	58388755	rs2043085	15:58388755:T:C	0.423873	TRUE	TRUE	0.0305056	0.00895365	0.586653	0.0122495	0.00116413	0.771999
LIPC	4	15	58391167	rs1532085	15:58391167:A:G	0.426559	TRUE	TRUE	0.0383716	0.00472063	0.449183	0.0167105	0.000820352	0.544918
LIPC	4	15	58391858	rs11853674	15:58391858:A:G	0.239028	FALSE	TRUE	0.759542	0.70762	0.292918	0.0453054	0.190634	0.696968
LIPC	4	15	58392768	rs4775044	15:58392768:T:G	0.496089	FALSE	FALSE	0.1093	0.0280543	0.428984	0.235571	0.115345	0.829906
LIPC	4	15	58395404	rs174418	15:58395404:T:C	0.452687	FALSE	TRUE	0.0140815	0.00928966	0.714599	0.00778807	0.000301995	0.12569
LIPC	4	15	58400003	rs12708454	15:58400003:A:C	0.336983	FALSE	TRUE	0.0762588	0.86141	0.484498	0.202693	0.314485	0.364447
LIPC	5	15	58430391	rs397821255	15:58430391:G:GC	0.240187	FALSE	FALSE	3.05007e-06	0.00109144	NA	9.10018e-06	3.33426e-06	NA
LIPC	5	15	58431227	rs1077835	15:58431227:A:G	0.266329	TRUE	FALSE	2.54273e-06	0.00687068	0.73842	2.28113e-06	3.16228e-06	0.425046
LIPC	5	15	58431280	rs1077834	15:58431280:T:C	0.266328	TRUE	TRUE	2.45952e-06	0.00671429	0.755686	2.17305e-06	3.49945e-06	0.418082
LIPC	5	15	58431476	rs1800588	15:58431476:C:T	0.258046	TRUE	TRUE	5.63729e-07	0.00159588	0.827606	8.681e-06	2.98538e-06	0.381405
LIPC	5	15	58431740	rs2070895	15:58431740:G:A	0.266647	TRUE	TRUE	2.24502e-06	0.00654636	0.827319	2.39784e-06	4.16869e-06	0.401749
LIPC	5	15	58432643	rs8033940	15:58432643:G:A	0.336674	FALSE	TRUE	0.000133232	0.00653131	0.6275	7.8143e-05	6.28058e-05	0.789392
LIPC	5	15	58438299	rs588136	15:58438299:C:T	0.241581	FALSE	TRUE	1.89034e-06	0.00161065	0.622476	6.9849e-06	9.39723e-07	0.348721
LIPC	6	15	58563549	rs113298164	15:58563549:C:T	0.0167715	TRUE	TRUE	0.180453	0.350187	0.21317	0.779241	0.0899498	0.87889
LIPC	1	15	59072117	rs117259272	15:59072117:C:T	0.0250565	FALSE	TRUE	0.383316	0.0481948	0.530393	0.0688414	0.27574	0.0178901
NTAN1	1	16	14845896	rs11645340	16:14845896:C:G	0.17675	FALSE	TRUE	0.175055	0.175267	NA	0.969006	0.389942	NA
NTAN1	1	16	15036737	rs6498540	16:15036737:A:G	0.334003	TRUE	TRUE	0.229529	0.525775	0.61467	0.362729	0.300262	0.388903
NTAN1	1	16	15038105	rs1135999	16:15038105:A:G	0.315252	TRUE	TRUE	0.241842	0.66604	0.728257	0.442991	0.304439	0.426575
NTAN1	1	16	15038117	rs1136001	16:15038117:G:T	0.315186	FALSE	TRUE	0.232082	0.646547	0.706477	0.435398	0.261517	0.427461
NTAN1	1	16	15043593	rs62039480	16:15043593:G:A	0.332015	TRUE	TRUE	0.39722	0.664508	0.822266	0.755795	0.157761	0.689065
NTAN1	1	16	15051395	rs55727637	16:15051395:C:T	0.298983	TRUE	TRUE	0.424991	0.529541	0.614323	0.54192	0.294917	0.477607
NTAN1	1	16	15056648	rs12928099	16:15056648:C:A	0.274439	TRUE	TRUE	0.070749	0.418504	0.544677	0.810621	0.0277332	0.559955
NTAN1	1	16	15078261	rs11644601	16:15078261:T:C	0.279366	FALSE	TRUE	0.0865885	0.525896	0.526224	0.954719	0.0250035	0.587778
NTAN1	1	16	15083838	rs8060236	16:15083838:T:A	0.410594	FALSE	TRUE	0.0314652	0.75405	0.868032	0.274332	0.272333	0.240848
GLTPD2	1	17	4767677	rs8069974	17:4767677:G:C	0.310664	FALSE	TRUE	3.30689e-09	0.168267	0.921064	7.39622e-05	0.00755092	0.12064
GLTPD2	1	17	4767945	rs8074039	17:4767945:G:A	0.314416	FALSE	TRUE	1.39923e-08	0.208353	0.793295	0.000115633	0.0201837	0.231392
GLTPD2	2	17	4789345	rs79202680	17:4789345:G:T	0.0327448	TRUE	TRUE	3.75319e-25	0.155704	0.870755	8.27466e-09	0.131341	0.766932
GLTPD2	2	17	5384095	rs3026120	17:5384095:G:A	0.0745924	TRUE	TRUE	3.73568e-05	0.290536	0.2047	0.0258238	0.0961612	0.931913
GLTPD2	2	17	5394152	rs72837884	17:5394152:C:T	0.0745917	TRUE	TRUE	4.37935e-05	0.34898	0.136487	0.0272151	0.127761	0.963986
CERS4	4	19	8206837	rs7258249	19:8206837:G:A	0.39865	TRUE	TRUE	0.000195182	0.0435512	0.00240253	0.321779	0.0100462	0.0212951
CERS4	4	19	8209156	rs2336171	19:8209156:G:C	0.398749	TRUE	FALSE	0.00010509	0.0912011	NA	0.322584	0.00464515	NA
CERS4	4	19	8212732	rs113038017	19:8212732:G:A	0.319746	FALSE	TRUE	0.000929801	0.0412098	0.0370071	0.352492	0.0104232	0.0594202
CERS4	4	19	8219462	rs899205	19:8219462:C:T	0.340708	FALSE	TRUE	0.075216	0.252116	0.0482915	0.751289	0.0601174	0.756445
CERS4	4	19	8219662	rs398120792	19:8219662:C:CA	0.385375	TRUE	FALSE	0.0130777	NA	NA	0.896735	NA	NA
CERS4	4	19	8222034	rs7253584	19:8222034:T:C	0.324761	TRUE	FALSE	0.0760081	0.0579429	0.0511057	0.963341	0.0260016	0.363394
CERS4	2	19	8235921	rs11669485	19:8235921:C:T	0.476825	FALSE	TRUE	0.795882	0.2746	0.975357	0.410586	0.509448	0.845292
CERS4	1	19	8236164	rs7248003	19:8236164:C:T	0.279118	FALSE	TRUE	0.550195	0.318493	0.944406	0.174092	0.70081	0.397276
CERS4	4	19	8255671	rs17159388	19:8255671:G:A	0.0750786	FALSE	TRUE	0.135662	0.757007	0.988537	0.0120637	0.0191867	0.503415
CERS4	3	19	8257849	rs148417916	19:8257849:G:T	0.0486371	FALSE	TRUE	0.0332966	0.125487	0.402455	0.522859	0.00549541	0.560165
CERS4	3	19	8257850	rs141735698	19:8257850:A:T	0.0486371	FALSE	TRUE	0.0332751	0.126067	0.576072	0.522855	0.00547016	0.735077
CERS4	6	19	11078622	rs200495339	19:11078622:CG:C	0.0942871	TRUE	FALSE	5,78E-319	2.45471e-33	NA	4.41774e-77	2.5704e-55	NA
CERS4	6	19	11079088	rs73015011	19:11079088:T:C	0.0944798	FALSE	TRUE	5,46E-318	8.31764e-34	8.28148e-06	1.09119e-77	9.12011e-57	0.206897
CERS4	6	19	11079868	rs118068660	19:11079868:C:T	0.0946153	TRUE	FALSE	1,70E-318	1.51356e-30	NA	1.15531e-76	1.86209e-54	NA
CERS4	6	19	11082239	rs73015021	19:11082239:A:G	0.0921263	TRUE	FALSE	1,12E-318	3.0903e-34	1.40347e-05	9.33039e-77	3.31131e-57	0.18587
CERS4	6	19	11091312	rs796692711	19:11091312:GT:G	0.0943337	FALSE	FALSE	9,88E-324	1.51356e-33	NA	7.90861e-77	5.88844e-56	NA
CERS4	8	19	11220266	rs17699030	19:11220266:A:G	0.0469459	TRUE	TRUE	7.55266e-11	0.504429	0.329033	0.468085	0.117761	0.965224
APOE	2	19	44893408	rs1454241996	19:44893408:G:T	0.225244	TRUE	FALSE	5.03501e-108	2.69153e-16	0.000504104	1.10179e-18	3.23594e-27	0.471751
APOE	2	19	44908684	rs429358	19:44908684:T:C	0.189202	TRUE	TRUE	0	2.95121e-52	1.28576e-10	1.71159e-62	2.81838e-73	0.272353
APOE	2	19	44908822	rs7412	19:44908822:C:T	0.053066	TRUE	TRUE	0	4.16869e-83	7.09549e-12	1.38995e-130	1.02329e-86	0.0347728
APOE	2	19	44912383	rs445925	19:44912383:G:A	0.0774371	TRUE	TRUE	3.87258e-307	2.5704e-46	6.14084e-07	7.25437e-71	1e-41	0.0791687
APOE	2	19	44913484	rs438811	19:44913484:C:T	0.242228	FALSE	TRUE	1.08843e-12	0.951174	0.212687	0.00834296	0.0123595	0.676132
APOE	1	19	44983921	rs204474	19:44983921:C:T	0.401634	TRUE	TRUE	9.71852e-07	0.551442	0.577258	0.319035	0.608555	0.362059
APOE	1	19	44987378	rs204468	19:44987378:T:C	0.405005	TRUE	TRUE	2.52342e-06	0.381241	0.654188	0.462848	0.401236	0.391579
TMC4	3	19	54142105	rs36634	19:54142105:G:A	0.407061	TRUE	TRUE	0.727068	0.977845	0.553495	0.155843	0.643132	0.98416
TMC4	3	19	54171874	rs77215230	19:54171874:G:A	0.087218	FALSE	TRUE	0.737257	0.303389	0.769419	0.217337	0.0206063	0.250202
TMC4	3	19	54173068	rs641738	19:54173068:T:C	0.407158	TRUE	TRUE	0.782602	0.987313	0.869238	0.322447	0.841531	0.424952
TMC4	3	19	54173495	rs8736	19:54173495:T:C	0.405033	TRUE	FALSE	0.765059	0.913587	0.902122	0.458653	0.837163	0.47096
TMC4	4	19	55226813	rs3826884	19:55226813:G:A	0.149208	TRUE	TRUE	0.545264	0.13649	0.239592	0.665872	0.565588	0.0220557
LINC01722	2	20	12978039	rs438568	20:12978039:A:G	0.334163	TRUE	TRUE	4.22542e-06	0.196336	0.455502	0.11259	0.246661	0.370879
LINC01722	2	20	12982070	rs364585	20:12982070:A:G	0.33864	TRUE	TRUE	4.67832e-06	0.175833	0.450839	0.13183	0.266624	0.346475
LINC01722	1	20	13160073	rs61738161	20:13160073:G:A	0.0856263	FALSE	TRUE	0.213078	0.92238	0.971249	0.591329	0.677174	0.942517
Column	Description
signal	index of independent locus signal identified by fine-mapping analysis
lead_var	indicates whether the variant is a lipid species GWAS lead variant
repr_var	indicates whether the variant is a representative variant from fine-mapping analysis

## Sheet: lipid species associations
Lipid species associations of variants included in disease association analysis. Column descriptions are listed below.
locus	signal	CHROM	Pos	SNP	variant	maf	lead_var	repr_var	CE14.0.0_Beta	CE14.0.0_SE	CE14.0.0_P	CE15.0.0_Beta	CE15.0.0_SE	CE15.0.0_P	CE16.0.0_Beta	CE16.0.0_SE	CE16.0.0_P	CE16.1.0_Beta	CE16.1.0_SE	CE16.1.0_P	CE17.0.0_Beta	CE17.0.0_SE	CE17.0.0_P	CE17.1.0_Beta	CE17.1.0_SE	CE17.1.0_P	CE18.0.0_Beta	CE18.0.0_SE	CE18.0.0_P	CE18.1.0_Beta	CE18.1.0_SE	CE18.1.0_P	CE18.2.0_Beta	CE18.2.0_SE	CE18.2.0_P	CE18.3.0_Beta	CE18.3.0_SE	CE18.3.0_P	CE20.2.0_Beta	CE20.2.0_SE	CE20.2.0_P	CE20.3.0_Beta	CE20.3.0_SE	CE20.3.0_P	CE20.4.0_Beta	CE20.4.0_SE	CE20.4.0_P	CE20.5.0_Beta	CE20.5.0_SE
ABCG8	3	2	43809050	rs192678244	2:43809050:G:A	0.00216137	FALSE	TRUE	-0.00279009	0.194705	0.988576	0.152858	0.198592	0.441479	0.253046	0.194902	0.194199	0.0867822	0.194875	0.656088	0.454071	0.194399	0.0195224	0.281571	0.194636	0.148027	0.142775	0.194922	0.463892	0.0923454	0.194891	0.635621	0.21722	0.195012	0.265349	-0.0841059	0.194661	0.665699	1.01232	0.210651	1.57687e-06	0.162784	0.195053	0.403968	0.423508	0.19408	0.0291263	0.109458	0.195052
ABCG8	1	2	43845437	rs4299376	2:43845437:G:T	0.226305	FALSE	TRUE	-0.0408621	0.0201979	0.0430902	-0.0133088	0.0213633	0.533305	-0.0445792	0.020145	0.0269302	-0.0362564	0.0201863	0.0725125	-0.0658702	0.0203285	0.00119895	-0.0518416	0.0202051	0.0103105	-0.049955	0.0202141	0.0134824	-0.0266025	0.0201782	0.187404	-0.0481687	0.0201878	0.0170533	-0.052988	0.0201864	0.00868069	-0.256142	0.0217509	1.16881e-31	-0.0632784	0.0201933	0.00173284	-0.00655192	0.0200048	0.743278	-0.0186048	0.0201881
ABCG8	2	2	43846861	rs4953023	2:43846861:G:A	0.0810404	FALSE	TRUE	-0.0291646	0.0306862	0.341914	-0.017841	0.0325343	0.583435	-0.0608409	0.0305883	0.0467305	-0.0214468	0.0306606	0.484251	-0.0596792	0.0309699	0.0540004	-0.0411886	0.0307126	0.179909	-0.0256171	0.0307155	0.404285	-0.0430284	0.0306421	0.160281	-0.119052	0.0306279	0.000102331	-0.0197532	0.0306546	0.519335	-0.329574	0.0351083	8.57598e-21	-0.0581218	0.0306704	0.0581174	-0.0263611	0.0303656	0.38534	-0.00270821	0.0306484
ABCG8	1	2	43847292	rs4245791	2:43847292:C:T	0.227398	TRUE	FALSE	-0.0417867	0.0201703	0.0383191	-0.0120234	0.0213335	0.573032	-0.0453191	0.0201196	0.0243177	-0.0347057	0.0201616	0.0852148	-0.0647577	0.0203033	0.00143062	-0.0514539	0.0201786	0.0107908	-0.0507293	0.0201884	0.0119968	-0.0254052	0.0201531	0.207474	-0.050719	0.0201623	0.0119037	-0.0546143	0.0201588	0.006757	-0.256295	0.0217247	9.13344e-32	-0.0628072	0.0201678	0.00185078	-0.00536223	0.019981	0.788418	-0.0208273	0.0201624
FADS2	2	11	61776027	rs174528	11:61776027:T:C	0.41439	FALSE	FALSE	-0.0740438	0.017003	1.3498e-05	-0.0729188	0.0180349	5.32998e-05	-0.200665	0.0168161	1.61142e-32	0.0122271	0.0170086	0.472226	-0.0711329	0.0171697	3.46476e-05	0.0166263	0.0170387	0.329182	-0.102632	0.0170139	1.69594e-09	-0.0380189	0.01699	0.0252645	0.117503	0.016951	4.50278e-12	-0.17858	0.0168835	5.87494e-26	0.0417809	0.0187317	0.0257466	-0.0622265	0.0170044	0.000254467	-0.64833	0.0151956	0	-0.405366	0.0163573
FADS2	2	11	61779120	rs174530	11:61779120:A:G	0.414119	TRUE	TRUE	-0.0691448	0.0170128	4.867e-05	-0.0735407	0.018046	4.64961e-05	-0.198112	0.016828	1.05212e-31	0.0147961	0.0170155	0.384553	-0.0682415	0.0171795	7.18244e-05	0.0204901	0.0170448	0.229336	-0.0994911	0.0170247	5.3178e-09	-0.034514	0.0169984	0.0423425	0.115331	0.0169608	1.1291e-11	-0.172569	0.0168991	2.56576e-24	0.0369741	0.0187247	0.0483494	-0.0605363	0.0170125	0.000375451	-0.644268	0.0152288	0	-0.401066	0.0163789
FADS2	2	11	61779596	rs7943728	11:61779596:G:A	0.112286	TRUE	TRUE	-0.0503976	0.0266673	0.058805	-0.0787603	0.0281637	0.0051784	-0.102695	0.0266035	0.000114233	0.0132669	0.0266659	0.618822	-0.0895309	0.0268886	0.000872764	-0.0147094	0.0266963	0.581641	-0.0668277	0.0267175	0.0123925	-0.00652578	0.0266479	0.806543	-0.0105108	0.0266626	0.693423	0.000626484	0.0266596	0.981256	-0.0116907	0.0297607	0.694454	0.218143	0.0265516	2.47146e-16	-0.317151	0.0264035	6.29585e-33	-0.220617	0.026572
FADS2	2	11	61781553	rs174533	11:61781553:G:A	0.408601	TRUE	TRUE	-0.078012	0.0170398	4.76536e-06	-0.0793558	0.018071	1.14365e-05	-0.205416	0.0168459	7.21507e-34	0.0080879	0.0170471	0.635186	-0.0756617	0.0172063	1.11069e-05	0.014952	0.0170778	0.381304	-0.106198	0.0170496	4.96461e-10	-0.0395022	0.0170278	0.0203712	0.116115	0.0169902	8.90386e-12	-0.181359	0.0169185	1.30403e-26	0.0407116	0.0187612	0.0300413	-0.0659421	0.0170406	0.00010987	-0.658365	0.0151776	0	-0.40957	0.0163841
FADS2	2	11	61783884	rs174535	11:61783884:T:C	0.409133	TRUE	TRUE	-0.0775262	0.0170393	5.4532e-06	-0.082293	0.0180695	5.34928e-06	-0.204611	0.0168479	1.30209e-33	0.00999146	0.0170469	0.557802	-0.0789174	0.0172037	4.56252e-06	0.0145032	0.0170772	0.395742	-0.108331	0.0170484	2.22035e-10	-0.0387344	0.0170282	0.0229468	0.115108	0.0169913	1.3442e-11	-0.179365	0.0169208	4.6089e-26	0.0389361	0.018766	0.0380388	-0.064903	0.0170411	0.000140842	-0.656327	0.01519	0	-0.408111	0.0163882
FADS2	2	11	61784455	rs174536	11:61784455:A:C	0.408477	TRUE	TRUE	-0.077721	0.017049	5.22938e-06	-0.0823556	0.0180769	5.30871e-06	-0.204883	0.0168569	1.15861e-33	0.00981027	0.0170564	0.565183	-0.0794743	0.0172138	3.95838e-06	0.0140298	0.0170871	0.411614	-0.110038	0.0170564	1.17948e-10	-0.0396961	0.0170375	0.0198327	0.115129	0.0170007	1.36793e-11	-0.179521	0.0169304	4.4581e-26	0.0383609	0.018779	0.0411123	-0.0654368	0.0170503	0.00012511	-0.656361	0.0152004	0	-0.407333	0.0164014
FADS2	2	11	61785208	rs174537	11:61785208:G:T	0.407753	TRUE	TRUE	-0.0781583	0.0170488	4.62716e-06	-0.0794053	0.0180774	1.13738e-05	-0.20526	0.0168551	8.731e-34	0.00769344	0.017056	0.651942	-0.0757288	0.0172158	1.10322e-05	0.0144009	0.017087	0.399353	-0.107492	0.0170572	3.11408e-10	-0.0397598	0.0170368	0.0196307	0.116648	0.0169985	7.32788e-12	-0.181801	0.0169269	1.04555e-26	0.0401617	0.0187709	0.0324229	-0.066293	0.0170492	0.000101794	-0.658145	0.0151888	0	-0.409007	0.0163956
FADS2	2	11	61788567	rs61896141	11:61788567:A:C	0.113173	TRUE	TRUE	-0.0502347	0.0265271	0.0582913	-0.0770636	0.0280046	0.0059405	-0.104305	0.0264629	8.16817e-05	0.00885777	0.0265263	0.738438	-0.0866827	0.0267443	0.00119459	-0.0168307	0.0265554	0.526217	-0.0648783	0.0265766	0.0146581	-0.00973316	0.0265081	0.713489	-0.0106181	0.0265229	0.688911	-0.00356697	0.0265195	0.893005	-0.0120262	0.0295892	0.684422	0.2157	0.0264143	3.72338e-16	-0.319017	0.0262579	1.22033e-33	-0.22563	0.0264243
FADS2	2	11	61790331	rs102275	11:61790331:T:C	0.410377	TRUE	TRUE	-0.0785487	0.0170294	4.04385e-06	-0.0791863	0.0180621	1.182e-05	-0.203691	0.0168383	2.3032e-33	0.00986078	0.0170368	0.562734	-0.0758044	0.0171948	1.05475e-05	0.0149669	0.0170681	0.38056	-0.107996	0.0170377	2.45737e-10	-0.0382913	0.0170177	0.0244682	0.117451	0.0169785	4.9791e-12	-0.182812	0.0169063	4.79323e-27	0.0414064	0.018761	0.0273435	-0.065517	0.0170306	0.000120535	-0.656008	0.0151801	0	-0.40997	0.0163728
FADS2	2	11	61790354	rs102274	11:61790354:T:C	0.408673	TRUE	TRUE	-0.0778723	0.0170362	4.93264e-06	-0.0790169	0.018067	1.24059e-05	-0.205226	0.0168427	8.03448e-34	0.00813748	0.0170436	0.633043	-0.0752361	0.0172028	1.23895e-05	0.0151009	0.0170742	0.37648	-0.106025	0.0170462	5.25212e-10	-0.0392946	0.0170243	0.0210142	0.116419	0.0169864	7.77839e-12	-0.181494	0.0169147	1.1676e-26	0.0412035	0.0187564	0.0280691	-0.065725	0.0170371	0.000115375	-0.658201	0.0151747	0	-0.409781	0.0163796
FADS2	2	11	61796827	rs4246215	11:61796827:G:T	0.435753	TRUE	TRUE	-0.0805303	0.0168544	1.80431e-06	-0.0839972	0.0178315	2.51936e-06	-0.200302	0.0166625	5.64552e-33	0.00557833	0.0168606	0.740759	-0.0845995	0.017008	6.70073e-07	0.000714544	0.0168922	0.966262	-0.111203	0.0168544	4.46858e-11	-0.0500789	0.0168366	0.00294383	0.0963723	0.0168162	1.03804e-08	-0.175571	0.0167401	1.49446e-25	0.01965	0.0186106	0.29106	-0.0719197	0.0168483	1.99006e-05	-0.619652	0.0151919	0	-0.379441	0.0162926
FADS2	2	11	61800281	rs174544	11:61800281:C:A	0.379757	TRUE	TRUE	-0.0702568	0.0173119	4.99291e-05	-0.077469	0.018349	2.45301e-05	-0.196619	0.0171313	3.13551e-30	0.0191466	0.0173134	0.268798	-0.0760025	0.0174849	1.39905e-05	0.0204311	0.0173449	0.238848	-0.103162	0.017326	2.7352e-09	-0.0326123	0.0172984	0.0594227	0.11792	0.017257	8.97327e-12	-0.164533	0.0172113	1.58256e-21	0.0388575	0.0190793	0.0417235	-0.0496025	0.0173161	0.00418714	-0.649609	0.0155292	0	-0.407534	0.0166704
FADS2	2	11	61802358	rs174546	11:61802358:C:T	0.407364	TRUE	TRUE	-0.0774928	0.0170356	5.47843e-06	-0.0800965	0.0180716	9.4755e-06	-0.205908	0.0168397	4.81425e-34	0.00927248	0.0170422	0.586383	-0.0768098	0.0172017	8.11176e-06	0.0146636	0.0170734	0.390433	-0.106502	0.0170454	4.38843e-10	-0.0397536	0.0170225	0.0195476	0.116905	0.0169845	6.34034e-12	-0.180481	0.0169153	2.21371e-26	0.0399802	0.0187545	0.0330607	-0.0659727	0.0170357	0.000108577	-0.65889	0.0151691	0	-0.40946	0.0163798
FADS2	2	11	61803311	rs174547	11:61803311:T:C	0.407429	TRUE	TRUE	-0.0773564	0.0170372	5.70177e-06	-0.0800618	0.0180734	9.57975e-06	-0.205939	0.0168412	4.7722e-34	0.00921572	0.0170437	0.588712	-0.0770418	0.0172032	7.63116e-06	0.0145632	0.017075	0.393727	-0.106463	0.0170468	4.46825e-10	-0.0398706	0.017024	0.0192024	0.117009	0.0169859	6.09912e-12	-0.180365	0.016917	2.40885e-26	0.0403137	0.0187565	0.031643	-0.0660998	0.0170372	0.000105448	-0.659088	0.0151697	0	-0.409581	0.016381
FADS2	2	11	61803876	rs174548	11:61803876:C:G	0.383631	TRUE	TRUE	-0.0728372	0.0172806	2.52727e-05	-0.0769155	0.0183259	2.73782e-05	-0.196293	0.0171013	3.09785e-30	0.0190616	0.0172836	0.270102	-0.0764628	0.0174523	1.19545e-05	0.0202332	0.0173154	0.242627	-0.102239	0.0172961	3.55198e-09	-0.0318159	0.0172684	0.0654413	0.120184	0.0172246	3.26834e-12	-0.167493	0.0171774	2.511e-22	0.04336	0.0190474	0.022851	-0.0495781	0.0172863	0.00414063	-0.648475	0.0155023	0	-0.410581	0.0166292
FADS2	2	11	61803910	rs174549	11:61803910:G:A	0.382044	TRUE	TRUE	-0.0724987	0.0172938	2.79461e-05	-0.0785682	0.0183323	1.84598e-05	-0.197733	0.0171127	1.29652e-30	0.0180196	0.017297	0.297535	-0.0776049	0.0174664	8.98963e-06	0.0197409	0.0173283	0.25463	-0.101756	0.0173106	4.32898e-09	-0.0326929	0.0172817	0.0585522	0.117975	0.0172403	8.38026e-12	-0.165842	0.0171927	6.91457e-22	0.0427401	0.0190547	0.0249271	-0.0502045	0.0172994	0.0037168	-0.650222	0.0155072	0	-0.409159	0.0166474
FADS2	2	11	61804006	rs174550	11:61804006:T:C	0.407429	TRUE	TRUE	-0.0773564	0.0170372	5.70177e-06	-0.0800618	0.0180734	9.57975e-06	-0.205939	0.0168412	4.7722e-34	0.00921572	0.0170437	0.588712	-0.0770418	0.0172032	7.63116e-06	0.0145632	0.017075	0.393727	-0.106463	0.0170468	4.46825e-10	-0.0398706	0.017024	0.0192024	0.117009	0.0169859	6.09912e-12	-0.180365	0.016917	2.40885e-26	0.0403137	0.0187565	0.031643	-0.0660998	0.0170372	0.000105448	-0.659088	0.0151697	0	-0.409581	0.016381
FADS2	2	11	61806212	rs174551	11:61806212:T:C	0.406164	TRUE	TRUE	-0.0776227	0.0170746	5.55083e-06	-0.0793916	0.0181115	1.18555e-05	-0.20603	0.0168787	6.18973e-34	0.0081571	0.017081	0.632971	-0.0772414	0.0172415	7.57387e-06	0.0141331	0.0171124	0.408874	-0.10794	0.0170828	2.79538e-10	-0.0409709	0.0170612	0.0163531	0.116935	0.0170233	6.98759e-12	-0.181469	0.016953	1.53477e-26	0.0405936	0.018799	0.0308566	-0.0670263	0.0170739	8.72555e-05	-0.660339	0.0152038	0	-0.409099	0.0164219
FADS2	2	11	61811991	rs174554	11:61811991:A:G	0.405862	TRUE	TRUE	-0.0750823	0.017042	1.06895e-05	-0.0784806	0.0180793	1.43947e-05	-0.204579	0.0168474	1.32797e-33	0.0105574	0.0170472	0.535722	-0.0745972	0.0172079	1.47578e-05	0.0160395	0.0170781	0.347652	-0.106105	0.0170508	5.15206e-10	-0.0389353	0.0170279	0.0222455	0.116407	0.0169903	7.9019e-12	-0.179391	0.0169218	4.56498e-26	0.0375557	0.0187615	0.0453491	-0.0652683	0.0170411	0.000129141	-0.658286	0.0151786	0	-0.40817	0.0163892
FADS2	2	11	61813163	rs174556	11:61813163:C:T	0.3796	TRUE	TRUE	-0.0701785	0.0173064	5.06246e-05	-0.0773496	0.0183428	2.50888e-05	-0.1966	0.0171258	3.0448e-30	0.0192484	0.0173079	0.266109	-0.075916	0.0174794	1.4221e-05	0.0204704	0.0173395	0.2378	-0.103158	0.0173205	2.70743e-09	-0.0326211	0.0172929	0.0592724	0.117829	0.0172515	9.16674e-12	-0.164479	0.0172058	1.58466e-21	0.038787	0.019073	0.0420278	-0.0497341	0.0173105	0.00407594	-0.64949	0.0155237	0	-0.407348	0.0166653
FADS2	2	11	61813890	rs369746205	11:61813890:C:CG	0.330814	TRUE	TRUE	-0.0628547	0.018284	0.000589838	-0.0606908	0.0194024	0.00176725	-0.193591	0.0181121	1.80911e-26	0.0183294	0.0182806	0.316036	-0.0665103	0.0184531	0.00031502	0.0275382	0.0183083	0.132578	-0.0897628	0.0182917	9.42997e-07	-0.0313816	0.0182677	0.0858497	0.114202	0.0182305	3.95507e-10	-0.159718	0.0181887	1.99239e-18	0.0419657	0.0201307	0.0371349	-0.0659802	0.0182766	0.000308021	-0.63475	0.0166802	8.1904e-289	-0.403097	0.0176869
FADS2	2	11	61814292	rs174560	11:61814292:T:C	0.382915	TRUE	TRUE	-0.0729769	0.017292	2.46866e-05	-0.0772575	0.018333	2.53963e-05	-0.196287	0.0171126	3.38626e-30	0.0189924	0.0172948	0.272156	-0.0770176	0.0174641	1.04733e-05	0.0197937	0.0173269	0.253324	-0.103943	0.0173058	1.99039e-09	-0.0325256	0.0172796	0.0598243	0.120466	0.0172355	3.00446e-12	-0.167574	0.0171888	2.55452e-22	0.0427458	0.0190612	0.024957	-0.0499336	0.0172973	0.00390237	-0.648527	0.0155144	0	-0.40974	0.0166442
FADS2	2	11	61815236	rs174561	11:61815236:T:C	0.381331	TRUE	TRUE	-0.0726445	0.0173053	2.72595e-05	-0.0789359	0.0183391	1.69902e-05	-0.197738	0.017124	1.40812e-30	0.0179273	0.0173083	0.30033	-0.0781861	0.0174783	7.81034e-06	0.0192823	0.0173399	0.266151	-0.103483	0.0173204	2.41469e-09	-0.0334297	0.0172929	0.0532488	0.118236	0.0172512	7.77813e-12	-0.16593	0.0172042	7.00314e-22	0.0421087	0.0190683	0.027255	-0.0505691	0.0173104	0.00349543	-0.650289	0.0155192	0	-0.40827	0.0166626
FADS2	2	11	61817672	rs1038748300	11:61817672:A:G	0.40758	TRUE	FALSE	-0.0774981	0.0170437	5.52659e-06	-0.0801994	0.0180775	9.2907e-06	-0.20582	0.0168482	5.52228e-34	0.00924956	0.0170504	0.587489	-0.0769465	0.0172098	7.89396e-06	0.0148015	0.0170815	0.386219	-0.106476	0.0170535	4.51719e-10	-0.0397711	0.0170307	0.0195529	0.11676	0.0169929	6.89138e-12	-0.180805	0.016923	1.90324e-26	0.0407279	0.0187642	0.0300012	-0.06601	0.0170439	0.000108428	-0.65939	0.0151753	0	-0.409238	0.016389
FADS2	2	11	61818856	rs35473591	11:61818856:C:CT	0.405852	TRUE	TRUE	-0.0750968	0.0170434	1.06658e-05	-0.078747	0.0180796	1.34672e-05	-0.204704	0.0168486	1.22809e-33	0.0104669	0.0170486	0.539257	-0.0748026	0.0172093	1.40022e-05	0.0158765	0.0170796	0.352613	-0.10618	0.0170521	5.02564e-10	-0.0390457	0.0170293	0.02188	0.1163	0.0169918	8.29129e-12	-0.179366	0.0169233	4.68384e-26	0.0374505	0.018762	0.045962	-0.0651823	0.0170425	0.000131985	-0.658546	0.0151786	0	-0.408136	0.0163908
FADS2	2	11	61820833	rs174564	11:61820833:A:G	0.409161	TRUE	TRUE	-0.0778245	0.0170316	4.96903e-06	-0.0787038	0.0180706	1.34803e-05	-0.204457	0.0168377	1.3318e-33	0.0102296	0.0170381	0.548246	-0.075926	0.0171967	1.02324e-05	0.0152119	0.0170698	0.372858	-0.106963	0.0170401	3.64882e-10	-0.038958	0.0170185	0.0220941	0.118865	0.0169783	2.76617e-12	-0.182373	0.0169087	6.43483e-27	0.0412829	0.0187565	0.0277694	-0.0653291	0.0170319	0.000126221	-0.657784	0.0151709	0	-0.410608	0.0163721
FADS2	2	11	61822009	rs28456	11:61822009:A:G	0.383508	TRUE	TRUE	-0.0729627	0.0172854	2.46003e-05	-0.0774115	0.0183292	2.4377e-05	-0.196363	0.0171062	3.0693e-30	0.0188529	0.0172886	0.275518	-0.0768528	0.0174572	1.08497e-05	0.0199369	0.0173204	0.24973	-0.102756	0.0173006	2.99234e-09	-0.0319955	0.0172732	0.0640102	0.120071	0.0172297	3.47291e-12	-0.167592	0.0171822	2.43719e-22	0.0431315	0.0190496	0.0235948	-0.049488	0.0172912	0.00422015	-0.648635	0.0155068	0	-0.410103	0.0166359
FADS2	2	11	61824164	rs174565	11:61824164:C:G	0.226543	FALSE	TRUE	-0.0465779	0.0198081	0.018723	-0.052199	0.0209625	0.0127919	-0.172172	0.0196497	2.35528e-18	0.00872189	0.01979	0.659417	-0.0506073	0.0200161	0.0114797	0.026095	0.0198331	0.188291	-0.0792597	0.0198241	6.4442e-05	-0.0449696	0.0197652	0.0229198	0.119172	0.0197354	1.63132e-09	-0.179201	0.0196883	1.12886e-19	0.044326	0.0217323	0.0414228	-0.155498	0.0197158	3.54596e-15	-0.555918	0.0186751	1.06717e-183	-0.331177	0.0194458
FADS2	2	11	61824890	rs174566	11:61824890:A:G	0.408433	TRUE	TRUE	-0.0779332	0.0170396	4.86991e-06	-0.0791273	0.0180752	1.2175e-05	-0.20443	0.0168454	1.44912e-33	0.010137	0.0170458	0.552056	-0.0765165	0.0172051	8.81746e-06	0.0147194	0.0170779	0.388757	-0.108581	0.0170463	2.00925e-10	-0.0396513	0.0170261	0.0198895	0.119046	0.0169857	2.62047e-12	-0.182357	0.0169168	6.86878e-27	0.0406269	0.0187665	0.0304318	-0.0655894	0.0170394	0.000119435	-0.65768	0.01518	0	-0.409711	0.0163839
FADS2	2	11	61825533	rs174567	11:61825533:A:G	0.409153	TRUE	FALSE	-0.0778235	0.0170314	4.96918e-06	-0.0788796	0.0180697	1.28829e-05	-0.204515	0.0168374	1.27483e-33	0.0101643	0.0170379	0.550798	-0.0760579	0.0171965	9.87396e-06	0.015098	0.0170696	0.376442	-0.106997	0.0170398	3.59909e-10	-0.0390275	0.0170183	0.0218562	0.118779	0.0169782	2.8661e-12	-0.182326	0.0169086	6.62299e-27	0.0412056	0.0187556	0.0280544	-0.065254	0.0170317	0.000128479	-0.657876	0.0151701	0	-0.410534	0.0163722
FADS2	2	11	61826344	rs174568	11:61826344:C:T	0.40512	TRUE	TRUE	-0.0752096	0.0170517	1.04481e-05	-0.0793007	0.0180839	1.17645e-05	-0.204726	0.0168564	1.29295e-33	0.0103298	0.0170566	0.544772	-0.0754889	0.0172179	1.17896e-05	0.0153022	0.017088	0.370539	-0.107824	0.0170585	2.7565e-10	-0.0397851	0.0170371	0.0195556	0.116427	0.0169996	8.04622e-12	-0.179324	0.0169317	5.0818e-26	0.0367302	0.0187716	0.0504221	-0.0653825	0.0170504	0.000126748	-0.658544	0.0151874	0	-0.407208	0.0164029
FADS2	2	11	61827448	rs3834458	11:61827448:CT:C	0.405116	TRUE	TRUE	-0.0752095	0.0170516	1.04477e-05	-0.079346	0.0180836	1.16269e-05	-0.204742	0.0168563	1.27757e-33	0.0103168	0.0170565	0.54528	-0.0755255	0.0172179	1.16745e-05	0.0152749	0.017088	0.371391	-0.107837	0.0170585	2.74224e-10	-0.0398018	0.017037	0.0195039	0.1164	0.0169995	8.13368e-12	-0.17931	0.0169316	5.12373e-26	0.0367086	0.0187714	0.0505549	-0.065366	0.0170504	0.000127243	-0.658564	0.0151872	0	-0.407191	0.0164029
FADS2	2	11	61828092	rs968567	11:61828092:C:T	0.113005	TRUE	TRUE	-0.050551	0.0265563	0.0569985	-0.0780593	0.0280411	0.00538684	-0.104454	0.0264916	8.12159e-05	0.00850595	0.0265556	0.748736	-0.0878361	0.0267745	0.00103968	-0.018701	0.026585	0.481785	-0.0669294	0.0266041	0.0118949	-0.010257	0.0265363	0.699107	-0.0127414	0.0265515	0.63132	-0.00331596	0.026548	0.9006	-0.0131205	0.0296022	0.657605	0.215988	0.0264426	3.6586e-16	-0.318957	0.0262871	1.47442e-33	-0.223192	0.0264562
FADS2	2	11	61828850	rs5792235	11:61828850:CA:C	0.406742	TRUE	TRUE	-0.0776427	0.0170542	5.37968e-06	-0.0806751	0.018084	8.28421e-06	-0.205919	0.0168579	5.59401e-34	0.00891773	0.0170605	0.601179	-0.0776771	0.0172208	6.55944e-06	0.0139668	0.0170923	0.413858	-0.108086	0.0170621	2.5181e-10	-0.0406984	0.0170406	0.0169467	0.11676	0.0170028	7.0859e-12	-0.18088	0.0169334	1.94718e-26	0.0397595	0.0187759	0.0342457	-0.0662124	0.0170538	0.000104235	-0.659528	0.0151855	0	-0.408149	0.0164041
FADS2	2	11	61832870	rs174574	11:61832870:A:C	0.409067	TRUE	TRUE	0.0782557	0.0170403	4.45324e-06	0.0813077	0.0180741	6.95487e-06	0.204036	0.0168469	1.94345e-33	-0.0113316	0.0170467	0.506224	0.0784924	0.0172051	5.14234e-06	-0.0144917	0.017079	0.396168	0.108735	0.0170476	1.90116e-10	0.0384784	0.0170272	0.0238574	-0.118376	0.0169874	3.48213e-12	0.181514	0.016919	1.18716e-26	-0.0400605	0.0187687	0.0328419	0.0648893	0.0170408	0.000141256	0.656353	0.0151891	0	0.409992	0.0163838
FADS2	2	11	61835765	rs2727270	11:61835765:C:T	0.2576	TRUE	TRUE	-0.0568358	0.0191242	0.00296877	-0.0511553	0.0202748	0.0116533	-0.184408	0.0189701	3.3444e-22	0.0156806	0.019119	0.412138	-0.0493711	0.0193149	0.0106031	0.0361968	0.0191413	0.0586492	-0.0896171	0.0191368	2.87699e-06	-0.032409	0.0191026	0.0898088	0.136335	0.019051	9.09523e-13	-0.197417	0.018978	3.64246e-25	0.0546788	0.0209307	0.00901171	-0.170477	0.0190249	4.04268e-19	-0.606171	0.0177332	2.02169e-237	-0.366765	0.0186535
FADS2	2	11	61835886	rs2727271	11:61835886:A:T	0.257859	TRUE	FALSE	-0.057703	0.0191202	0.00255385	-0.0516012	0.020273	0.010938	-0.184318	0.0189664	3.43656e-22	0.0154225	0.0191153	0.419784	-0.0493046	0.0193117	0.0106955	0.0361231	0.0191378	0.0591184	-0.0895109	0.0191332	2.94327e-06	-0.0322917	0.0190988	0.0909118	0.136242	0.0190473	9.32965e-13	-0.197839	0.0189739	2.82639e-25	0.0559232	0.0209286	0.00755611	-0.170476	0.0190212	3.9811e-19	-0.606134	0.0177294	1.73685e-237	-0.366513	0.0186508
FADS2	2	11	61837310	rs2524299	11:61837310:A:T	0.259441	TRUE	TRUE	-0.0580843	0.0190928	0.00235654	-0.049548	0.0202509	0.0144394	-0.18241	0.0189412	8.02037e-22	0.0166827	0.0190876	0.382128	-0.0479319	0.0192847	0.0129576	0.0366563	0.0191105	0.0551251	-0.0900412	0.0191052	2.48594e-06	-0.0311913	0.0190714	0.101976	0.138769	0.0190172	3.2532e-13	-0.199596	0.0189443	9.06599e-26	0.0566287	0.0209132	0.00679037	-0.169318	0.018995	6.15199e-19	-0.603501	0.0177124	5.24231e-236	-0.367963	0.0186195
FADS2	2	11	61837495	rs2072113	11:61837495:C:T	0.257859	FALSE	TRUE	-0.057703	0.0191202	0.00255385	-0.0516012	0.020273	0.010938	-0.184318	0.0189664	3.43656e-22	0.0154225	0.0191153	0.419784	-0.0493046	0.0193117	0.0106955	0.0361231	0.0191378	0.0591184	-0.0895109	0.0191332	2.94327e-06	-0.0322917	0.0190988	0.0909118	0.136242	0.0190473	9.32965e-13	-0.197839	0.0189739	2.82639e-25	0.0559232	0.0209286	0.00755611	-0.170476	0.0190212	3.9811e-19	-0.606134	0.0177294	1.73685e-237	-0.366513	0.0186508
FADS2	2	11	61837743	rs2072114	11:61837743:A:G	0.260806	FALSE	TRUE	-0.0586735	0.0190581	0.00208685	-0.051157	0.0201987	0.0113398	-0.185282	0.0189023	1.51734e-22	0.0158181	0.0190526	0.406418	-0.0516295	0.0192466	0.00732219	0.0359525	0.0190755	0.0594936	-0.0888609	0.0190694	3.2186e-06	-0.0316704	0.0190362	0.0962059	0.134369	0.018986	1.60674e-12	-0.196348	0.0189131	4.51482e-25	0.053707	0.0208635	0.0100683	-0.164097	0.0189657	6.14409e-18	-0.605725	0.0176628	7.78717e-239	-0.370081	0.018577
FADS2	2	11	61838141	rs174579	11:61838141:C:T	0.14727	FALSE	TRUE	-0.0595248	0.0238729	0.01267	-0.0800967	0.0252861	0.00154295	-0.111804	0.0237999	2.68017e-06	-0.00506998	0.0238652	0.831763	-0.0725641	0.0240757	0.00258506	-0.0277851	0.0239008	0.245043	-0.0687332	0.0239014	0.00404153	-0.0266082	0.0238427	0.264447	0.0165645	0.0238626	0.487589	-0.0437012	0.0238589	0.0670332	-0.00590606	0.0264422	0.823258	0.129601	0.023825	5.50658e-08	-0.338131	0.0235436	3.84162e-46	-0.219847	0.0237613
FADS2	2	11	61839170	rs174580	11:61839170:A:G	0.409729	TRUE	FALSE	-0.0777977	0.0170405	5.06326e-06	-0.0805598	0.018075	8.44602e-06	-0.204038	0.016847	1.94506e-33	0.0109412	0.0170469	0.52099	-0.0774364	0.0172049	6.86903e-06	0.0149628	0.017079	0.380993	-0.106968	0.0170494	3.72202e-10	-0.0382568	0.0170273	0.024678	0.118428	0.0169876	3.40847e-12	-0.181568	0.016919	1.147e-26	0.0411631	0.018764	0.0282872	-0.0646811	0.017041	0.000148423	-0.65674	0.0151871	0	-0.41089	0.0163804
FADS2	2	11	61839211	rs174581	11:61839211:G:A	0.409733	TRUE	TRUE	-0.0777989	0.0170405	5.06197e-06	-0.0805605	0.0180751	8.44523e-06	-0.204032	0.0168471	1.95468e-33	0.0109381	0.0170469	0.521109	-0.0774293	0.017205	6.88285e-06	0.0149597	0.017079	0.381092	-0.106964	0.0170495	3.72864e-10	-0.0382559	0.0170273	0.0246817	0.118438	0.0169876	3.39462e-12	-0.181576	0.016919	1.14136e-26	0.0411721	0.0187641	0.0282538	-0.064679	0.0170411	0.000148505	-0.656734	0.0151872	0	-0.4109	0.0163804
FADS2	2	11	61843278	rs174584	11:61843278:G:A	0.409877	TRUE	TRUE	-0.078768	0.0170429	3.86863e-06	-0.0808457	0.0180825	7.91409e-06	-0.202511	0.0168524	5.98396e-33	0.00924471	0.0170499	0.587674	-0.0777215	0.0172076	6.37484e-06	0.0128296	0.0170824	0.452636	-0.107113	0.0170527	3.55262e-10	-0.0394757	0.0170297	0.02047	0.119088	0.0169896	2.60447e-12	-0.183231	0.0169196	4.0219e-27	0.0397449	0.0187669	0.0342252	-0.0649645	0.0170438	0.000139142	-0.653452	0.0152102	0	-0.409256	0.0163894
FADS2	2	11	61851136	rs174592	11:61851136:A:G	0.418474	TRUE	TRUE	-0.0719545	0.0169765	2.2772e-05	-0.0789069	0.0180207	1.21177e-05	-0.194891	0.0167942	7.35184e-31	0.0113544	0.0169803	0.503705	-0.0721496	0.0171482	2.61192e-05	0.0150607	0.0170131	0.376041	-0.102577	0.0169865	1.63065e-09	-0.0322975	0.0169615	0.0569191	0.119552	0.0169188	1.73771e-12	-0.172414	0.0168649	2.28279e-24	0.0408896	0.0187156	0.0289376	-0.0608565	0.016976	0.000339383	-0.640624	0.015209	0	-0.40069	0.0163453
FADS2	2	11	61852357	rs174594	11:61852357:C:A	0.4185	TRUE	TRUE	0.0720023	0.0169806	2.25904e-05	0.0790368	0.0180238	1.17655e-05	0.194933	0.016798	7.3678e-31	-0.0113029	0.0169843	0.505742	0.0723028	0.0171521	2.52149e-05	-0.0149945	0.0170172	0.378257	0.102941	0.0169902	1.44029e-09	0.0324015	0.0169653	0.0561823	-0.119635	0.0169227	1.6978e-12	0.172361	0.0168691	2.4179e-24	-0.0411338	0.018719	0.0280218	0.0609389	0.01698	0.000334199	0.640755	0.0152126	0	0.400654	0.0163498
FADS2	2	11	61853722	rs174598	11:61853722:G:A	0.345645	TRUE	TRUE	-0.0520831	0.0176333	0.00314917	-0.0723633	0.0186549	0.00010584	-0.168309	0.0174806	8.21537e-22	0.0120421	0.0176253	0.494469	-0.0708838	0.0178066	6.9311e-05	0.016334	0.0176618	0.355075	-0.0840784	0.0176464	1.92843e-06	-0.0293632	0.0176056	0.0953822	0.0932507	0.0175865	1.17599e-07	-0.130194	0.0175661	1.38754e-13	0.0373097	0.0194246	0.0548033	-0.0236911	0.0176325	0.179103	-0.558194	0.0163518	9.41829e-237	-0.343585	0.0171913
FADS2	2	11	61854084	rs174599	11:61854084:G:C	0.419198	TRUE	TRUE	-0.0717594	0.0169768	2.39715e-05	-0.078233	0.0180149	1.42778e-05	-0.193739	0.0167981	1.65739e-30	0.0112165	0.0169809	0.508917	-0.0725668	0.0171465	2.34089e-05	0.015103	0.0170127	0.374693	-0.102494	0.0169871	1.68167e-09	-0.0320444	0.016963	0.0589128	0.1195	0.01692	1.78368e-12	-0.171895	0.0168658	3.13498e-24	0.0413576	0.0187062	0.0270752	-0.0610933	0.0169769	0.000321949	-0.638789	0.0152211	0	-0.398288	0.0163536
FADS2	2	11	61855668	rs174601	11:61855668:C:T	0.419025	TRUE	TRUE	-0.0716598	0.0169648	2.42777e-05	-0.0787679	0.0180009	1.22803e-05	-0.193361	0.0167857	1.9452e-30	0.0113303	0.0169684	0.504311	-0.0732719	0.0171334	1.92062e-05	0.0147365	0.0170007	0.386056	-0.104235	0.016973	8.62309e-10	-0.0327375	0.0169502	0.0534651	0.119024	0.0169078	2.1029e-12	-0.17095	0.0168548	5.17222e-24	0.0419564	0.0186878	0.0247921	-0.0612605	0.0169643	0.000306808	-0.637177	0.0152163	0	-0.396902	0.0163461
FADS2	2	11	61856709	rs97384	11:61856709:T:C	0.419711	TRUE	TRUE	0.073554	0.0170546	1.63199e-05	0.0791816	0.0181095	1.24708e-05	0.197526	0.0168721	2.25282e-31	-0.00950115	0.0170604	0.577591	0.0743144	0.0172274	1.62475e-05	-0.0132314	0.0170924	0.438876	0.108379	0.0170621	2.25293e-10	0.0358397	0.0170412	0.0354832	-0.113358	0.017006	2.82273e-11	0.17303	0.0169436	2.5548e-24	-0.0376009	0.0187964	0.0454908	0.0655832	0.0170539	0.000121223	0.641112	0.015296	0	0.398226	0.0164353
FADS2	2	11	61858251	rs397705608	11:61858251:CA:C	0.37082	TRUE	TRUE	0.0640335	0.0174602	0.000246677	0.0596921	0.0184989	0.00125735	0.152506	0.0173505	1.84958e-18	-0.00946078	0.0174658	0.588047	0.0626006	0.0176277	0.000385504	-0.00896531	0.0174909	0.608256	0.0660903	0.0174851	0.000158118	0.0298831	0.0174509	0.0868543	-0.0901021	0.0174347	2.4278e-07	0.122257	0.0174077	2.36128e-12	-0.0300713	0.0192597	0.118481	0.0166494	0.0174771	0.340787	0.492463	0.0164798	4.53432e-185	0.324218	0.0170718
ZPR1	1	11	116752497	rs398017699	11:116752497:TA:T	0.178569	TRUE	TRUE	-0.0399514	0.0216566	0.0651044	0.000944326	0.0229093	0.967121	-0.0998757	0.0215745	3.72992e-06	0.028626	0.0216371	0.185861	-0.0528574	0.0218669	0.0156627	0.0225232	0.0216729	0.298714	-0.12601	0.0216205	5.83703e-09	-0.0509468	0.0216149	0.0184448	-0.0985203	0.0216068	5.20458e-06	-0.0105896	0.0216479	0.62472	-0.0710719	0.0240057	0.00308118	-0.0296205	0.0216516	0.171324	-0.0196206	0.0216435	0.364665	-0.0372961	0.0216793
ZPR1	1	11	116778201	rs964184	11:116778201:G:C	0.151009	TRUE	TRUE	-0.0344111	0.0232435	0.138782	0.00808605	0.0245475	0.741851	-0.0941968	0.0231646	4.82244e-05	0.0488913	0.0232171	0.0352478	-0.0410384	0.0234732	0.0804472	0.0430937	0.0232529	0.0638761	-0.120236	0.0232161	2.28955e-07	-0.039951	0.0232029	0.085136	-0.099253	0.0231952	1.90041e-05	-0.00816863	0.02323	0.725109	-0.0806121	0.0258191	0.00180303	-0.0168965	0.0232396	0.4672	-0.0105955	0.0232288	0.648294	-0.0242019	0.0232667
ZPR1	1	11	116784884	rs35120633	11:116784884:G:A	0.0645964	FALSE	TRUE	0.0818703	0.0337435	0.0152763	-0.0114873	0.0355462	0.746571	0.133235	0.0336725	7.66559e-05	-0.00587431	0.0337402	0.861784	0.0621537	0.0341202	0.068544	0.0231389	0.0337702	0.493231	0.145295	0.0337522	1.69265e-05	0.099932	0.0337079	0.00303917	0.131615	0.0337168	9.55987e-05	0.060638	0.0337353	0.0722904	0.0629944	0.0376308	0.0941699	0.0590318	0.0337576	0.0803745	0.0496323	0.0337423	0.14134	0.0430517	0.0337974
ZPR1	1	11	116786845	rs3741298	11:116786845:C:T	0.234649	TRUE	TRUE	-0.0398411	0.0196396	0.0425273	0.00515725	0.0207727	0.803925	-0.104467	0.0195353	9.19123e-08	-0.000567897	0.0196157	0.976906	-0.0369237	0.0198301	0.062635	0.00282945	0.0196593	0.885561	-0.10866	0.0196057	3.08878e-08	-0.0599291	0.0195826	0.00221869	-0.0910043	0.0195822	3.42506e-06	-0.0194487	0.0196325	0.321879	-0.0501384	0.0218194	0.0215987	-0.0253651	0.0196342	0.196428	-0.0335385	0.0196196	0.0874039	-0.0212188	0.0196666
ZPR1	1	11	116831407	rs5141	11:116831407:T:C	0.136306	FALSE	TRUE	-0.0392363	0.024673	0.111817	-0.0324761	0.0263525	0.217845	-0.0746696	0.024604	0.00241426	-0.00960824	0.0246524	0.696723	-0.0286561	0.0248751	0.249351	0.010648	0.0246933	0.666315	-0.054251	0.0246842	0.0279896	-0.0469683	0.0246287	0.0565443	-0.0665781	0.0246383	0.00690205	-0.0228832	0.0246491	0.353237	-0.0874076	0.0273353	0.00139221	-0.0282002	0.0246671	0.252965	-0.00377596	0.0246526	0.878267	-0.00580583	0.0246911
ZPR1	1	11	116833462	rs7123454	11:116833462:C:A	0.188504	FALSE	TRUE	-0.052368	0.0216673	0.0156743	-0.047658	0.0231208	0.0393152	-0.0701133	0.0216277	0.0011927	-0.0208968	0.0216747	0.335006	-0.0427453	0.0218747	0.0507235	-0.0198579	0.0216893	0.359913	-0.0537698	0.0217008	0.0132401	-0.0520512	0.0216453	0.0162054	-0.0640554	0.0216593	0.00311139	-0.0415984	0.0216634	0.0548582	-0.0758008	0.0241035	0.00166903	-0.0405768	0.0216861	0.0613634	-0.0197742	0.0216726	0.361568	-0.000552937	0.0216972
ZPR1	1	11	116834852	rs10750098	11:116834852:G:T	0.136866	TRUE	FALSE	-0.0378702	0.0245772	0.123387	-0.031365	0.0262407	0.232012	-0.073918	0.0245084	0.00256913	-0.00982005	0.0245564	0.689234	-0.0262509	0.0247785	0.289434	0.0107533	0.0245976	0.66199	-0.0529247	0.0245885	0.0313919	-0.0460473	0.0245331	0.0605569	-0.0652494	0.0245428	0.00786208	-0.0223845	0.0245534	0.361959	-0.085958	0.0272283	0.00160149	-0.0275543	0.0245713	0.262138	-0.00424687	0.0245568	0.862697	-0.0063195	0.0245949
ZPR1	1	11	116888939	rs17174502	11:116888939:G:A	0.174444	TRUE	TRUE	0.0484445	0.0221599	0.0288336	0.0324928	0.0235522	0.167745	0.0637614	0.0221138	0.00394544	0.0232251	0.0221655	0.294748	0.0308403	0.0223726	0.168085	0.0199433	0.0221845	0.368683	0.0502696	0.022193	0.0235313	0.05184	0.0221319	0.0191873	0.0409599	0.0221498	0.0644572	0.0360938	0.0221504	0.103241	0.056548	0.0245626	0.0213508	0.0381242	0.0221765	0.0856248	0.00695657	0.0221571	0.753548	0.00760409	0.0221905
ZPR1	1	11	116943088	rs510988	11:116943088:C:T	0.171349	TRUE	TRUE	-0.0479336	0.02226	0.0313194	-0.0364514	0.0236433	0.123179	-0.0607521	0.0222148	0.00625615	-0.0285951	0.0222643	0.199048	-0.034665	0.0224648	0.122847	-0.0244424	0.0222836	0.272718	-0.0547176	0.0222915	0.0141232	-0.0529989	0.0222312	0.0171484	-0.0421322	0.022249	0.0583005	-0.035119	0.0222515	0.114531	-0.0607613	0.0246973	0.013908	-0.0446782	0.0222744	0.0449065	-0.0059427	0.0222591	0.789486	-0.000226178	0.0222889
ZPR1	1	11	116954168	rs511676	11:116954168:T:G	0.171057	FALSE	TRUE	-0.0478062	0.022269	0.031841	-0.0363046	0.0236543	0.124873	-0.0611876	0.0222234	0.00591309	-0.028986	0.0222732	0.193152	-0.0341337	0.0224745	0.128855	-0.0241018	0.0222927	0.279653	-0.0553955	0.0223004	0.0130091	-0.0531764	0.02224	0.0168234	-0.042414	0.0222578	0.056736	-0.035438	0.0222606	0.111424	-0.0604781	0.0247114	0.0144139	-0.0455441	0.0222831	0.0409941	-0.00666506	0.022268	0.764704	-0.000351822	0.022298
ZPR1	1	11	117087191	rs6589592	11:117087191:C:G	0.133732	FALSE	TRUE	-0.0404409	0.0246462	0.100864	-0.029547	0.0262683	0.260693	-0.0617299	0.0245901	0.0120793	-0.0321056	0.0246328	0.192477	-0.0237944	0.0248783	0.338871	-0.00690547	0.0246748	0.779587	-0.0570147	0.0246623	0.0208115	-0.0463667	0.0246128	0.0596181	-0.042765	0.0246267	0.0825018	-0.0231412	0.024628	0.347423	-0.0709343	0.0273264	0.00945665	-0.034889	0.0246445	0.156895	0.00611949	0.0246315	0.803793	0.00896584	0.0246678
AL161670.1	2	14	63765799	rs34978457	14:63765799:TAA:T	0.125282	TRUE	TRUE	-0.0477876	0.0252301	0.0582503	-0.0419488	0.0267238	0.116516	-0.0445244	0.0251658	0.0768815	-0.0251376	0.0252176	0.318866	-0.0479299	0.0254247	0.059442	-0.0458735	0.0252502	0.0692902	-0.0376836	0.0252474	0.13558	-0.0254692	0.0252021	0.312225	-0.0216053	0.0252123	0.391493	0.00656644	0.0252287	0.79465	-0.00741466	0.0280628	0.791614	-0.0193153	0.0252296	0.443934	-0.0332826	0.0249808	0.182775	-0.00600436	0.0252355
AL161670.1	2	14	63768838	rs7157785	14:63768838:G:T	0.125459	TRUE	TRUE	-0.0470071	0.0252025	0.0621911	-0.0413379	0.026701	0.121614	-0.0449486	0.0251379	0.0737918	-0.0253406	0.0251894	0.314431	-0.0474903	0.0253963	0.0615239	-0.0453618	0.0252224	0.072138	-0.0363068	0.0252198	0.150007	-0.0258017	0.0251742	0.305415	-0.0223465	0.0251846	0.374924	0.00659243	0.0252006	0.793632	-0.00755813	0.0280372	0.787488	-0.0194128	0.0252015	0.441129	-0.0338271	0.0249534	0.175247	-0.00546994	0.025208
AL161670.1	2	14	63772911	rs12878001	14:63772911:T:G	0.124065	TRUE	TRUE	-0.0491811	0.0253898	0.0527737	-0.0406259	0.0269096	0.13115	-0.0426662	0.0253266	0.0920852	-0.0280996	0.025378	0.268211	-0.0473496	0.0255885	0.0642885	-0.0487196	0.0254102	0.055231	-0.0344755	0.0254086	0.174858	-0.0237302	0.0253635	0.349491	-0.019465	0.0253721	0.442981	0.00815555	0.0253887	0.748038	-0.00729173	0.0282655	0.796429	-0.0216158	0.02539	0.394586	-0.0303666	0.025139	0.227087	-0.000763398	0.0253956
AL161670.1	1	14	65253454	rs148987214	14:65253454:G:C	0.00360323	FALSE	TRUE	0.485005	0.139257	0.000499019	0.161487	0.14821	0.27592	0.344648	0.138852	0.0130794	0.412185	0.13913	0.00305958	0.23372	0.139379	0.0936022	0.510841	0.139268	0.000246091	0.189095	0.139219	0.174412	0.297219	0.139044	0.0325774	0.262957	0.139145	0.0588146	0.404932	0.139173	0.00362953	0.30082	0.158856	0.0583075	0.535364	0.139118	0.00011992	0.292083	0.137894	0.0341922	0.373617	0.139216
AL161670.1	3	14	67491655	rs1980615	14:67491655:A:C	0.455123	TRUE	TRUE	0.0146618	0.0167189	0.380522	0.0187084	0.0176742	0.28984	-0.00158664	0.0166723	0.924181	0.00871083	0.0167125	0.60222	0.0114198	0.0168866	0.498877	0.0278137	0.0167318	0.0964838	-0.0143456	0.0167358	0.391358	0.00967168	0.0166927	0.562327	0.000692827	0.0167024	0.966909	0.0245018	0.0167046	0.142471	-0.025099	0.0185829	0.176841	0.00447113	0.0167256	0.78922	-0.0100902	0.0165567	0.542248	0.0195422	0.016715
AL161670.1	3	14	67497971	rs12878807	14:67497971:T:A	0.467734	FALSE	FALSE	0.0167493	0.016736	0.316947	0.0212545	0.0177094	0.230093	-0.00339218	0.0166884	0.838927	0.00832093	0.0167305	0.618944	0.0124042	0.0169051	0.463103	0.0256781	0.0167494	0.125291	-0.0079238	0.0167529	0.636229	0.00550776	0.0167097	0.741692	-0.000852815	0.0167187	0.959318	0.0235014	0.0167222	0.159934	-0.024038	0.0185786	0.195749	0.00305536	0.016743	0.855202	-0.0163461	0.0165716	0.323966	0.013192	0.0167324
AL161670.1	3	14	67509105	rs1077989	14:67509105:A:C	0.467505	TRUE	TRUE	0.0163681	0.0167233	0.327716	0.0200929	0.0176951	0.256185	-0.00351291	0.016675	0.833146	0.00785299	0.0167174	0.638537	0.0115706	0.0168921	0.493366	0.0253349	0.0167366	0.130126	-0.00813904	0.0167397	0.626819	0.00522514	0.0166967	0.754323	-0.000712906	0.0167054	0.965962	0.0233685	0.0167096	0.16199	-0.0247593	0.0185665	0.182386	0.0021231	0.01673	0.899015	-0.0169456	0.0165575	0.306124	0.0138677	0.0167192
LIPC	2	15	58279711	rs11854242	15:58279711:C:T	0.209842	FALSE	TRUE	-0.0449247	0.0206115	0.0293176	-0.0244503	0.0217465	0.260902	-0.024464	0.0205572	0.234053	-0.0322085	0.0206133	0.1182	-0.0152043	0.0208139	0.465101	-0.0328852	0.0206355	0.111057	0.00959758	0.0206331	0.641824	-0.00927471	0.0205841	0.652297	-0.0147812	0.0206061	0.473184	-0.0433728	0.0205919	0.0352072	0.00424565	0.0226507	0.851315	-0.00509536	0.0206176	0.804803	-0.014042	0.020408	0.491422	-0.00675819	0.0206145
LIPC	2	15	58290341	rs1973688	15:58290341:C:T	0.219541	FALSE	TRUE	-0.0515441	0.0201679	0.010616	-0.0311517	0.021287	0.143396	-0.0296085	0.0201191	0.141143	-0.0349458	0.0201713	0.0832278	-0.0232036	0.0203786	0.254885	-0.0394273	0.0201901	0.0508779	0.0011756	0.0201926	0.95357	-0.016586	0.0201448	0.410326	-0.0216343	0.0201667	0.283393	-0.0487892	0.0201494	0.0154841	-0.0118414	0.0221947	0.593673	-0.0066572	0.0201771	0.741448	-0.0127142	0.0199771	0.524496	-0.00503198	0.0201761
LIPC	4	15	58379566	rs1601935	15:58379566:G:T	0.388759	FALSE	TRUE	-0.0406169	0.0171247	0.0177217	-0.045874	0.0181133	0.0113417	-0.0335429	0.0170711	0.0494599	-0.0160738	0.0171167	0.34771	-0.0436156	0.017271	0.0115757	-0.0298484	0.0171408	0.081651	-0.0257324	0.0171445	0.13341	-0.0318365	0.0170974	0.0626269	-0.0181368	0.0171082	0.289106	-0.0149423	0.0171177	0.382724	-0.0189679	0.0189451	0.31675	0.0295652	0.017115	0.0841202	0.0050977	0.0169408	0.763482	-0.0051837	0.0171264
LIPC	4	15	58382109	rs2043082	15:58382109:G:A	0.410983	FALSE	TRUE	0.0532558	0.0168421	0.00157241	0.0451801	0.0178057	0.0111889	0.0528051	0.0167827	0.00165944	0.0283194	0.0168376	0.0926208	0.0524367	0.0169845	0.00202627	0.0439874	0.016853	0.00906859	0.0354055	0.016864	0.0358046	0.0504984	0.0168113	0.00267472	0.0301756	0.0168252	0.0729294	0.0271981	0.0168411	0.106346	0.0294365	0.0186364	0.114257	-0.0164743	0.0168371	0.327868	0.00820505	0.0166581	0.62233	0.0260215	0.0168374
LIPC	4	15	58386313	rs10468017	15:58386313:C:T	0.337526	TRUE	TRUE	0.0699422	0.0175547	6.83247e-05	0.0708774	0.0186154	0.000141642	0.0595217	0.0174954	0.00067207	0.0304106	0.0175562	0.083275	0.064703	0.0177174	0.000261995	0.0535379	0.0175765	0.00232681	0.0397452	0.0175784	0.0237834	0.0535858	0.017528	0.00224221	0.0328497	0.0175439	0.0611785	0.0300462	0.0175575	0.0870578	0.0273114	0.0194246	0.159752	-0.0233956	0.0175562	0.182686	0.00716103	0.0173641	0.680045	0.0200619	0.0175594
LIPC	4	15	58386521	rs261290	15:58386521:T:C	0.387757	TRUE	TRUE	-0.0691354	0.0170167	4.89748e-05	-0.0610283	0.0180081	0.000705552	-0.0640813	0.0169541	0.000158234	-0.0393522	0.017015	0.0207595	-0.064759	0.0171648	0.000162641	-0.0579367	0.0170318	0.000673102	-0.0418935	0.0170393	0.0139677	-0.0621066	0.0169849	0.00025739	-0.0333244	0.0170043	0.0500538	-0.0358796	0.0170195	0.0350481	-0.0281138	0.018873	0.13636	0.0130082	0.017018	0.44465	-0.0147054	0.0168286	0.382223	-0.0338503	0.0170145
LIPC	4	15	58387469	rs7350789	15:58387469:G:A	0.39282	TRUE	TRUE	0.0699703	0.0169722	3.78533e-05	0.067681	0.0179572	0.000165282	0.0645497	0.0169132	0.000136425	0.0371229	0.0169717	0.0287455	0.067169	0.0171172	8.78265e-05	0.0586428	0.0169874	0.000559144	0.0476317	0.016993	0.00507508	0.0616249	0.0169428	0.000277432	0.034756	0.0169621	0.0404879	0.034874	0.0169768	0.0399843	0.0271369	0.0188229	0.149426	-0.0132701	0.0169758	0.434394	0.0128334	0.016792	0.444725	0.0332179	0.0169728
LIPC	4	15	58388755	rs2043085	15:58388755:T:C	0.423873	TRUE	TRUE	-0.0682237	0.0168242	5.06099e-05	-0.0674478	0.0178008	0.000152538	-0.0597608	0.0167726	0.000368893	-0.0341554	0.0168266	0.0424027	-0.0661023	0.0169722	9.91206e-05	-0.0535892	0.01684	0.00146704	-0.0426393	0.0168459	0.0113879	-0.058975	0.0167993	0.000449763	-0.0319813	0.016818	0.0572537	-0.0311113	0.0168287	0.0645324	-0.0302865	0.0186667	0.10474	0.0207362	0.0168294	0.217921	-0.016505	0.0166531	0.321652	-0.0293397	0.0168285
LIPC	4	15	58391167	rs1532085	15:58391167:A:G	0.426559	TRUE	TRUE	-0.0686056	0.0168309	4.62414e-05	-0.0661978	0.0178099	0.000203299	-0.0620648	0.0167786	0.000217942	-0.0360886	0.0168314	0.0320514	-0.0661938	0.0169779	9.74631e-05	-0.0561656	0.0168458	0.000859795	-0.042538	0.0168526	0.0116175	-0.0619417	0.0168043	0.000229336	-0.0341209	0.0168245	0.0425854	-0.0323122	0.0168358	0.0549831	-0.0293886	0.0186683	0.11547	0.0198544	0.0168364	0.238319	-0.0166662	0.0166605	0.317167	-0.0293747	0.0168356
LIPC	4	15	58391858	rs11853674	15:58391858:A:G	0.239028	FALSE	TRUE	0.0318061	0.0193602	0.100445	0.0478316	0.0204921	0.0196143	0.0336164	0.019292	0.0814489	0.0248118	0.0193417	0.199582	0.0499378	0.0195472	0.0106448	0.0409507	0.0193769	0.0345979	0.0177965	0.0193621	0.358037	0.0393357	0.019319	0.0417675	0.00743462	0.0193352	0.700599	0.0148299	0.019343	0.443281	0.00116378	0.021482	0.956795	-0.0253139	0.0193466	0.190753	-0.00815572	0.0191404	0.670039	0.0194936	0.0193492
LIPC	4	15	58392768	rs4775044	15:58392768:T:G	0.496089	FALSE	FALSE	-0.0614581	0.0165445	0.000204855	-0.0668363	0.0174971	0.000134716	-0.0522215	0.0165011	0.00155829	-0.0323467	0.0165466	0.0506282	-0.0668853	0.0166746	6.09584e-05	-0.0478723	0.0165627	0.00385843	-0.0563788	0.0165588	0.000665579	-0.050694	0.0165242	0.00216329	-0.0308974	0.0165406	0.0617979	-0.026578	0.0165461	0.10824	-0.0329445	0.0182868	0.071656	0.00806322	0.016552	0.626159	-0.0128675	0.0163877	0.432352	-0.0177203	0.0165568
LIPC	4	15	58395404	rs174418	15:58395404:T:C	0.452687	FALSE	TRUE	-0.064863	0.0166909	0.000102712	-0.0595613	0.0176621	0.000749621	-0.0495058	0.0166379	0.00293403	-0.0456683	0.0166813	0.00620058	-0.0597222	0.0168344	0.000391066	-0.055774	0.016709	0.000847981	-0.0382721	0.0167124	0.0220436	-0.0522445	0.016663	0.0017227	-0.0206774	0.0166829	0.215207	-0.034004	0.0166892	0.0416321	-0.0147165	0.0185375	0.42728	0.0141375	0.0166923	0.397037	-0.000815015	0.0165144	0.960636	-0.0244045	0.0166924
LIPC	4	15	58400003	rs12708454	15:58400003:A:C	0.336983	FALSE	TRUE	0.0322597	0.0175915	0.0667119	0.0468378	0.018564	0.0116553	0.0182534	0.0175326	0.297841	0.0325209	0.0175743	0.0642757	0.0562123	0.0177469	0.00154388	0.0389336	0.0176097	0.0270692	0.0195843	0.0175937	0.265667	0.0318896	0.0175574	0.0693545	-0.000910014	0.0175708	0.958698	0.0146686	0.0175763	0.403972	0.00626936	0.0195136	0.747998	-0.0162827	0.0175796	0.354342	-0.00541974	0.0173963	0.755385	0.0101445	0.0175819
LIPC	5	15	58430391	rs397821255	15:58430391:G:GC	0.240187	FALSE	FALSE	0.0678715	0.0197481	0.000591589	0.0478876	0.0208393	0.0215898	0.0601188	0.019697	0.00227929	0.0394961	0.0197498	0.0455491	0.0279405	0.0199243	0.160843	0.055831	0.019768	0.00474953	0.0300991	0.0197687	0.127899	0.0500727	0.0197263	0.0111551	0.0276534	0.0197449	0.161382	0.0544812	0.0197379	0.00578897	0.0531753	0.0221203	0.0162474	0.00424565	0.0197644	0.829912	0.0224505	0.0195624	0.251139	0.0177593	0.0197565
LIPC	5	15	58431227	rs1077835	15:58431227:A:G	0.266329	TRUE	FALSE	0.0630459	0.0192768	0.001078	0.0413798	0.0203341	0.0418832	0.0688648	0.019221	0.000342032	0.0395219	0.0192777	0.0403806	0.0235677	0.0194592	0.225869	0.0494632	0.0193032	0.0104113	0.0276658	0.0192984	0.151721	0.0516065	0.0192533	0.00736828	0.0387842	0.0192704	0.0441829	0.0586397	0.0192634	0.00234141	0.0600561	0.0214908	0.00521304	0.00700439	0.0192945	0.716587	0.0314263	0.0190929	0.0998025	0.0269149	0.0192819
LIPC	5	15	58431280	rs1077834	15:58431280:T:C	0.266328	TRUE	TRUE	0.0630663	0.0192752	0.00107294	0.0413994	0.0203322	0.0417678	0.068871	0.0192195	0.000341227	0.0395487	0.0192761	0.0402288	0.0235416	0.0194576	0.226344	0.0494724	0.0193016	0.0103906	0.0276698	0.0192968	0.151629	0.0516242	0.0192517	0.00734313	0.0387581	0.0192688	0.0443083	0.0586729	0.0192617	0.00232607	0.0600075	0.0214892	0.00524618	0.00701424	0.0192929	0.716183	0.0314324	0.0190913	0.0997087	0.0269271	0.0192803
LIPC	5	15	58431476	rs1800588	15:58431476:C:T	0.258046	TRUE	TRUE	0.0666696	0.0193942	0.000589967	0.0471947	0.0204574	0.0210818	0.0711053	0.0193401	0.00023801	0.0410748	0.0193978	0.0342456	0.0270094	0.019573	0.167634	0.0520754	0.0194149	0.00732715	0.0307018	0.019416	0.11385	0.0527168	0.0193728	0.00651897	0.0411533	0.019389	0.033823	0.0604734	0.0193818	0.00181436	0.0622678	0.0216544	0.00404662	0.0100319	0.0194128	0.605322	0.030521	0.0192133	0.112198	0.0256727	0.0194021
LIPC	5	15	58431740	rs2070895	15:58431740:G:A	0.266647	TRUE	TRUE	0.0620191	0.019246	0.00127625	0.0396228	0.0203009	0.0509981	0.0678684	0.0191907	0.000407796	0.0391082	0.0192468	0.0421905	0.022521	0.0194279	0.246393	0.0487362	0.0192722	0.0114622	0.0274164	0.019267	0.154775	0.0505813	0.0192227	0.0085211	0.0382713	0.0192395	0.0467079	0.0588235	0.0192321	0.00223115	0.0591859	0.0214558	0.00582267	0.0075173	0.0192633	0.696361	0.0312601	0.0190627	0.101067	0.0269342	0.0192509
LIPC	5	15	58432643	rs8033940	15:58432643:G:A	0.336674	FALSE	TRUE	0.0586723	0.0180751	0.00117539	0.0220651	0.0190568	0.246949	0.0625499	0.0180212	0.000521375	0.040172	0.0180669	0.0262069	0.0183891	0.0182527	0.313732	0.0412182	0.018098	0.0227823	0.0192603	0.0181139	0.287667	0.0506283	0.018051	0.00504732	0.0430034	0.0180685	0.0173322	0.0576713	0.01806	0.00141209	0.0655084	0.0200573	0.00109631	0.0231177	0.0180931	0.201375	0.0260859	0.0178962	0.144966	0.0168394	0.0180757
LIPC	5	15	58438299	rs588136	15:58438299:C:T	0.241581	FALSE	TRUE	-0.0664235	0.0196154	0.000711953	-0.0473784	0.0207068	0.0221593	-0.0602002	0.0195652	0.00209869	-0.0376079	0.0196181	0.0552693	-0.0272871	0.0197888	0.167946	-0.0544872	0.0196354	0.00553326	-0.0309359	0.0196353	0.115168	-0.0489568	0.0195944	0.0124909	-0.0281311	0.0196123	0.151499	-0.0539119	0.0196053	0.0059751	-0.0509045	0.0219821	0.0206029	-0.00503465	0.0196316	0.797598	-0.0230646	0.0194326	0.235288	-0.0188026	0.019624
LIPC	6	15	58563549	rs113298164	15:58563549:C:T	0.0167715	TRUE	TRUE	0.249752	0.0648642	0.000118828	0.0417222	0.069636	0.549078	0.232793	0.0646589	0.000319939	0.159064	0.0649192	0.0142984	0.106773	0.0652125	0.101587	0.183479	0.0648814	0.00469611	0.164392	0.0649778	0.0114256	0.249845	0.0647266	0.000114333	0.245949	0.0647835	0.000147933	0.281424	0.0647503	1.40249e-05	0.177379	0.0737725	0.0162245	0.153269	0.0649333	0.0182778	0.0600575	0.0642205	0.349716	0.0490503	0.0648704
LIPC	1	15	59072117	rs117259272	15:59072117:C:T	0.0250565	FALSE	TRUE	0.0661013	0.0548645	0.228304	-0.0259343	0.0581047	0.655354	0.00157213	0.0546953	0.977072	0.0540896	0.0548071	0.323704	-0.0187441	0.0558335	0.737085	0.00542154	0.0550521	0.921552	0.054488	0.0549926	0.321787	0.0296782	0.0547612	0.587852	-0.0154675	0.0547919	0.777717	0.0480188	0.0548025	0.380925	-0.0598746	0.060761	0.324442	0.057144	0.0548872	0.297839	-0.0904611	0.0542653	0.095552	-0.0255368	0.0548291
NTAN1	1	16	14845896	rs11645340	16:14845896:C:G	0.17675	FALSE	TRUE	0.0053847	0.0224097	0.810111	0.0378885	0.0236132	0.108629	0.0642253	0.0223225	0.00402332	0.00735878	0.0223897	0.742407	0.0466474	0.0226097	0.0391294	0.0136193	0.0224402	0.543912	0.050077	0.0224269	0.0255812	0.0353832	0.0223686	0.113721	-0.0158112	0.0223819	0.479928	0.0626609	0.0223812	0.00512715	0.00137721	0.0248284	0.955763	0.206457	0.0222932	2.61922e-20	0.12322	0.0221306	2.66654e-08	0.0721262	0.022383
NTAN1	1	16	15036737	rs6498540	16:15036737:A:G	0.334003	TRUE	TRUE	-0.0163051	0.0178061	0.359837	-0.00440504	0.0188448	0.815178	-0.0424758	0.0177394	0.0166638	-0.0160055	0.0177834	0.368118	-0.0241754	0.017947	0.177993	-0.0149479	0.0178161	0.401473	-0.0556829	0.0177916	0.00175609	-0.0156201	0.0177782	0.379621	0.0408036	0.0177755	0.021731	-0.0750963	0.0177802	2.43282e-05	0.0253988	0.0196611	0.196449	-0.220235	0.0176094	1.59374e-35	-0.0923535	0.0175745	1.51837e-07	-0.0520657	0.0177853
NTAN1	1	16	15038105	rs1135999	16:15038105:A:G	0.315252	TRUE	TRUE	-0.0164924	0.0180207	0.360108	-0.0131771	0.0190863	0.489955	-0.0514822	0.0179576	0.00415516	-0.00779606	0.0180048	0.665017	-0.0307041	0.0181662	0.0910274	-0.0132072	0.0180335	0.463953	-0.0611307	0.0180107	0.00069192	-0.0189706	0.0179966	0.291846	0.029357	0.0180005	0.102946	-0.0740587	0.0179954	3.90764e-05	0.0186101	0.0199001	0.349715	-0.22595	0.0178214	1.90035e-36	-0.101484	0.0177973	1.22558e-08	-0.0573706	0.0179997
NTAN1	1	16	15038117	rs1136001	16:15038117:G:T	0.315186	FALSE	TRUE	-0.0162593	0.0180199	0.366913	-0.0131805	0.0190854	0.489822	-0.0511351	0.0179571	0.00441485	-0.00729007	0.018004	0.685543	-0.0307455	0.0181654	0.0905773	-0.012865	0.0180328	0.475592	-0.0611345	0.0180099	0.000690976	-0.0184407	0.017996	0.305517	0.0294195	0.0179999	0.102203	-0.0736361	0.0179949	4.32203e-05	0.0181676	0.0198988	0.36126	-0.225691	0.0178211	2.27234e-36	-0.101001	0.0177971	1.43513e-08	-0.0574074	0.0179988
NTAN1	1	16	15043593	rs62039480	16:15043593:G:A	0.332015	TRUE	TRUE	0.00231076	0.0178114	0.896777	-0.00713949	0.0188274	0.704535	-0.0206074	0.0177656	0.246084	0.0108613	0.0177992	0.541727	-0.0196499	0.017969	0.274174	-0.00135727	0.0178279	0.939315	-0.0463992	0.0178169	0.00922442	0.00647095	0.0177927	0.716094	0.0504656	0.017789	0.00456689	-0.0425192	0.0178	0.016932	0.0375379	0.0196177	0.0557291	-0.187746	0.0176779	3.73277e-26	-0.0675906	0.0176301	0.000127115	-0.0336633	0.0178054
NTAN1	1	16	15051395	rs55727637	16:15051395:C:T	0.298983	TRUE	TRUE	-0.00378018	0.0182889	0.83625	-0.0116202	0.0193645	0.548461	-0.0250485	0.0182347	0.169568	0.00966758	0.0182752	0.596808	-0.0222155	0.0184399	0.228323	0.00142514	0.0183001	0.937925	-0.0507958	0.0182904	0.00549591	0.00190717	0.0182656	0.916842	0.050899	0.0182633	0.00533321	-0.048823	0.0182729	0.00755882	0.0277171	0.0201581	0.169171	-0.192957	0.0181487	3.30003e-26	-0.0745106	0.0180899	3.84491e-05	-0.0405266	0.0182776
NTAN1	1	16	15056648	rs12928099	16:15056648:C:A	0.274439	TRUE	TRUE	-0.000564674	0.0186749	0.975882	0.0214556	0.0197669	0.277755	0.0375242	0.0186079	0.0437703	-0.0066498	0.0186592	0.721557	0.0210051	0.0188446	0.265022	-0.00628559	0.0186943	0.736698	0.0329213	0.01869	0.0781971	0.000750342	0.0186437	0.967894	-0.0390026	0.0186473	0.0365031	0.0428643	0.0186546	0.0215977	-0.00552114	0.0206286	0.788972	0.197487	0.0185358	2.60543e-26	0.0911566	0.0184489	7.93812e-07	0.0600243	0.018656
NTAN1	1	16	15078261	rs11644601	16:15078261:T:C	0.279366	FALSE	TRUE	0.00101307	0.0185535	0.956458	0.023113	0.0196287	0.239019	0.0421043	0.0184855	0.0227702	-0.00693353	0.0185379	0.708391	0.0246065	0.0187189	0.188695	-0.00324721	0.0185723	0.861205	0.0365506	0.0185668	0.0490295	0.00341141	0.0185224	0.853875	-0.0335256	0.0185277	0.0704067	0.0436433	0.0185328	0.0185492	-0.00343865	0.0205149	0.866886	0.199027	0.0184107	4.94061e-27	0.0960463	0.0183251	1.63863e-07	0.0638713	0.0185302
NTAN1	1	16	15083838	rs8060236	16:15083838:T:A	0.410594	FALSE	TRUE	-0.006792	0.0170661	0.690644	0.00806	0.0180845	0.655827	-0.000878418	0.0170027	0.958798	-0.00264799	0.0170521	0.876593	-0.000695462	0.0172213	0.967786	-0.00605474	0.0170755	0.722901	-0.0188994	0.0170672	0.268164	-0.00527922	0.017035	0.756633	0.00189749	0.0170431	0.911352	-0.0187527	0.0170593	0.27167	0.00708783	0.0189105	0.707804	-0.0163098	0.0170634	0.339169	0.00294263	0.0168668	0.861502	0.0090486	0.0170474
GLTPD2	1	17	4767677	rs8069974	17:4767677:G:C	0.310664	FALSE	TRUE	0.0134629	0.0181585	0.458449	-0.00493676	0.0191385	0.796449	0.0301412	0.01811	0.0960775	0.0156114	0.0181546	0.38985	0.00650876	0.0183257	0.72246	0.0103111	0.0181694	0.570376	0.0134693	0.0181694	0.458507	0.0260739	0.0181375	0.150587	0.0338196	0.0181454	0.0623793	0.0131534	0.0181484	0.468604	0.0292946	0.0201277	0.14559	0.0276389	0.0181613	0.128077	0.0287719	0.0179875	0.109731	-0.000581607	0.0181578
GLTPD2	1	17	4767945	rs8074039	17:4767945:G:A	0.314416	FALSE	TRUE	0.0158011	0.0180877	0.382355	-0.000439751	0.0190847	0.981616	0.0303783	0.018039	0.0922087	0.0210368	0.018083	0.244713	0.00912644	0.0182594	0.617198	0.0139491	0.0180989	0.440881	0.0149137	0.0180987	0.409937	0.0268615	0.0180668	0.137102	0.030247	0.0180755	0.094286	0.0129847	0.0180782	0.472612	0.0298717	0.0200399	0.136107	0.0294229	0.0180899	0.103878	0.0303075	0.0179158	0.0907455	-0.000690177	0.018087
GLTPD2	2	17	4789345	rs79202680	17:4789345:G:T	0.0327448	TRUE	TRUE	-0.0365945	0.0470645	0.436853	-0.0201316	0.0494193	0.683742	-0.017984	0.0469532	0.701705	0.0240039	0.0470461	0.6099	-0.00239161	0.047372	0.959734	-0.00379388	0.047075	0.935767	-0.0192477	0.0471048	0.682824	-0.0216967	0.0470215	0.644499	-0.0332551	0.0470808	0.479984	0.0450077	0.0470544	0.338829	-0.0106815	0.0516895	0.836286	0.0105357	0.0470736	0.822902	0.0128427	0.0466153	0.78293	0.036861	0.0470594
GLTPD2	2	17	5384095	rs3026120	17:5384095:G:A	0.0745924	TRUE	TRUE	-0.0122748	0.0313622	0.695512	-0.0277104	0.0332979	0.405307	-0.012366	0.0312499	0.692318	0.00512601	0.0313524	0.870128	-0.0341328	0.0317251	0.281997	-0.0149279	0.0313864	0.63435	-0.0335077	0.0313812	0.285646	-0.00741595	0.031313	0.812788	-0.0417836	0.0313278	0.182309	0.0205919	0.0313393	0.511146	-0.0338314	0.0345629	0.327682	0.00081976	0.0313778	0.97915	0.0103976	0.0310088	0.737391	0.0165306	0.0313464
GLTPD2	2	17	5394152	rs72837884	17:5394152:C:T	0.0745917	TRUE	TRUE	-0.0122748	0.0313622	0.695512	-0.0277104	0.0332979	0.405307	-0.012366	0.0312499	0.692318	0.00512601	0.0313524	0.870128	-0.0341328	0.0317251	0.281997	-0.0149279	0.0313864	0.63435	-0.0335077	0.0313812	0.285646	-0.00741595	0.031313	0.812788	-0.0417836	0.0313278	0.182309	0.0205919	0.0313393	0.511146	-0.0338314	0.0345629	0.327682	0.00081976	0.0313778	0.97915	0.0103976	0.0310088	0.737391	0.0165306	0.0313464
CERS4	4	19	8206837	rs7258249	19:8206837:G:A	0.39865	TRUE	TRUE	0.00586027	0.0171217	0.732147	-0.00434306	0.0180503	0.809859	0.0211609	0.017081	0.215425	0.0143432	0.0171082	0.401829	0.00987386	0.0172595	0.567272	0.000789936	0.0171325	0.963224	0.0203355	0.0171264	0.235101	0.0126349	0.017099	0.459961	0.0179442	0.0171161	0.294482	0.0114127	0.0171092	0.504747	0.0291374	0.0189901	0.124981	0.0148892	0.0171261	0.38465	0.0217588	0.0169575	0.19947	0.0214348	0.0171203
CERS4	4	19	8209156	rs2336171	19:8209156:G:C	0.398749	TRUE	FALSE	0.00493774	0.0171763	0.77375	-0.00466448	0.0181046	0.796684	0.0211276	0.0171362	0.21763	0.0146174	0.0171631	0.394404	0.00911747	0.017315	0.598501	-0.000422334	0.0171873	0.980393	0.0205427	0.0171814	0.231863	0.0125233	0.0171543	0.465374	0.0169566	0.0171717	0.323428	0.0105262	0.0171644	0.539712	0.027098	0.0190383	0.154671	0.0147702	0.0171803	0.389957	0.0212628	0.0170126	0.211388	0.021511	0.0171753
CERS4	4	19	8212732	rs113038017	19:8212732:G:A	0.319746	FALSE	TRUE	0.00673752	0.0181496	0.710473	0.00618445	0.0191276	0.746449	0.0175353	0.0181116	0.332972	0.00684826	0.0181378	0.705753	0.00727922	0.0182997	0.690795	0.00298973	0.018163	0.869254	0.0221054	0.0181595	0.223517	0.00928447	0.018131	0.608599	0.0189333	0.018145	0.296761	0.00231093	0.0181384	0.89862	0.0326114	0.0200739	0.104291	0.0180111	0.0181513	0.321081	0.0172325	0.0179836	0.337966	0.0212256	0.0181511
CERS4	4	19	8219462	rs899205	19:8219462:C:T	0.340708	FALSE	TRUE	0.0104125	0.0178321	0.559281	-0.00636281	0.0188304	0.735439	0.00251163	0.0177853	0.887696	0.0271681	0.0178207	0.127406	0.0091259	0.0179822	0.61181	0.0241854	0.0178465	0.175389	0.0449526	0.0178359	0.0117427	0.0123925	0.0178035	0.486393	0.00987067	0.0178245	0.579741	0.022748	0.0178165	0.201701	0.0141724	0.0196787	0.471416	0.0262909	0.0178329	0.140432	-0.00884121	0.0176496	0.616418	-0.0167139	0.0178294
CERS4	4	19	8219662	rs398120792	19:8219662:C:CA	0.385375	TRUE	FALSE	0.0118564	0.0173204	0.493648	0.0123787	0.0182887	0.498507	0.0314338	0.0172857	0.0690211	0.0244285	0.0173126	0.158268	0.0186796	0.0174729	0.285068	0.00684399	0.0173336	0.692964	0.0249312	0.0173339	0.150383	0.0209765	0.0173019	0.22539	0.0193112	0.0173189	0.264855	0.0110492	0.0173095	0.523263	0.0179059	0.0192551	0.352425	0.0217883	0.0173342	0.208799	0.0264123	0.017168	0.123966	0.0248944	0.0173242
CERS4	4	19	8222034	rs7253584	19:8222034:T:C	0.324761	TRUE	FALSE	0.00271373	0.0178675	0.87928	0.000336345	0.0188588	0.985772	-0.00554726	0.0178122	0.755475	0.0214209	0.0178477	0.23008	0.00849309	0.0180301	0.637607	0.0225452	0.017882	0.207417	0.0360824	0.0178691	0.0434905	0.0137714	0.0178339	0.440006	0.00965466	0.0178529	0.588657	0.0202422	0.0178513	0.256842	0.000232189	0.0197572	0.990627	0.0284801	0.0178636	0.110898	-0.0119391	0.017668	0.499205	-0.0165098	0.0178592
CERS4	2	19	8235921	rs11669485	19:8235921:C:T	0.476825	FALSE	TRUE	0.0127327	0.0170587	0.45543	0.0184759	0.0180192	0.30522	0.0433955	0.0170062	0.0107365	0.00495767	0.0170495	0.77122	0.0307648	0.0172003	0.073708	0.00977713	0.017072	0.566852	0.00683186	0.017072	0.689026	0.0271965	0.0170341	0.11039	0.0298539	0.0170493	0.0799729	-0.00235415	0.017048	0.890169	0.00519607	0.0188498	0.782813	0.0218677	0.0170564	0.199839	0.0446842	0.0168778	0.00812356	0.0355289	0.0170517
CERS4	1	19	8236164	rs7248003	19:8236164:C:T	0.279118	FALSE	TRUE	0.00658928	0.019148	0.730754	0.00457983	0.0202223	0.820832	0.0217945	0.0190967	0.253779	0.00249389	0.0191309	0.896281	0.0371072	0.0192952	0.054491	0.0253772	0.0191566	0.185288	0.0237114	0.0191679	0.216098	0.0298992	0.0191186	0.117879	0.0287751	0.0191387	0.132742	0.000890868	0.0191354	0.962871	0.00335658	0.0212049	0.874225	0.00957469	0.0191573	0.617224	0.0122394	0.0189592	0.518573	-0.00709191	0.0191438
CERS4	4	19	8255671	rs17159388	19:8255671:G:A	0.0750786	FALSE	TRUE	0.0236417	0.0319161	0.458855	-0.0031586	0.0337024	0.925333	0.0308384	0.0318311	0.332653	0.0035433	0.0318901	0.911531	0.0206087	0.0322289	0.522538	0.0311726	0.0319364	0.329038	0.00403045	0.0319202	0.899522	0.0261934	0.0318661	0.411098	-0.0187666	0.0318994	0.556332	0.0155071	0.0318935	0.626817	-0.00761533	0.0357103	0.831129	-0.0102909	0.031909	0.747068	0.0148501	0.0315876	0.638268	0.0296102	0.0319123
CERS4	3	19	8257849	rs148417916	19:8257849:G:T	0.0486371	FALSE	TRUE	0.0128284	0.0398227	0.747349	-0.00792299	0.0418243	0.849751	-0.00707709	0.0397403	0.858657	0.00439086	0.0398254	0.912208	-0.0145225	0.039992	0.716506	-0.0141365	0.0398408	0.722723	-0.0875706	0.039809	0.0278495	-0.0551946	0.0397712	0.165225	-0.0227253	0.0398131	0.568139	-0.0377218	0.039795	0.343193	0.0181557	0.043767	0.678271	-0.00567919	0.0398509	0.886677	-0.00889893	0.0394601	0.821577	0.0299802	0.0398277
CERS4	3	19	8257850	rs141735698	19:8257850:A:T	0.0486371	FALSE	TRUE	0.0128284	0.0398227	0.747349	-0.00792299	0.0418243	0.849751	-0.00707709	0.0397403	0.858657	0.00439086	0.0398254	0.912208	-0.0145225	0.039992	0.716506	-0.0141365	0.0398408	0.722723	-0.0875706	0.039809	0.0278495	-0.0551946	0.0397712	0.165225	-0.0227253	0.0398131	0.568139	-0.0377218	0.039795	0.343193	0.0181557	0.043767	0.678271	-0.00567919	0.0398509	0.886677	-0.00889893	0.0394601	0.821577	0.0299802	0.0398277
CERS4	6	19	11078622	rs200495339	19:11078622:CG:C	0.0942871	TRUE	FALSE	-0.0775496	0.0282875	0.0061298	-0.0642751	0.0300702	0.0325882	-0.208268	0.0281073	1.40477e-13	-0.0765113	0.0282583	0.00679139	-0.0894723	0.0285102	0.00170571	-0.0897028	0.0283096	0.00153739	-0.0767138	0.0282858	0.00670017	-0.170285	0.028185	1.59695e-09	-0.191782	0.0281864	1.09784e-11	-0.0760725	0.028265	0.0071296	-0.0808976	0.0316834	0.0106924	-0.0831976	0.028269	0.00325909	-0.137025	0.0279422	9.58224e-07	-0.0838198	0.028273
CERS4	6	19	11079088	rs73015011	19:11079088:T:C	0.0944798	FALSE	TRUE	-0.0776115	0.0282637	0.00604646	-0.0652239	0.0300477	0.0299854	-0.207886	0.0280855	1.48989e-13	-0.0758389	0.0282358	0.00724739	-0.0905849	0.0284841	0.00147738	-0.0895923	0.0282855	0.00154382	-0.0769316	0.0282625	0.00650216	-0.17009	0.0281627	1.61824e-09	-0.192234	0.0281631	9.45289e-12	-0.0757515	0.0282416	0.00732729	-0.0825751	0.0316623	0.00912771	-0.0827487	0.0282463	0.00340418	-0.13611	0.0279224	1.11153e-06	-0.0838413	0.02825
CERS4	6	19	11079868	rs118068660	19:11079868:C:T	0.0946153	TRUE	FALSE	-0.0785693	0.0282558	0.0054378	-0.0646208	0.0300453	0.0315236	-0.209234	0.028077	1.02215e-13	-0.076893	0.0282281	0.00646324	-0.0920816	0.0284752	0.00122672	-0.0912114	0.0282773	0.00126218	-0.0789036	0.0282546	0.00524124	-0.171924	0.0281541	1.06825e-09	-0.193503	0.0281547	6.8142e-12	-0.0771777	0.0282337	0.00627942	-0.0825689	0.0316638	0.00913641	-0.0840795	0.0282385	0.00291499	-0.137661	0.0279148	8.32669e-07	-0.0836958	0.0282428
CERS4	6	19	11082239	rs73015021	19:11082239:A:G	0.0921263	TRUE	FALSE	-0.0786854	0.0288005	0.0063071	-0.0624965	0.0305956	0.0411189	-0.209212	0.0286178	2.93741e-13	-0.0740325	0.02877	0.0100913	-0.09188	0.0290171	0.00154912	-0.0907821	0.0288232	0.00164092	-0.0741915	0.0287991	0.0100076	-0.169541	0.0286979	3.61648e-09	-0.195042	0.0286962	1.15416e-11	-0.0773453	0.0287778	0.00720974	-0.0872545	0.0322346	0.00680967	-0.0824903	0.0287814	0.0041664	-0.134323	0.0284472	2.37762e-06	-0.0838441	0.0287851
CERS4	6	19	11091312	rs796692711	19:11091312:GT:G	0.0943337	FALSE	FALSE	-0.0791773	0.0283473	0.00523267	-0.0650433	0.0301735	0.0311421	-0.20596	0.0281681	2.9107e-13	-0.0752666	0.0283173	0.00787577	-0.0921105	0.0285804	0.00127423	-0.0913905	0.0283769	0.0012844	-0.0745186	0.0283486	0.00858887	-0.167424	0.0282456	3.21117e-09	-0.188582	0.0282495	2.64346e-11	-0.0736587	0.0283264	0.00932937	-0.0760999	0.0318205	0.0168045	-0.0789691	0.0283305	0.00532527	-0.134548	0.0280002	1.57409e-06	-0.0846428	0.0283325
CERS4	8	19	11220266	rs17699030	19:11220266:A:G	0.0469459	TRUE	TRUE	0.0124095	0.0394888	0.75333	0.0407369	0.0411912	0.322689	-0.0975963	0.0393851	0.0132318	0.017666	0.0394586	0.654365	-0.0113575	0.0398057	0.775398	0.0367491	0.0395723	0.353082	0.0223664	0.0395151	0.571383	-0.0735683	0.0394289	0.0620947	-0.144014	0.0394429	0.00026274	-0.0513539	0.039461	0.193151	-0.10694	0.0437349	0.0145029	-0.022563	0.0395044	0.567901	-0.10815	0.0390978	0.00568569	-0.091404	0.0394793
APOE	2	19	44893408	rs1454241996	19:44893408:G:T	0.225244	TRUE	FALSE	0.105342	0.0201335	1.72126e-07	0.0835921	0.0212595	8.50689e-05	0.124762	0.0200673	5.325e-10	0.000741813	0.0201615	0.970647	0.0985908	0.0203074	1.2285e-06	0.0540487	0.0201934	0.00745347	0.114842	0.0201344	1.2176e-08	0.0793243	0.0201152	8.1008e-05	0.120774	0.0201097	1.99357e-09	0.0536962	0.0201506	0.00772012	0.110839	0.0222574	6.53897e-07	0.0471597	0.0201665	0.019383	0.0526279	0.0199613	0.00838708	0.0514967	0.0201752
APOE	2	19	44908684	rs429358	19:44908684:T:C	0.189202	TRUE	TRUE	0.141695	0.0214612	4.33234e-11	0.0994221	0.0226101	1.11343e-05	0.205307	0.0213515	9.21606e-22	0.0188186	0.0215176	0.381823	0.121765	0.0216407	1.90515e-08	0.0765265	0.0215381	0.000383117	0.133624	0.0214843	5.2565e-10	0.129873	0.0214458	1.46503e-09	0.187963	0.0214081	2.01465e-18	0.081318	0.0214955	0.000156175	0.162093	0.0237247	9.1982e-12	0.0774635	0.0215108	0.00031882	0.0970259	0.0213085	5.3488e-06	0.092935	0.0215126
APOE	2	19	44908822	rs7412	19:44908822:C:T	0.053066	TRUE	TRUE	-0.150526	0.0373281	5.57371e-05	-0.138401	0.0396123	0.000479184	-0.407448	0.0369504	4.74747e-28	-0.0882974	0.0373323	0.0180443	-0.117103	0.0377823	0.00194651	-0.125766	0.0373719	0.000768423	0.0154352	0.0373747	0.679619	-0.281493	0.0371564	4.00681e-14	-0.464139	0.0369389	7.78668e-36	-0.190996	0.0372748	3.06739e-07	-0.221364	0.0417469	1.18225e-07	-0.20265	0.0372936	5.68818e-08	-0.309996	0.0367905	4.288e-17	-0.19521	0.0372889
APOE	2	19	44912383	rs445925	19:44912383:G:A	0.0774371	TRUE	TRUE	-0.0533579	0.0311966	0.0872312	-0.0716742	0.0330629	0.0302058	-0.220304	0.0310144	1.33271e-12	-0.0464112	0.0311805	0.136657	-0.0497804	0.0315119	0.114202	-0.0659401	0.0312219	0.0347159	0.0498078	0.0311995	0.110424	-0.161101	0.0310963	2.26832e-07	-0.266173	0.0310271	1.1598e-17	-0.0991116	0.0311591	0.00147439	-0.0923992	0.0349092	0.00814309	-0.110055	0.0311758	0.00041775	-0.193937	0.030809	3.25265e-10	-0.0873549	0.0311817
APOE	2	19	44913484	rs438811	19:44913484:C:T	0.242228	FALSE	TRUE	0.0764758	0.0196133	9.7347e-05	0.0471576	0.0207445	0.0230373	0.0585628	0.0195749	0.00278155	-0.00630932	0.019626	0.747849	0.0693246	0.0197914	0.000463024	0.0297446	0.0196533	0.130194	0.11399	0.0195942	6.22258e-09	0.0294313	0.0195996	0.133221	0.0282013	0.0196218	0.150677	0.0158649	0.0196196	0.418743	0.0740893	0.0217511	0.000662792	0.00922583	0.0196362	0.638473	-0.004603	0.0194373	0.812804	0.0246362	0.0196386
APOE	1	19	44983921	rs204474	19:44983921:C:T	0.401634	TRUE	TRUE	0.00364614	0.0171511	0.831648	-0.0171105	0.0181085	0.344735	-0.0136275	0.0170916	0.425279	0.00776625	0.0171206	0.650104	-0.0046662	0.0173243	0.787665	0.00243745	0.0171694	0.887108	0.00194857	0.0171683	0.909635	-0.00152694	0.0171156	0.928912	-0.0506761	0.0171212	0.00308766	0.00382088	0.0171337	0.823532	-0.0454045	0.0190088	0.01694	-0.00155549	0.017136	0.927672	-0.0173714	0.0169496	0.30545	-0.00770717	0.0171382
APOE	1	19	44987378	rs204468	19:44987378:T:C	0.405005	TRUE	TRUE	0.00335507	0.0170946	0.844403	-0.0179223	0.0180378	0.320439	-0.015669	0.0170347	0.357683	0.00695667	0.0170642	0.683513	-0.00604035	0.0172663	0.726463	0.00257569	0.0171135	0.880366	4.78607e-05	0.0171118	0.997743	-0.00258067	0.0170592	0.879757	-0.0512735	0.0170645	0.00266743	0.00478444	0.0170776	0.779357	-0.046971	0.0189467	0.0131959	-0.00245019	0.0170799	0.885932	-0.0196768	0.0168925	0.244132	-0.0104658	0.017081
TMC4	3	19	54142105	rs36634	19:54142105:G:A	0.407061	TRUE	TRUE	-0.0171506	0.0169486	0.311597	-0.0107842	0.0178655	0.546093	-0.0391936	0.0168982	0.0203994	-0.0178492	0.0169355	0.291923	-0.0229616	0.0171286	0.180095	-0.0286614	0.0169631	0.0911281	-0.0145782	0.0169659	0.390207	-0.0191581	0.0169202	0.257547	-0.0292251	0.0169342	0.0844141	-0.031913	0.0169333	0.0595103	-0.0576671	0.0188289	0.00220255	-0.0524497	0.0169494	0.00197872	-0.0590597	0.0167594	0.000428043	-0.040155	0.0169402
TMC4	3	19	54171874	rs77215230	19:54171874:G:A	0.087218	FALSE	TRUE	0.00110318	0.0309587	0.971572	0.00982651	0.0325797	0.762946	0.0267847	0.0308719	0.385623	0.0204897	0.0309282	0.507661	-0.0103865	0.0311933	0.739156	0.0133703	0.030973	0.66598	-0.00227738	0.030961	0.941361	0.00913508	0.0309069	0.767561	0.0480568	0.0309357	0.12035	0.0629901	0.030926	0.0416993	0.116249	0.0342451	0.000691408	0.102982	0.0309254	0.000872423	0.046853	0.0306318	0.126159	0.0240444	0.030951
TMC4	3	19	54173068	rs641738	19:54173068:T:C	0.407158	TRUE	TRUE	-0.0155478	0.0171224	0.36387	-0.0203127	0.0180443	0.260311	-0.0271689	0.0170705	0.111517	-0.0161012	0.0171091	0.346674	-0.0163826	0.0173008	0.343689	-0.0238228	0.0171369	0.164509	-0.0269858	0.0171342	0.115295	-0.00878675	0.0170917	0.607189	-0.0162489	0.0171068	0.342203	-0.0328257	0.0171119	0.0551042	-0.0475102	0.0189918	0.0123862	-0.0501811	0.0171186	0.00338496	-0.0558883	0.0169232	0.000963331	-0.0318039	0.0171127
TMC4	3	19	54173495	rs8736	19:54173495:T:C	0.405033	TRUE	FALSE	-0.0156268	0.0171258	0.361534	-0.0195551	0.0180439	0.278497	-0.0280106	0.0170718	0.100886	-0.0148765	0.0171124	0.384675	-0.0169978	0.017304	0.325963	-0.0232071	0.0171402	0.175775	-0.0281899	0.0171363	0.0999941	-0.00700555	0.017094	0.681937	-0.0168279	0.017109	0.325343	-0.0322179	0.0171155	0.0598159	-0.0516271	0.0189896	0.00657097	-0.0504579	0.0171205	0.00321644	-0.057002	0.0169223	0.000760144	-0.03313	0.0171147
TMC4	4	19	55226813	rs3826884	19:55226813:G:A	0.149208	TRUE	TRUE	-0.056111	0.0236764	0.0178149	-0.0459126	0.0252545	0.0690988	-0.0423091	0.0236173	0.0732505	-0.0331827	0.0236575	0.160756	-0.0521185	0.023888	0.0291547	-0.0360294	0.0237039	0.128549	-0.0377013	0.0236919	0.111569	-0.0340044	0.0236418	0.150374	-0.0170278	0.0236836	0.472167	-0.042746	0.0236639	0.0708915	0.0293562	0.0262409	0.263285	-0.0328269	0.0236819	0.165725	-0.042753	0.0234369	0.0681503	-0.00745427	0.0236793
LINC01722	2	20	12978039	rs438568	20:12978039:A:G	0.334163	TRUE	TRUE	0.0387059	0.0177534	0.0292696	0.04127	0.0187427	0.0276986	0.025393	0.0176953	0.15131	-0.00167558	0.0177463	0.924776	0.0130656	0.0179406	0.466455	0.00735903	0.0177861	0.679057	0.0123697	0.0177843	0.486723	0.0110141	0.017727	0.534395	0.0211082	0.0177363	0.234026	-0.00186343	0.0177447	0.916364	0.0371933	0.01971	0.0591959	0.00034174	0.0177608	0.984653	0.0120337	0.017563	0.493242	-0.00572622	0.0177478
LINC01722	2	20	12982070	rs364585	20:12982070:A:G	0.33864	TRUE	TRUE	0.0321604	0.017673	0.0688286	0.0371311	0.0186635	0.0466777	0.0166207	0.0176164	0.34545	-0.00770372	0.017665	0.662765	0.00729748	0.0178556	0.682765	0.0014482	0.0177036	0.934802	0.00634633	0.0177032	0.719982	0.00274152	0.0176466	0.876539	0.0163724	0.0176562	0.353793	-0.00539198	0.0176626	0.760155	0.0321554	0.0196145	0.101174	-0.00425506	0.0176798	0.809809	0.00625526	0.0174855	0.72054	-0.00886406	0.0176664
LINC01722	1	20	13160073	rs61738161	20:13160073:G:A	0.0856263	FALSE	TRUE	0.00252633	0.0299945	0.932877	0.00835696	0.0315432	0.791059	0.0385965	0.0298857	0.196564	0.0266255	0.0299639	0.374239	0.0559498	0.0302183	0.0641276	0.0475094	0.0300123	0.113452	0.0695801	0.0299763	0.0203005	0.0510917	0.0299317	0.0878658	0.00760476	0.0299608	0.799632	0.016486	0.0299678	0.582238	-0.0270164	0.033137	0.414917	0.0476185	0.0299774	0.112209	0.0317286	0.0296603	0.28477	0.0217668	0.0299746
	Column	Description
	signal	index of independent locus signal identified by fine-mapping analysis
	lead_var	indicates whether the variant is a lipid species GWAS lead variant
	repr_var	indicates whether the variant is a representative variant from fine-mapping analysis
[truncated: 496 more columns]
