# Supplementary material for: Examining the link between 179 lipid species and 7 diseases using genetic predictors
Source: eBioMedicine. 2025 Mar 28;114:105671. doi: 10.1016/j.ebiom.2025.105671 (PMC11995710; doi:10.1016/j.ebiom.2025.105671)
Supplement: Supplementary Data 2 [file mmc2.xlsx]

## Sheet: Description
Supplementary Data 2. Correlation between exposures included in MR analyses and MR results.
table name	description
corr	Pairwise Pearson correlation between 57 lipids in GeneRISK included in MR analyses.
uvmr	Univariable MR results for the 7 diseases.
uvmr_TG	Univariable MR results for the 7 diseases for the standard lipid TG as exposure. Since there are <4 instruments these results are not part of the sheet uvmr.
uvmr_LIPC	Univariable MR results for PE species on IHD and AMD including only LIPC variants as instruments.
uvmr_statin	Univariable MR results for Statin medication.
mvmr	Multivariable MR results for IHD, AMD and Cholelithiasis and the standard lipid reported to be causal for the disease.
mvmr_HDL-C_LDL-C_TG	Multivariable MR results with a lipid species and the standard lipids HDL-C, LDL-C and TG as exposures.
mvmr_otherStand	Multivariable MR results for IHD, AMD and Cholelithiasis and a standard lipid other than the standard lipid reported to be causal for the disease.
mvmr_IHD_non-HDL-C_ApoB	Multivariable MR results for ischemic heart disease with a lipid species, non-HDL-C, and ApoB as exposures.
Column descriptions (uvmr):
Estimate	The value of the causal estimate
StdError	Standard error of the causal estimate
CILower	The lower bound of the causal estimate based on the estimated standard error and the significance level (alpha=0.05)
CIUpper	The upper bound of the causal estimate based on the estimated standard error and the significance level (alpha=0.05)
Pvalue	The p-value associated with the estimate
SNPs	The number of genetic variants (SNPs) included in the analysis
validSNPsLasso	The number of genetic variants that have been identified as valid instruments by MR-Lasso.
OutlierSNPsPRESSO	The number of genetic variants that have been identified as outliers by MR-PRESSO.
RSE	The estimated residual standard error from the regression model
Heterogeneity test statistic (Cochran's Q)	Heterogeneity statistic (Cochran's Q statistic)
Heterogeneity test P-value	Heterogeneity test associated P-value
F-statistic	An approximation of the first-stage F statistic for all variants based on the summarized data
Intercept	The value of the MR-Egger intercept estimate
StdError.Int	Standard error of the MR-Egger intercept estimate
Pvalue.Int	The p-value associated with the MR-Egger intercept
CILower.Int	The lower bound of the MR-Egger intercept based on the estimated standard error and the significance level (alpha=0.05)
CIUpper.Int	The upper bound of the MR-Egger intercept based on the estimated standard error and the significance level (alpha=0.05)
Pleio.pval	The p-value for the MR-Egger intercept test
Causal.pval	The p-value for the MR-Egger causal estimate
RegEstimate	The estimate from the regularized regression model used in the MR-Lasso method.
GlobalTest.RSSobs	MR-PRESSO global test observed residual sum of squares
GlobalTest.Pvalue	MR-PRESSO global test empirical P-value
mr_presso_outl_corr_mr_est	causal estimate of the MR-PRESSO outlier corrected MR analysis
mr_presso_outl_corr_mr_sd	sd of the MR-PRESSO outlier corrected MR analysis
mr_presso_outl_corr_mr_P	P-value of the MR-PRESSO outlier corrected MR analysis
Column descriptions (mvmr):
condFstat	conditional F-statistic
pleiotropy_Qstat	modified form of the Cochran's Q statistic calculated with the function pleiotropy_mvmr()
pleiotropy_Pvalue	associated P-value of the modified form of the Cochran's Q statistic calculated with the function pleiotropy_mvmr()
mvivw_Estimate	The value of the causal estimate from MVMR-IVW
mvivw_StdError	Standard error of the causal estimate from MVMR-IVW
mvivw_Pvalue	The p-value associated with the estimate from MVMR-IVW
mvivw_SNPs	The number of genetic variants (SNPs) included in the MVMR-IVW analysis
mvivw_RSE	The estimated residual standard error from the regression model from MVMR-IVW
mvivw_heter_stat	Heterogeneity statistic (Cochran's Q statistic) from MVMR-IVW
mvivw_heter_P	Heterogeneity test associated P-value from MVMR-IVW
mvmr_egger_Estimate	The value of the causal estimate from MVMR-Egger
mvmr_egger_StdError	Standard error of the causal estimate from MVMR-Egger
mvmr_egger_SNPs	The number of genetic variants (SNPs) included in the MVMR-Egger analysis
mvmr_egger_RSE	The estimated residual standard error from the regression model from MVMR-Egger
mvmr_egger_heter_stat	Heterogeneity statistic (Cochran's Q statistic) from MVMR-Egger
mvmr_egger_heter_P	Heterogeneity test associated P-value from MVMR-Egger
mvmr_egger_Intercept	The value of the MVMR-Egger intercept estimate
mvmr_egger_StdError.Int	Standard error of the MVMR-Egger intercept estimate
mvmr_egger_CILower.Int	The lower bound of the MVMR-Egger intercept based on the estimated standard error and the significance level (alpha=0.05)
mvmr_egger_CIUpper.Int	The upper bound of the MVMR-Egger intercept based on the estimated standard error and the significance level (alpha=0.05)
mvmr_egger_Pvalue.Int	The p-value associated with the MVMR-Egger intercept
mvmr_median_Estimate	The value of the causal estimate from MVMR-Median
mvmr_median_StdError	Standard error of the causal estimate from MVMR-Median
mvmr_lasso_Estimate	The value of the causal estimate from MVMR-Lasso
mvmr_lasso_StdError	Standard error of the causal estimate from MVMR-Lasso
mvmr_robust_Estimate	The value of the causal estimate from MVMR-Robust
mvmr_robust_StdError	Standard error of the causal estimate from MVMR-Robust
mvmr_qhetAdj_Estimate	The value of the causal estimate from weak instrument robust MVMR-Q(het)
mvmr_qhetAdj_CILower	The lower bound of the 95% CI of the causal estimate from weak instrument robust MVMR-Q(het) calculated using a non-parametric bootstrap with 100 iterations.
mvmr_qhetAdj_CIUpper	The upper bound of the 95% CI of the causal estimate from weak instrument robust MVMR-Q(het) calculated using a non-parametric bootstrap with 100 iterations.

## Sheet: corr
Pairwise Pearson correlation between 57 lipids in GeneRISK included in MR analyses.
	CE 16:0;0	CE 18:0;0	CE 18:1;0	CE 18:2;0	CE 18:3;0	CE 20:3;0	CE 20:4;0	Cer 40:1;2	Cer 42:2;2	DAG 18:1;0_18:1;0	DAG 18:1;0_18:2;0	PC 15:0;0_18:2;0	PC 16:0;0_16:0;0	PC 16:0;0_18:2;0	PC 16:0;0_20:2;0	PC 16:0;0_20:4;0	PC 16:1;0_18:1;0	PC 16:1;0_18:2;0	PC 17:0;0_20:4;0	PC 18:0;0_18:2;0	PC 18:0;0_20:4;0	PC 18:1;0_18:1;0	PC 18:1;0_18:2;0	PC 18:2;0_20:4;0	PE 16:0;0_18:2;0	PE 16:0;0_20:4;0	PE 18:0;0_18:2;0	PE 18:0;0_20:4;0	PE 18:1;0_18:1;0	PI 18:0;0_18:1;0	PI 18:0;0_18:2;0	PI 18:0;0_20:3;0	PI 18:0;0_20:4;0	PI 18:1;0_18:1;0	SM 34:1;2	SM 34:2;2	SM 36:1;2	SM 38:1;2	SM 38:2;2	SM 40:2;2	SM 42:2;2	TAG 51:3;0	TAG 52:3;0	TAG 52:4;0	TAG 53:3;0	TAG 54:4;0	TAG 54:5;0	TAG 56:6;0	TAG 56:7;0
CE 16:0;0	1	0.509534	0.859733	0.736391	0.63929	0.649563	0.760856	0.415949	0.527228	0.213927	0.175141	0.339298	0.617505	0.415903	0.510201	0.541797	0.316367	0.215718	0.493703	0.343784	0.514695	0.2243	0.191241	0.409475	0.161702	0.26942	0.199967	0.310973	0.0572045	0.327453	0.234341	0.245538	0.470931	0.139692	0.601008	0.52385	0.534542	0.482608	0.395088	0.497138	0.512293	0.243166	0.252204	0.205038	0.226066	0.142021	0.169182	0.376677	0.361592
CE 18:0;0	0.509534	1	0.456824	0.416031	0.272423	0.39639	0.386688	0.511437	0.423067	0.321912	0.286279	0.183519	0.201671	0.193687	0.258479	0.232007	0.0591396	0.0590646	0.368117	0.359379	0.376476	0.0864617	0.0909043	0.251242	0.0830024	0.131497	0.175102	0.229542	0.0100829	0.228333	0.0561134	0.174533	0.335176	0.0836801	0.431403	0.340006	0.461805	0.412695	0.333395	0.3497	0.212624	0.370491	0.268124	0.234332	0.358574	0.207457	0.200653	0.279607	0.166055
CE 18:1;0	0.859733	0.456824	1	0.617343	0.684609	0.657571	0.59954	0.47274	0.550612	0.286879	0.159225	0.320445	0.517354	0.417121	0.554324	0.465963	0.522151	0.324137	0.394282	0.367689	0.425864	0.433976	0.308711	0.377741	0.238168	0.326983	0.28505	0.340923	0.180069	0.414986	0.215244	0.395135	0.465118	0.22633	0.537915	0.486889	0.494663	0.454088	0.365815	0.441061	0.426588	0.2223	0.253626	0.15025	0.247479	0.159494	0.13825	0.334386	0.236885
CE 18:2;0	0.736391	0.416031	0.617343	1	0.469749	0.445062	0.46554	0.42172	0.490535	0.0749626	0.187886	0.534926	0.374489	0.605923	0.355144	0.121131	0.134685	0.348041	0.256102	0.634942	0.227812	0.290604	0.497415	0.430595	0.0992456	0.0165342	0.218621	0.0997097	0.0339568	0.266232	0.368164	0.217439	0.325476	0.275547	0.63269	0.532911	0.435806	0.54794	0.462195	0.56434	0.48855	0.147539	0.190433	0.215136	0.166779	0.202429	0.187531	0.166678	0.151037
CE 18:3;0	0.63929	0.272423	0.684609	0.469749	1	0.657467	0.43902	0.480834	0.468008	0.278888	0.211354	0.317667	0.432531	0.389426	0.595358	0.437113	0.481338	0.404396	0.343446	0.391926	0.405544	0.269331	0.266037	0.412954	0.307649	0.358192	0.403777	0.368926	0.20553	0.378439	0.318392	0.458845	0.386195	0.184252	0.233234	0.30813	0.235034	0.355545	0.186436	0.305693	0.196426	0.321067	0.291217	0.286692	0.282411	0.183472	0.265384	0.404551	0.293827
CE 20:3;0	0.649563	0.39639	0.657571	0.445062	0.657467	1	0.597996	0.467842	0.444134	0.351704	0.267079	0.178098	0.267921	0.216449	0.553837	0.487263	0.342696	0.26807	0.433336	0.212678	0.48829	0.068597	0.0850497	0.265554	0.177843	0.301334	0.271749	0.373209	0.103224	0.186352	0.143229	0.552545	0.389415	-0.0141674	0.255224	0.320634	0.412976	0.422039	0.269331	0.329734	0.23001	0.35906	0.364111	0.294903	0.33482	0.235268	0.252701	0.408797	0.24937
CE 20:4;0	0.760856	0.386688	0.59954	0.46554	0.43902	0.597996	1	0.239601	0.348704	0.152474	0.125541	0.0257474	0.365819	0.081059	0.238103	0.766607	0.137214	-0.0012705	0.724111	0.0783295	0.811633	0.0128255	-0.0820977	0.407165	-0.0937321	0.198509	-0.0741869	0.342683	-0.0587186	0.0288873	-0.0641133	-0.000980329	0.470382	-0.0935222	0.433304	0.450023	0.485731	0.377348	0.387698	0.412386	0.428539	0.136111	0.183888	0.136962	0.142167	0.0975229	0.136375	0.392684	0.308425
Cer 40:1;2	0.415949	0.511437	0.47274	0.42172	0.480834	0.467842	0.239601	1	0.790225	0.478991	0.442461	0.382219	0.207401	0.419548	0.433188	0.245983	0.271874	0.319516	0.260577	0.450205	0.268845	0.207794	0.285136	0.322347	0.312385	0.304655	0.454331	0.398343	0.20996	0.284458	0.224773	0.421216	0.386824	0.137032	0.280511	0.319509	0.401969	0.560128	0.29929	0.410827	0.081846	0.514171	0.467987	0.426264	0.500009	0.3836	0.377102	0.448787	0.28074
Cer 42:2;2	0.527228	0.423067	0.550612	0.490535	0.468008	0.444134	0.348704	0.790225	1	0.442828	0.434508	0.339442	0.304265	0.419289	0.45758	0.306355	0.311494	0.307823	0.296146	0.414731	0.317251	0.229137	0.283915	0.320878	0.259456	0.296068	0.383212	0.39486	0.154177	0.242651	0.222432	0.364338	0.435184	0.122429	0.385878	0.429329	0.449809	0.443031	0.40563	0.44136	0.345369	0.455248	0.483015	0.444169	0.477896	0.406679	0.397126	0.502225	0.378741
DAG 18:1;0_18:1;0	0.213927	0.321912	0.286879	0.0749626	0.278888	0.351704	0.152474	0.478991	0.442828	1	0.863507	0.190464	0.0536155	0.227736	0.372285	0.314114	0.366046	0.2652	0.238218	0.20648	0.299006	0.13882	0.102469	0.125156	0.444446	0.486825	0.548095	0.586287	0.355036	0.189657	0.215326	0.427729	0.443963	0.0251931	-0.0809375	0.0618425	0.13761	0.101395	0.0176759	-0.0260703	-0.0579197	0.823052	0.867213	0.783136	0.855943	0.792791	0.747973	0.749332	0.518747
DAG 18:1;0_18:2;0	0.175141	0.286279	0.159225	0.187886	0.211354	0.267079	0.125541	0.442461	0.434508	0.863507	1	0.211474	-0.0101706	0.242535	0.277141	0.200214	0.203596	0.252473	0.191944	0.229748	0.235651	0.04055	0.121177	0.11788	0.361786	0.348545	0.489686	0.497699	0.287272	0.0762345	0.268042	0.341934	0.396492	-0.00237346	-0.0592622	0.0752455	0.0990743	0.123717	0.0564041	0.0211925	-0.0220374	0.82689	0.898194	0.914126	0.847709	0.895775	0.895354	0.765583	0.594193
PC 15:0;0_18:2;0	0.339298	0.183519	0.320445	0.534926	0.317667	0.178098	0.0257474	0.382219	0.339442	0.190464	0.211474	1	0.467838	0.861204	0.528319	0.168121	0.400494	0.653854	0.228922	0.688731	0.0685211	0.446466	0.697126	0.482829	0.446845	0.304531	0.514665	0.275172	0.30327	0.437247	0.513935	0.38524	0.289661	0.39643	0.318393	0.320928	0.194382	0.294205	0.192221	0.272379	0.162761	0.258657	0.217923	0.219507	0.240797	0.204179	0.183864	0.110753	0.0336543
PC 16:0;0_16:0;0	0.617505	0.201671	0.517354	0.374489	0.432531	0.267921	0.365819	0.207401	0.304265	0.0536155	-0.0101706	0.467838	1	0.551716	0.566173	0.487771	0.428188	0.323396	0.364318	0.395191	0.36121	0.385417	0.348529	0.436221	0.298768	0.356418	0.247648	0.283046	0.176553	0.431349	0.337333	0.251001	0.391932	0.299167	0.496844	0.427479	0.306622	0.261367	0.221367	0.322218	0.415189	0.0822014	0.0216079	-0.00598444	0.0266612	-0.0701712	-0.0224855	0.13461	0.145263
PC 16:0;0_18:2;0	0.415903	0.193687	0.417121	0.605923	0.389426	0.216449	0.081059	0.419548	0.419289	0.227736	0.242535	0.861204	0.551716	1	0.628072	0.257633	0.45747	0.694002	0.189277	0.796366	0.14151	0.527486	0.781923	0.578777	0.512829	0.374009	0.589745	0.348132	0.365362	0.515993	0.597716	0.449482	0.382309	0.467911	0.393149	0.406191	0.237519	0.31792	0.228221	0.309836	0.250883	0.232387	0.258118	0.249131	0.234117	0.248659	0.22098	0.155978	0.0523426
PC 16:0;0_20:2;0	0.510201	0.258479	0.554324	0.355144	0.595358	0.553837	0.238103	0.433188	0.45758	0.372285	0.277141	0.528319	0.566173	0.628072	1	0.488448	0.578542	0.523318	0.347647	0.513991	0.346032	0.33918	0.407293	0.462764	0.519565	0.512563	0.561856	0.463566	0.321479	0.506754	0.460588	0.634583	0.476064	0.270587	0.226482	0.274577	0.249553	0.279034	0.134855	0.224091	0.210479	0.377776	0.344991	0.29286	0.344783	0.216514	0.246024	0.369349	0.279481
PC 16:0;0_20:4;0	0.541797	0.232007	0.465963	0.121131	0.437113	0.487263	0.766607	0.245983	0.306355	0.314114	0.200214	0.168121	0.487771	0.257633	0.488448	1	0.411446	0.193098	0.768568	0.0922479	0.855946	0.114966	-0.00920267	0.49363	0.190081	0.519252	0.170341	0.587122	0.1374	0.168841	0.0647227	0.209795	0.573351	-0.0598561	0.2005	0.32843	0.33452	0.206876	0.194186	0.211034	0.228088	0.25014	0.28152	0.202215	0.227351	0.135675	0.187119	0.486824	0.348119
PC 16:1;0_18:1;0	0.316367	0.0591396	0.522151	0.134685	0.481338	0.342696	0.137214	0.271874	0.311494	0.366046	0.203596	0.400494	0.428188	0.45747	0.578542	0.411446	1	0.740123	0.298707	0.312341	0.273679	0.636938	0.482213	0.372109	0.455937	0.514997	0.448219	0.434769	0.369189	0.408817	0.34887	0.560187	0.419672	0.280102	0.163133	0.254715	0.146482	0.157125	0.121091	0.160829	0.140707	0.290642	0.2621	0.18524	0.299456	0.21491	0.182493	0.261557	0.0866487
PC 16:1;0_18:2;0	0.215718	0.0590646	0.324137	0.348041	0.404396	0.26807	-0.0012705	0.319516	0.307823	0.2652	0.252473	0.653854	0.323396	0.694002	0.523318	0.193098	0.740123	1	0.205361	0.552302	0.0977006	0.53172	0.731126	0.474519	0.458828	0.377435	0.516426	0.346429	0.375022	0.35841	0.46685	0.523275	0.289345	0.349831	0.193207	0.268136	0.103144	0.226402	0.151884	0.217405	0.111138	0.293512	0.253656	0.254094	0.296773	0.278518	0.245539	0.13966	-0.0579012
PC 17:0;0_20:4;0	0.493703	0.368117	0.394282	0.256102	0.343446	0.433336	0.724111	0.260577	0.296146	0.238218	0.191944	0.228922	0.364318	0.189277	0.347647	0.768568	0.298707	0.205361	1	0.214951	0.814849	0.167383	0.122558	0.504047	0.0583903	0.333607	0.0853256	0.461633	0.0737512	0.117151	0.00200147	0.153782	0.515519	0.0321132	0.29604	0.35527	0.36237	0.315153	0.301291	0.328152	0.241335	0.279787	0.216628	0.178423	0.289711	0.155264	0.184972	0.404118	0.257721
PC 18:0;0_18:2;0	0.343784	0.359379	0.367689	0.634942	0.391926	0.212678	0.0783295	0.450205	0.414731	0.20648	0.229748	0.688731	0.395191	0.796366	0.513991	0.0922479	0.312341	0.552302	0.214951	1	0.259179	0.528092	0.770887	0.562253	0.356361	0.207152	0.536851	0.275318	0.332888	0.509344	0.525387	0.402142	0.397196	0.531929	0.415806	0.405054	0.239694	0.361138	0.282378	0.341631	0.236111	0.233151	0.23362	0.244852	0.264114	0.278449	0.246669	0.148386	0.0211856
PC 18:0;0_20:4;0	0.514695	0.376476	0.425864	0.227812	0.405544	0.48829	0.811633	0.268845	0.317251	0.299006	0.235651	0.0685211	0.36121	0.14151	0.346032	0.855946	0.273679	0.0977006	0.814849	0.259179	1	0.127369	0.0118513	0.492349	0.050098	0.349746	0.0978965	0.522813	0.0828453	0.103246	0.0278635	0.15282	0.612099	-0.0209988	0.272822	0.386546	0.384031	0.282703	0.308447	0.292726	0.278592	0.244605	0.289029	0.241527	0.254659	0.211009	0.248745	0.487135	0.334374
PC 18:1;0_18:1;0	0.2243	0.0864617	0.433976	0.290604	0.269331	0.068597	0.0128255	0.207794	0.229137	0.13882	0.04055	0.446466	0.385417	0.527486	0.33918	0.114966	0.636938	0.53172	0.167383	0.528092	0.127369	1	0.769046	0.401454	0.328619	0.272109	0.348501	0.220896	0.428541	0.565126	0.390546	0.375264	0.297448	0.651518	0.335737	0.289478	0.0661466	0.16573	0.156921	0.197671	0.197659	0.0183657	0.0304485	-0.0166881	0.103654	0.145324	0.0655606	0.00476403	-0.1348
PC 18:1;0_18:2;0	0.191241	0.0909043	0.308711	0.497415	0.266037	0.0850497	-0.0820977	0.285136	0.283915	0.102469	0.121177	0.697126	0.348529	0.781923	0.407293	-0.00920267	0.482213	0.731126	0.122558	0.770887	0.0118513	0.769046	1	0.546178	0.354589	0.197821	0.453375	0.189342	0.407879	0.511697	0.518002	0.429132	0.232216	0.673099	0.356334	0.309459	0.0340625	0.238886	0.183326	0.258691	0.177807	0.0786143	0.0785688	0.095403	0.143189	0.228615	0.154775	-0.0256511	-0.191636
PC 18:2;0_20:4;0	0.409475	0.251242	0.377741	0.430595	0.412954	0.265554	0.407165	0.322347	0.320878	0.125156	0.11788	0.482829	0.436221	0.578777	0.462764	0.49363	0.372109	0.474519	0.504047	0.562253	0.492349	0.401454	0.546178	1	0.232446	0.30723	0.298761	0.347426	0.211924	0.331133	0.254891	0.235656	0.403221	0.36397	0.333638	0.374343	0.1935	0.279822	0.239602	0.310953	0.200141	0.138104	0.117976	0.125645	0.14301	0.131011	0.155203	0.196522	0.0423193
PE 16:0;0_18:2;0	0.161702	0.0830024	0.238168	0.0992456	0.307649	0.177843	-0.0937321	0.312385	0.259456	0.444446	0.361786	0.446845	0.298768	0.512829	0.519565	0.190081	0.455937	0.458828	0.0583903	0.356361	0.050098	0.328619	0.354589	0.232446	1	0.740273	0.853103	0.59865	0.588001	0.374948	0.443006	0.47787	0.270991	0.249833	-0.0340932	0.04481	0.00403721	0.0491512	-0.0559487	-0.0269594	-0.0672046	0.44601	0.440109	0.391552	0.425125	0.368878	0.365517	0.333668	0.193592
PE 16:0;0_20:4;0	0.26942	0.131497	0.326983	0.0165342	0.358192	0.301334	0.198509	0.304655	0.296068	0.486825	0.348545	0.304531	0.356418	0.374009	0.512563	0.519252	0.514997	0.377435	0.333607	0.207152	0.349746	0.272109	0.197821	0.30723	0.740273	1	0.71	0.846459	0.524083	0.306978	0.2921	0.417341	0.411074	0.112841	0.00635112	0.0812241	0.106886	0.0675391	-0.0140715	-0.00423866	-0.0153474	0.453683	0.463875	0.374941	0.445949	0.349441	0.353371	0.486464	0.278129
PE 18:0;0_18:2;0	0.199967	0.175102	0.28505	0.218621	0.403777	0.271749	-0.0741869	0.454331	0.383212	0.548095	0.489686	0.514665	0.247648	0.589745	0.561856	0.170341	0.448219	0.516426	0.0853256	0.536851	0.0978965	0.348501	0.453375	0.298761	0.853103	0.71	1	0.68935	0.558629	0.432675	0.491692	0.553405	0.346825	0.292627	-0.0175902	0.0723597	0.0556192	0.127754	-0.0224257	0.00794202	-0.0720658	0.578567	0.592985	0.550885	0.580279	0.531159	0.51597	0.462496	0.26117
PE 18:0;0_20:4;0	0.310973	0.229542	0.340923	0.0997097	0.368926	0.373209	0.342683	0.398343	0.39486	0.586287	0.497699	0.275172	0.283046	0.348132	0.463566	0.587122	0.434769	0.346429	0.461633	0.275318	0.522813	0.220896	0.189342	0.347426	0.59865	0.846459	0.68935	1	0.504053	0.226296	0.240607	0.398025	0.529065	0.0484683	0.0458958	0.153685	0.195178	0.146466	0.075186	0.062081	0.0238045	0.54728	0.600608	0.51841	0.569066	0.507963	0.495826	0.631228	0.375257
PE 18:1;0_18:1;0	0.0572045	0.0100829	0.180069	0.0339568	0.20553	0.103224	-0.0587186	0.20996	0.154177	0.355036	0.287272	0.30327	0.176553	0.365362	0.321479	0.1374	0.369189	0.375022	0.0737512	0.332888	0.0828453	0.428541	0.407879	0.211924	0.588001	0.524083	0.558629	0.504053	1	0.390795	0.315781	0.340516	0.229363	0.389602	-0.0528057	0.00645202	-0.0770767	0.00812623	-0.0722157	-0.0520302	-0.0585619	0.29039	0.325708	0.283398	0.34473	0.387709	0.346999	0.257974	0.095318
PI 18:0;0_18:1;0	0.327453	0.228333	0.414986	0.266232	0.378439	0.186352	0.0288873	0.284458	0.242651	0.189657	0.0762345	0.437247	0.431349	0.515993	0.506754	0.168841	0.408817	0.35841	0.117151	0.509344	0.103246	0.565126	0.511697	0.331133	0.374948	0.306978	0.432675	0.226296	0.390795	1	0.636116	0.431839	0.303252	0.726629	0.212244	0.174447	0.041037	0.146193	0.0243171	0.11734	0.0946087	0.169168	0.111872	0.0715349	0.171458	0.107347	0.104885	0.117187	0.08457
PI 18:0;0_18:2;0	0.234341	0.0561134	0.215244	0.368164	0.318392	0.143229	-0.0641133	0.224773	0.222432	0.215326	0.268042	0.513935	0.337333	0.597716	0.460588	0.0647227	0.34887	0.46685	0.00200147	0.525387	0.0278635	0.390546	0.518002	0.254891	0.443006	0.2921	0.491692	0.240607	0.315781	0.636116	1	0.443448	0.328559	0.547487	0.174491	0.174229	-0.0184776	0.135752	0.025114	0.124156	0.139957	0.221395	0.270932	0.303434	0.211098	0.304771	0.299839	0.176912	0.155992
PI 18:0;0_20:3;0	0.245538	0.174533	0.395135	0.217439	0.458845	0.552545	-0.000980329	0.421216	0.364338	0.427729	0.341934	0.38524	0.251001	0.449482	0.634583	0.209795	0.560187	0.523275	0.153782	0.402142	0.15282	0.375264	0.429132	0.235656	0.47787	0.417341	0.553405	0.398025	0.340516	0.431839	0.443448	1	0.584284	0.317886	0.0506191	0.149245	0.125109	0.236048	0.0863287	0.127622	0.00582764	0.404182	0.402864	0.351833	0.401297	0.348155	0.3241	0.325677	0.142661
PI 18:0;0_20:4;0	0.470931	0.335176	0.465118	0.325476	0.386195	0.389415	0.470382	0.386824	0.435184	0.443963	0.396492	0.289661	0.391932	0.382309	0.476064	0.573351	0.419672	0.289345	0.515519	0.397196	0.612099	0.297448	0.232216	0.403221	0.270991	0.411074	0.346825	0.529065	0.229363	0.303252	0.328559	0.584284	1	0.226117	0.261014	0.384679	0.351088	0.295842	0.293882	0.276379	0.22445	0.406552	0.459964	0.406866	0.421253	0.380311	0.376338	0.502791	0.337988
PI 18:1;0_18:1;0	0.139692	0.0836801	0.22633	0.275547	0.184252	-0.0141674	-0.0935222	0.137032	0.122429	0.0251931	-0.00237346	0.39643	0.299167	0.467911	0.270587	-0.0598561	0.280102	0.349831	0.0321132	0.531929	-0.0209988	0.651518	0.673099	0.36397	0.249833	0.112841	0.292627	0.0484683	0.389602	0.726629	0.547487	0.317886	0.226117	1	0.226412	0.170395	-0.0918598	0.0929805	0.0505449	0.126419	0.0975826	-0.0118454	-0.0390613	-0.021925	0.0352057	0.107682	0.0753475	-0.0793851	-0.141217
SM 34:1;2	0.601008	0.431403	0.537915	0.63269	0.233234	0.255224	0.433304	0.280511	0.385878	-0.0809375	-0.0592622	0.318393	0.496844	0.393149	0.226482	0.2005	0.163133	0.193207	0.29604	0.415806	0.272822	0.335737	0.356334	0.333638	-0.0340932	0.00635112	-0.0175902	0.0458958	-0.0528057	0.212244	0.174491	0.0506191	0.261014	0.226412	1	0.743216	0.6768	0.624317	0.61329	0.720617	0.770398	-0.0903923	-0.101999	-0.113275	-0.0693086	-0.0765195	-0.102059	-0.0338724	-0.0447885
SM 34:2;2	0.52385	0.340006	0.486889	0.532911	0.30813	0.320634	0.450023	0.319509	0.429329	0.0618425	0.0752455	0.320928	0.427479	0.406191	0.274577	0.32843	0.254715	0.268136	0.35527	0.405054	0.386546	0.289478	0.309459	0.374343	0.04481	0.0812241	0.0723597	0.153685	0.00645202	0.174447	0.174229	0.149245	0.384679	0.170395	0.743216	1	0.599322	0.547575	0.703924	0.752698	0.612189	0.0411481	0.0629544	0.0431387	0.0575881	0.0460491	0.0348403	0.122023	0.0734066
SM 36:1;2	0.534542	0.461805	0.494663	0.435806	0.235034	0.412976	0.485731	0.401969	0.449809	0.13761	0.0990743	0.194382	0.306622	0.237519	0.249553	0.33452	0.146482	0.103144	0.36237	0.239694	0.384031	0.0661466	0.0340625	0.1935	0.00403721	0.106886	0.0556192	0.195178	-0.0770767	0.041037	-0.0184776	0.125109	0.351088	-0.0918598	0.6768	0.599322	1	0.726119	0.71583	0.64993	0.594118	0.141892	0.131169	0.069389	0.15447	0.0352655	0.024034	0.191304	0.152991
SM 38:1;2	0.482608	0.412695	0.454088	0.54794	0.355545	0.422039	0.377348	0.560128	0.443031	0.101395	0.123717	0.294205	0.261367	0.31792	0.279034	0.206876	0.157125	0.226402	0.315153	0.361138	0.282703	0.16573	0.238886	0.279822	0.0491512	0.0675391	0.127754	0.146466	0.00812623	0.146193	0.135752	0.236048	0.295842	0.0929805	0.624317	0.547575	0.726119	1	0.672908	0.825625	0.522678	0.161771	0.115999	0.114436	0.161892	0.0923193	0.0999841	0.17459	0.141088
SM 38:2;2	0.395088	0.333395	0.365815	0.462195	0.186436	0.269331	0.387698	0.29929	0.40563	0.0176759	0.0564041	0.192221	0.221367	0.228221	0.134855	0.194186	0.121091	0.151884	0.301291	0.282378	0.308447	0.156921	0.183326	0.239602	-0.0559487	-0.0140715	-0.0224257	0.075186	-0.0722157	0.0243171	0.025114	0.0863287	0.293882	0.0505449	0.61329	0.703924	0.71583	0.672908	1	0.732916	0.580942	0.0287363	0.0349717	0.0362618	0.0597309	0.046699	0.0350792	0.0946075	0.0647548
SM 40:2;2	0.497138	0.3497	0.441061	0.56434	0.305693	0.329734	0.412386	0.410827	0.44136	-0.0260703	0.0211925	0.272379	0.322218	0.309836	0.224091	0.211034	0.160829	0.217405	0.328152	0.341631	0.292726	0.197671	0.258691	0.310953	-0.0269594	-0.00423866	0.00794202	0.062081	-0.0520302	0.11734	0.124156	0.127622	0.276379	0.126419	0.720617	0.752698	0.64993	0.825625	0.732916	1	0.6949	0.0250394	-0.0143432	0.00464191	0.0265135	-0.00669425	0.0052264	0.0793618	0.08671
SM 42:2;2	0.512293	0.212624	0.426588	0.48855	0.196426	0.23001	0.428539	0.081846	0.345369	-0.0579197	-0.0220374	0.162761	0.415189	0.250883	0.210479	0.228088	0.140707	0.111138	0.241335	0.236111	0.278592	0.197659	0.177807	0.200141	-0.0672046	-0.0153474	-0.0720658	0.0238045	-0.0585619	0.0946087	0.139957	0.00582764	0.22445	0.0975826	0.770398	0.612189	0.594118	0.522678	0.580942	0.6949	1	-0.0978676	-0.0492444	-0.0350931	-0.0694881	-0.0275324	-0.0209123	0.0490705	0.131801
TAG 51:3;0	0.243166	0.370491	0.2223	0.147539	0.321067	0.35906	0.136111	0.514171	0.455248	0.823052	0.82689	0.258657	0.0822014	0.232387	0.377776	0.25014	0.290642	0.293512	0.279787	0.233151	0.244605	0.0183657	0.0786143	0.138104	0.44601	0.453683	0.578567	0.54728	0.29039	0.169168	0.221395	0.404182	0.406552	-0.0118454	-0.0903923	0.0411481	0.141892	0.161771	0.0287363	0.0250394	-0.0978676	1	0.883138	0.857156	0.94577	0.758011	0.772149	0.777034	0.58819
TAG 52:3;0	0.252204	0.268124	0.253626	0.190433	0.291217	0.364111	0.183888	0.467987	0.483015	0.867213	0.898194	0.217923	0.0216079	0.258118	0.344991	0.28152	0.2621	0.253656	0.216628	0.23362	0.289029	0.0304485	0.0785688	0.117976	0.440109	0.463875	0.592985	0.600608	0.325708	0.111872	0.270932	0.402864	0.459964	-0.0390613	-0.101999	0.0629544	0.131169	0.115999	0.0349717	-0.0143432	-0.0492444	0.883138	1	0.953551	0.909432	0.904458	0.882188	0.86619	0.651752
TAG 52:4;0	0.205038	0.234332	0.15025	0.215136	0.286692	0.294903	0.136962	0.426264	0.444169	0.783136	0.914126	0.219507	-0.00598444	0.249131	0.29286	0.202215	0.18524	0.254094	0.178423	0.244852	0.241527	-0.0166881	0.095403	0.125645	0.391552	0.374941	0.550885	0.51841	0.283398	0.0715349	0.303434	0.351833	0.406866	-0.021925	-0.113275	0.0431387	0.069389	0.114436	0.0362618	0.00464191	-0.0350931	0.857156	0.953551	1	0.862062	0.917279	0.948834	0.838155	0.67301
TAG 53:3;0	0.226066	0.358574	0.247479	0.166779	0.282411	0.33482	0.142167	0.500009	0.477896	0.855943	0.847709	0.240797	0.0266612	0.234117	0.344783	0.227351	0.299456	0.296773	0.289711	0.264114	0.254659	0.103654	0.143189	0.14301	0.425125	0.445949	0.580279	0.569066	0.34473	0.171458	0.211098	0.401297	0.421253	0.0352057	-0.0693086	0.0575881	0.15447	0.161892	0.0597309	0.0265135	-0.0694881	0.94577	0.909432	0.862062	1	0.844952	0.812159	0.803613	0.58411
TAG 54:4;0	0.142021	0.207457	0.159494	0.202429	0.183472	0.235268	0.0975229	0.3836	0.406679	0.792791	0.895775	0.204179	-0.0701712	0.248659	0.216514	0.135675	0.21491	0.278518	0.155264	0.278449	0.211009	0.145324	0.228615	0.131011	0.368878	0.349441	0.531159	0.507963	0.387709	0.107347	0.304771	0.348155	0.380311	0.107682	-0.0765195	0.0460491	0.0352655	0.0923193	0.046699	-0.00669425	-0.0275324	0.758011	0.904458	0.917279	0.844952	1	0.954585	0.775592	0.560141
TAG 54:5;0	0.169182	0.200653	0.13825	0.187531	0.265384	0.252701	0.136375	0.377102	0.397126	0.747973	0.895354	0.183864	-0.0224855	0.22098	0.246024	0.187119	0.182493	0.245539	0.184972	0.246669	0.248745	0.0655606	0.154775	0.155203	0.365517	0.353371	0.51597	0.495826	0.346999	0.104885	0.299839	0.3241	0.376338	0.0753475	-0.102059	0.0348403	0.024034	0.0999841	0.0350792	0.0052264	-0.0209123	0.772149	0.882188	0.948834	0.812159	0.954585	1	0.807471	0.63241
TAG 56:6;0	0.376677	0.279607	0.334386	0.166678	0.404551	0.408797	0.392684	0.448787	0.502225	0.749332	0.765583	0.110753	0.13461	0.155978	0.369349	0.486824	0.261557	0.13966	0.404118	0.148386	0.487135	0.00476403	-0.0256511	0.196522	0.333668	0.486464	0.462496	0.631228	0.257974	0.117187	0.176912	0.325677	0.502791	-0.0793851	-0.0338724	0.122023	0.191304	0.17459	0.0946075	0.0793618	0.0490705	0.777034	0.86619	0.838155	0.803613	0.775592	0.807471	1	0.818515
TAG 56:7;0	0.361592	0.166055	0.236885	0.151037	0.293827	0.24937	0.308425	0.28074	0.378741	0.518747	0.594193	0.0336543	0.145263	0.0523426	0.279481	0.348119	0.0866487	-0.0579012	0.257721	0.0211856	0.334374	-0.1348	-0.191636	0.0423193	0.193592	0.278129	0.26117	0.375257	0.095318	0.08457	0.155992	0.142661	0.337988	-0.141217	-0.0447885	0.0734066	0.152991	0.141088	0.0647548	0.08671	0.131801	0.58819	0.651752	0.67301	0.58411	0.560141	0.63241	0.818515	1
TAG 56:8;0	0.286833	0.104227	0.114471	0.158323	0.206084	0.143858	0.236342	0.175913	0.280865	0.366094	0.517343	0.0143091	0.0978221	0.0183841	0.174835	0.227566	-0.0203736	-0.095672	0.174661	-0.00288169	0.24118	-0.186658	-0.190416	-0.00248065	0.110944	0.147481	0.158789	0.232083	0.0264185	0.026476	0.168232	0.0498554	0.233497	-0.132309	-0.0408021	0.0548417	0.0904636	0.120387	0.0624851	0.0976339	0.156486	0.469345	0.522732	0.602754	0.452996	0.484741	0.576069	0.686294	0.954652
TAG 58:7;0	0.350922	0.190401	0.296727	0.0987251	0.353607	0.337525	0.304252	0.3404	0.411437	0.622744	0.630756	0.0679871	0.17508	0.114761	0.376476	0.423351	0.219196	0.0563896	0.309758	0.0932713	0.397259	-0.022715	-0.0934152	0.098217	0.293879	0.414229	0.385239	0.508408	0.225676	0.187881	0.196498	0.285548	0.405687	-0.0624899	-0.0890834	0.0383235	0.132308	0.118288	0.0249181	0.0277546	0.0500275	0.65711	0.709298	0.698321	0.672501	0.627673	0.680354	0.878564	0.918544
HDL-C	0.11006	-0.112152	0.111997	0.217474	0.0369078	-0.163648	0.0663799	-0.143973	-0.0986918	-0.431974	-0.423021	0.259133	0.321049	0.30215	0.0907589	0.0963927	0.183114	0.23018	0.148328	0.248994	0.0692441	0.34504	0.38596	0.34862	-0.0807547	-0.0650146	-0.160329	-0.14471	-0.0660675	0.0951817	0.0503491	-0.109522	-0.0442057	0.203106	0.383299	0.299713	0.0925589	0.16056	0.228346	0.311342	0.283928	-0.45994	-0.504255	-0.469301	-0.450391	-0.421867	-0.420153	-0.386146	-0.301993
LDL-C	0.687686	0.539526	0.619369	0.639462	0.464567	0.547319	0.509526	0.473908	0.494436	0.217025	0.235701	0.205029	0.260668	0.235244	0.289557	0.194462	0.0882515	0.0976936	0.241094	0.285166	0.26865	0.065005	0.0983333	0.185283	0.0205165	0.0458035	0.126408	0.131549	-0.0394646	0.213387	0.172885	0.198165	0.308652	0.0920475	0.487964	0.403413	0.461685	0.475179	0.353132	0.440332	0.411554	0.251894	0.254227	0.236634	0.242512	0.19131	0.202893	0.28	0.243264
ApoA1	0.300714	0.0352479	0.33574	0.293957	0.314505	0.0929029	0.194528	0.127946	0.157621	-0.0597788	-0.0962301	0.425301	0.441742	0.503477	0.412269	0.35574	0.419609	0.409456	0.320088	0.423719	0.288078	0.43412	0.464122	0.494765	0.206771	0.242856	0.181874	0.187727	0.13522	0.298025	0.250682	0.187875	0.249066	0.262861	0.334813	0.354317	0.172225	0.235062	0.224275	0.314844	0.255048	-0.0887353	-0.115963	-0.118945	-0.0872314	-0.11469	-0.103015	-0.0118818	-0.0162759
ApoB	0.628524	0.502272	0.588566	0.501454	0.522439	0.592601	0.45814	0.573465	0.583289	0.555963	0.549615	0.231516	0.231318	0.277352	0.410654	0.312519	0.209439	0.168989	0.276873	0.298583	0.345942	0.0645668	0.0768397	0.181911	0.268328	0.30106	0.402049	0.408281	0.152748	0.251733	0.255713	0.35436	0.442523	0.0419158	0.254031	0.286034	0.375925	0.369208	0.219641	0.268106	0.229227	0.586769	0.620631	0.577502	0.580161	0.507063	0.51898	0.61142	0.506857
non-HDL-C	0.682353	0.552677	0.631284	0.583683	0.519928	0.5965	0.493504	0.555596	0.565604	0.426076	0.425066	0.242645	0.270455	0.284045	0.384008	0.275005	0.176586	0.157777	0.275524	0.320897	0.32748	0.0821594	0.103436	0.199599	0.179453	0.203922	0.301488	0.299849	0.0861322	0.267012	0.240295	0.31243	0.410307	0.0887192	0.380181	0.362043	0.436473	0.436355	0.292486	0.362393	0.322664	0.460792	0.475278	0.44048	0.450634	0.381539	0.392706	0.477676	0.395645
TC	0.757819	0.515011	0.705121	0.700904	0.551907	0.533507	0.536694	0.500402	0.53367	0.236981	0.239758	0.383419	0.444173	0.44949	0.445405	0.33742	0.277425	0.278752	0.358009	0.459235	0.375588	0.259865	0.300566	0.37753	0.158804	0.189394	0.242881	0.247856	0.0665875	0.328806	0.281976	0.275601	0.406854	0.194933	0.576561	0.518092	0.493169	0.521444	0.40701	0.518976	0.468139	0.256691	0.249106	0.22905	0.25056	0.192878	0.203874	0.308607	0.264217
[truncated: 8 more columns]

## Sheet: uvmr
Univariable MR results for the 7 diseases. Column sig indicates whether P<0.05 and sameDirectionSigAll indicates whether all MR methods method are significant and have the same effect direction for a exposure. Column sig_corr indicates whether the multiple testing corrected threshold (P<0.05/22) is reached in IVW-MR. Column secP_IVW indicates whether the secondary multiple testing corrected thres…
exposure	outcome	method	sig	sameDirectionSigAll	corrP_IVW	secP_IVW	Estimate	StdError	CILower	CIUpper	Pvalue	SNPs	validSNPsLasso	OutlierSNPsPRESSO	RSE	Heterogeneity test statistic (Cochran's Q)	Heterogeneity test P-value	F-statistic	Intercept	StdError.Intercept	CILower.Intercept	CIUpper.Intercept	Pvalue.Intercept	Pleio.pval	Causal.pval	RegEstimate	GlobalTest.RSSobs	GlobalTest.Pvalue	mr_presso_outl_corr_mr_est	mr_presso_outl_corr_mr_sd	mr_presso_outl_corr_mr_pval
CE 16:0;0	IHD	IVW	TRUE	TRUE	TRUE	FALSE	0.253934	0.0705927	0.115575	0.392293	0.000321692	9	NA	NA	4.64162	172.357	4.13422e-33	66.0074	NA	NA	NA	NA	NA	NA	NA	NA	NA	NA	NA	NA	NA
CE 16:0;0	IHD	Weighted Median	TRUE	TRUE	FALSE	FALSE	0.264836	0.0468537	0.173005	0.356668	1.58213e-08	9	NA	NA	NA	NA	NA	NA	NA	NA	NA	NA	NA	NA	NA	NA	NA	NA	NA	NA	NA
CE 16:0;0	IHD	MR-Egger	TRUE	TRUE	FALSE	FALSE	0.462458	0.164826	0.139405	0.785511	0.0050202	9	NA	NA	4.39677	135.321	4.85052e-26	NA	-0.0490679	0.0354502	-0.118549	0.0204132	0.166317	0.166317	0.0050202	NA	NA	NA	NA	NA	NA
CE 16:0;0	IHD	MR Lasso	TRUE	TRUE	FALSE	FALSE	0.170152	0.0467829	0.0784587	0.261844	0.000275786	9	5	NA	NA	NA	NA	NA	NA	NA	NA	NA	NA	NA	NA	0.282423	NA	NA	NA	NA	NA
CE 16:0;0	IHD	MR-PRESSO	TRUE	TRUE	FALSE	FALSE	0.253934	0.0705927	NA	NA	0.007011	9	NA	5	NA	NA	NA	NA	NA	NA	NA	NA	NA	NA	NA	NA	257.632	<0.001	0.193381	0.0482103	0.0278041
CE 18:0;0	IHD	IVW	TRUE	FALSE	TRUE	FALSE	0.241578	0.0660828	0.112058	0.371098	0.000256492	7	NA	NA	3.27618	64.4002	5.71906e-12	48.1392	NA	NA	NA	NA	NA	NA	NA	NA	NA	NA	NA	NA	NA
CE 18:0;0	IHD	Weighted Median	TRUE	FALSE	FALSE	FALSE	0.237387	0.0468383	0.145586	0.329189	4.01529e-07	7	NA	NA	NA	NA	NA	NA	NA	NA	NA	NA	NA	NA	NA	NA	NA	NA	NA	NA	NA
CE 18:0;0	IHD	MR-Egger	FALSE	FALSE	FALSE	FALSE	0.0325671	0.211358	-0.381687	0.446821	0.877543	7	NA	NA	3.25394	52.9408	3.45888e-10	NA	0.0301469	0.0289782	-0.0266493	0.0869431	0.298187	0.298187	0.877543	NA	NA	NA	NA	NA	NA
CE 18:0;0	IHD	MR Lasso	TRUE	FALSE	FALSE	FALSE	0.334074	0.045821	0.244267	0.423882	3.07978e-13	7	4	NA	NA	NA	NA	NA	NA	NA	NA	NA	NA	NA	NA	0.247116	NA	NA	NA	NA	NA
CE 18:0;0	IHD	MR-PRESSO	TRUE	FALSE	FALSE	FALSE	0.241578	0.0660828	NA	NA	0.0106339	7	NA	4	NA	NA	NA	NA	NA	NA	NA	NA	NA	NA	NA	NA	92.5917	<0.001	0.296011	0.0344474	0.0132734
CE 18:1;0	IHD	IVW	TRUE	FALSE	TRUE	FALSE	0.422526	0.136483	0.155025	0.690027	0.00196268	5	NA	NA	5.42569	117.753	1.61287e-24	43.738	NA	NA	NA	NA	NA	NA	NA	NA	NA	NA	NA	NA	NA
CE 18:1;0	IHD	Weighted Median	TRUE	FALSE	FALSE	FALSE	0.610245	0.0650005	0.482846	0.737643	6.09701e-21	5	NA	NA	NA	NA	NA	NA	NA	NA	NA	NA	NA	NA	NA	NA	NA	NA	NA	NA	NA
CE 18:1;0	IHD	MR-Egger	FALSE	FALSE	FALSE	FALSE	0.126074	0.481469	-0.817589	1.06974	0.793436	5	NA	NA	5.86908	103.338	2.97581e-22	NA	0.0789297	0.122015	-0.160215	0.318074	0.517705	0.517705	0.793436	NA	NA	NA	NA	NA	NA
CE 18:1;0	IHD	MR Lasso	TRUE	FALSE	FALSE	FALSE	0.629749	0.0316061	0.567802	0.691696	2.47529e-88	5	3	NA	NA	NA	NA	NA	NA	NA	NA	NA	NA	NA	NA	0.452271	NA	NA	NA	NA	NA
CE 18:1;0	IHD	MR-PRESSO	TRUE	FALSE	FALSE	FALSE	0.422526	0.136483	NA	NA	0.0363682	5	NA	1	NA	NA	NA	NA	NA	NA	NA	NA	NA	NA	NA	NA	187.833	<0.001	NA	NA	NA
CE 18:2;0	IHD	IVW	TRUE	TRUE	TRUE	FALSE	0.307871	0.069825	0.171017	0.444726	1.0376e-05	8	NA	NA	4.11437	118.496	1.57542e-22	59.7803	NA	NA	NA	NA	NA	NA	NA	NA	NA	NA	NA	NA	NA
CE 18:2;0	IHD	Weighted Median	TRUE	TRUE	FALSE	FALSE	0.366742	0.0385106	0.291262	0.442221	1.68029e-21	8	NA	NA	NA	NA	NA	NA	NA	NA	NA	NA	NA	NA	NA	NA	NA	NA	NA	NA	NA
CE 18:2;0	IHD	MR-Egger	TRUE	TRUE	FALSE	FALSE	0.393672	0.140545	0.118209	0.669135	0.00509387	8	NA	NA	4.26725	109.256	2.91726e-21	NA	-0.0197357	0.0277058	-0.0740382	0.0345667	0.47626	0.47626	0.00509387	NA	NA	NA	NA	NA	NA
CE 18:2;0	IHD	MR Lasso	TRUE	TRUE	FALSE	FALSE	0.37372	0.0265629	0.321657	0.425782	5.87195e-45	8	2	NA	NA	NA	NA	NA	NA	NA	NA	NA	NA	NA	NA	0.329841	NA	NA	NA	NA	NA
CE 18:2;0	IHD	MR-PRESSO	TRUE	TRUE	FALSE	FALSE	0.307871	0.069825	NA	NA	0.00312189	8	NA	6	NA	NA	NA	NA	NA	NA	NA	NA	NA	NA	NA	NA	154.285	<0.001	0.282166	0.0858627	0.188055
CE 18:3;0	IHD	IVW	TRUE	FALSE	FALSE	FALSE	0.114559	0.0556926	0.00540331	0.223714	0.0396877	5	NA	NA	2.50168	25.0335	4.95348e-05	56.2304	NA	NA	NA	NA	NA	NA	NA	NA	NA	NA	NA	NA	NA
CE 18:3;0	IHD	Weighted Median	FALSE	FALSE	FALSE	FALSE	0.0482878	0.0428848	-0.0357648	0.13234	0.26017	5	NA	NA	NA	NA	NA	NA	NA	NA	NA	NA	NA	NA	NA	NA	NA	NA	NA	NA	NA
CE 18:3;0	IHD	MR-Egger	FALSE	FALSE	FALSE	FALSE	0.0583453	0.169649	-0.274161	0.390851	0.730908	5	NA	NA	2.82926	24.0142	2.48106e-05	NA	0.00933526	0.0261596	-0.0419366	0.0606071	0.721198	0.721198	0.730908	NA	NA	NA	NA	NA	NA
CE 18:3;0	IHD	MR Lasso	TRUE	FALSE	FALSE	FALSE	0.192228	0.0507522	0.0927558	0.291701	0.00015212	5	4	NA	NA	NA	NA	NA	NA	NA	NA	NA	NA	NA	NA	0.121459	NA	NA	NA	NA	NA
CE 18:3;0	IHD	MR-PRESSO	FALSE	FALSE	FALSE	FALSE	0.114559	0.0556926	NA	NA	0.108824	5	NA	2	NA	NA	NA	NA	NA	NA	NA	NA	NA	NA	NA	NA	51.4449	0.015	0.151298	0.0592	0.125026
CE 20:3;0	IHD	IVW	FALSE	FALSE	FALSE	FALSE	0.0468807	0.0771315	-0.104294	0.198056	0.543319	8	NA	NA	4.51811	142.893	1.25815e-27	58.4158	NA	NA	NA	NA	NA	NA	NA	NA	NA	NA	NA	NA	NA
CE 20:3;0	IHD	Weighted Median	FALSE	FALSE	FALSE	FALSE	-0.0359805	0.0249792	-0.0849387	0.0129778	0.149749	8	NA	NA	NA	NA	NA	NA	NA	NA	NA	NA	NA	NA	NA	NA	NA	NA	NA	NA	NA
CE 20:3;0	IHD	MR-Egger	FALSE	FALSE	FALSE	FALSE	0.234394	0.211707	-0.180544	0.649332	0.268224	8	NA	NA	4.54861	124.139	2.19926e-24	NA	-0.0402773	0.0423046	-0.123193	0.0426382	0.341058	0.341058	0.268224	NA	NA	NA	NA	NA	NA
CE 20:3;0	IHD	MR Lasso	FALSE	FALSE	FALSE	FALSE	-0.0339408	0.0207673	-0.074644	0.00676246	0.102189	8	4	NA	NA	NA	NA	NA	NA	NA	NA	NA	NA	NA	NA	8.32872e-05	NA	NA	NA	NA	NA
CE 20:3;0	IHD	MR-PRESSO	FALSE	FALSE	FALSE	FALSE	0.0468807	0.0771315	NA	NA	0.562511	8	NA	4	NA	NA	NA	NA	NA	NA	NA	NA	NA	NA	NA	NA	178.84	<0.001	0.00915327	0.0452358	0.852591
CE 20:4;0	IHD	IVW	FALSE	FALSE	FALSE	FALSE	0.0409923	0.0446872	-0.046593	0.128578	0.358977	12	NA	NA	5.33904	313.558	1.21389e-60	188.818	NA	NA	NA	NA	NA	NA	NA	NA	NA	NA	NA	NA	NA
CE 20:4;0	IHD	Weighted Median	FALSE	FALSE	FALSE	FALSE	0.00402426	0.00942471	-0.0144478	0.0224964	0.669387	12	NA	NA	NA	NA	NA	NA	NA	NA	NA	NA	NA	NA	NA	NA	NA	NA	NA	NA	NA
CE 20:4;0	IHD	MR-Egger	FALSE	FALSE	FALSE	FALSE	0.00748905	0.083346	-0.155866	0.170844	0.928402	12	NA	NA	5.53528	306.394	6.91333e-60	NA	0.0163179	0.0337444	-0.04982	0.0824558	0.628689	0.628689	0.928402	NA	NA	NA	NA	NA	NA
CE 20:4;0	IHD	MR Lasso	FALSE	FALSE	FALSE	FALSE	-0.00750691	0.0308338	-0.06794	0.0529262	0.807646	12	8	NA	NA	NA	NA	NA	NA	NA	NA	NA	NA	NA	NA	0.0342142	NA	NA	NA	NA	NA
CE 20:4;0	IHD	MR-PRESSO	FALSE	FALSE	FALSE	FALSE	0.0409923	0.0446872	NA	NA	0.37865	12	NA	5	NA	NA	NA	NA	NA	NA	NA	NA	NA	NA	NA	NA	614.343	<0.001	0.0118771	0.0291678	0.697992
Cer 40:1;2	IHD	IVW	FALSE	FALSE	FALSE	FALSE	0.0397958	0.0505379	-0.0592566	0.138848	0.431021	8	NA	NA	2.9261	59.9343	1.55585e-10	57.2879	NA	NA	NA	NA	NA	NA	NA	NA	NA	NA	NA	NA	NA
Cer 40:1;2	IHD	Weighted Median	FALSE	FALSE	FALSE	FALSE	0.0129257	0.0246891	-0.0354639	0.0613154	0.600598	8	NA	NA	NA	NA	NA	NA	NA	NA	NA	NA	NA	NA	NA	NA	NA	NA	NA	NA	NA
Cer 40:1;2	IHD	MR-Egger	FALSE	FALSE	FALSE	FALSE	-0.00395111	0.1423	-0.282853	0.274951	0.977849	8	NA	NA	3.13184	58.8507	7.7027e-11	NA	0.00851296	0.0256123	-0.0416862	0.0587121	0.739604	0.739604	0.977849	NA	NA	NA	NA	NA	NA
Cer 40:1;2	IHD	MR Lasso	FALSE	FALSE	FALSE	FALSE	0.0142098	0.0388381	-0.0619115	0.0903311	0.71446	8	5	NA	NA	NA	NA	NA	NA	NA	NA	NA	NA	NA	NA	0.0342165	NA	NA	NA	NA	NA
Cer 40:1;2	IHD	MR-PRESSO	FALSE	FALSE	FALSE	FALSE	0.0397958	0.0505379	NA	NA	0.456851	8	NA	5	NA	NA	NA	NA	NA	NA	NA	NA	NA	NA	NA	NA	84.3651	<0.001	0.0138539	0.0545783	0.823334
Cer 42:2;2	IHD	IVW	FALSE	FALSE	FALSE	FALSE	0.0300652	0.0488725	-0.0657232	0.125854	0.538439	8	NA	NA	3.05616	65.381	1.26072e-11	66.9281	NA	NA	NA	NA	NA	NA	NA	NA	NA	NA	NA	NA	NA
Cer 42:2;2	IHD	Weighted Median	FALSE	FALSE	FALSE	FALSE	-0.00933557	0.0215489	-0.0515705	0.0328994	0.664849	8	NA	NA	NA	NA	NA	NA	NA	NA	NA	NA	NA	NA	NA	NA	NA	NA	NA	NA	NA
Cer 42:2;2	IHD	MR-Egger	FALSE	FALSE	FALSE	FALSE	0.12315	0.127627	-0.126994	0.373294	0.334585	8	NA	NA	3.14043	59.1736	6.6239e-11	NA	-0.0182279	0.0229759	-0.0632599	0.026804	0.427574	0.427574	0.334585	NA	NA	NA	NA	NA	NA
Cer 42:2;2	IHD	MR Lasso	FALSE	FALSE	FALSE	FALSE	-0.0219399	0.027735	-0.0762994	0.0324197	0.428912	8	6	NA	NA	NA	NA	NA	NA	NA	NA	NA	NA	NA	NA	0.0256142	NA	NA	NA	NA	NA
Cer 42:2;2	IHD	MR-PRESSO	FALSE	FALSE	FALSE	FALSE	0.0300652	0.0488725	NA	NA	0.5579	8	NA	4	NA	NA	NA	NA	NA	NA	NA	NA	NA	NA	NA	NA	83.8543	<0.001	0.00133493	0.0335723	0.97078
DAG 18:1;0_18:1;0	IHD	IVW	TRUE	TRUE	TRUE	FALSE	0.170783	0.0550622	0.0628631	0.278703	0.00192452	5	NA	NA	2.45834	24.1737	7.37192e-05	52.9783	NA	NA	NA	NA	NA	NA	NA	NA	NA	NA	NA	NA	NA
DAG 18:1;0_18:1;0	IHD	Weighted Median	TRUE	TRUE	FALSE	FALSE	0.215387	0.0378392	0.141224	0.289551	1.25435e-08	5	NA	NA	NA	NA	NA	NA	NA	NA	NA	NA	NA	NA	NA	NA	NA	NA	NA	NA	NA
DAG 18:1;0_18:1;0	IHD	MR-Egger	TRUE	TRUE	FALSE	FALSE	0.365045	0.139545	0.0915423	0.638547	0.0088974	5	NA	NA	2.15578	13.9422	0.00298495	NA	-0.0319694	0.0215461	-0.074199	0.0102601	0.13787	0.13787	0.0088974	NA	NA	NA	NA	NA	NA
DAG 18:1;0_18:1;0	IHD	MR Lasso	TRUE	TRUE	FALSE	FALSE	0.170783	0.0550622	0.0628631	0.278703	0.00192452	5	5	NA	NA	NA	NA	NA	NA	NA	NA	NA	NA	NA	NA	0.170783	NA	NA	NA	NA	NA
DAG 18:1;0_18:1;0	IHD	MR-PRESSO	TRUE	TRUE	FALSE	FALSE	0.170783	0.0550622	NA	NA	0.0361636	5	NA	2	NA	NA	NA	NA	NA	NA	NA	NA	NA	NA	NA	NA	48.7183	0.02	0.118793	0.0614225	0.192785
DAG 18:1;0_18:2;0	IHD	IVW	TRUE	TRUE	TRUE	FALSE	0.185634	0.0384439	0.110286	0.260983	1.37424e-06	6	NA	NA	1.98652	19.7313	0.00140341	56.9826	NA	NA	NA	NA	NA	NA	NA	NA	NA	NA	NA	NA	NA
DAG 18:1;0_18:2;0	IHD	Weighted Median	TRUE	TRUE	FALSE	FALSE	0.232159	0.028987	0.175346	0.288972	1.15571e-15	6	NA	NA	NA	NA	NA	NA	NA	NA	NA	NA	NA	NA	NA	NA	NA	NA	NA	NA	NA
DAG 18:1;0_18:2;0	IHD	MR-Egger	TRUE	TRUE	FALSE	FALSE	0.279439	0.0991127	0.0851819	0.473696	0.00481121	6	NA	NA	1.97618	15.6211	0.00357203	NA	-0.017633	0.0171879	-0.0513207	0.0160546	0.30494	0.30494	0.00481121	NA	NA	NA	NA	NA	NA
DAG 18:1;0_18:2;0	IHD	MR Lasso	TRUE	TRUE	FALSE	FALSE	0.214011	0.0247005	0.165599	0.262423	4.54603e-18	6	5	NA	NA	NA	NA	NA	NA	NA	NA	NA	NA	NA	NA	0.188155	NA	NA	NA	NA	NA
DAG 18:1;0_18:2;0	IHD	MR-PRESSO	TRUE	TRUE	FALSE	FALSE	0.185634	0.0384439	NA	NA	0.00476189	6	NA	2	NA	NA	NA	NA	NA	NA	NA	NA	NA	NA	NA	NA	30.9925	0.034	0.190991	0.0350781	0.0121664
PC 15:0;0_18:2;0	IHD	IVW	FALSE	FALSE	FALSE	FALSE	0.0256375	0.0644571	-0.100696	0.151971	0.690817	7	NA	NA	4.29667	110.768	1.40739e-21	81.5023	NA	NA	NA	NA	NA	NA	NA	NA	NA	NA	NA	NA	NA
PC 15:0;0_18:2;0	IHD	Weighted Median	FALSE	FALSE	FALSE	FALSE	0.00832201	0.0183771	-0.0276965	0.0443405	0.650659	7	NA	NA	NA	NA	NA	NA	NA	NA	NA	NA	NA	NA	NA	NA	NA	NA	NA	NA	NA
PC 15:0;0_18:2;0	IHD	MR-Egger	FALSE	FALSE	FALSE	FALSE	-0.0544584	0.157464	-0.363082	0.254165	0.729458	7	NA	NA	4.56342	104.124	7.13371e-21	NA	0.015349	0.0271741	-0.0379114	0.0686093	0.572184	0.572184	0.729458	NA	NA	NA	NA	NA	NA
PC 15:0;0_18:2;0	IHD	MR Lasso	FALSE	FALSE	FALSE	FALSE	0.00623168	0.0171456	-0.0273731	0.0398364	0.716264	7	4	NA	NA	NA	NA	NA	NA	NA	NA	NA	NA	NA	NA	0.0200486	NA	NA	NA	NA	NA
PC 15:0;0_18:2;0	IHD	MR-PRESSO	FALSE	FALSE	FALSE	FALSE	0.0256375	0.0644571	NA	NA	0.704583	7	NA	4	NA	NA	NA	NA	NA	NA	NA	NA	NA	NA	NA	NA	142.06	<0.001	0.0435926	0.00847904	0.0358128
PC 16:0;0_16:0;0	IHD	IVW	FALSE	FALSE	FALSE	FALSE	0.107823	0.12015	-0.127668	0.343313	0.369507	6	NA	NA	5.83228	170.077	7.02412e-35	53.2967	NA	NA	NA	NA	NA	NA	NA	NA	NA	NA	NA	NA	NA
PC 16:0;0_16:0;0	IHD	Weighted Median	FALSE	FALSE	FALSE	FALSE	0.0412222	0.0361765	-0.0296825	0.112127	0.254506	6	NA	NA	NA	NA	NA	NA	NA	NA	NA	NA	NA	NA	NA	NA	NA	NA	NA	NA	NA
PC 16:0;0_16:0;0	IHD	MR-Egger	FALSE	FALSE	FALSE	FALSE	-0.392603	0.886665	-2.13043	1.34523	0.65792	6	NA	NA	6.27058	157.281	5.59806e-33	NA	0.0686505	0.120339	-0.167209	0.30451	0.568354	0.568354	0.65792	NA	NA	NA	NA	NA	NA
PC 16:0;0_16:0;0	IHD	MR Lasso	FALSE	FALSE	FALSE	FALSE	0.0282017	0.0307603	-0.0320875	0.0884908	0.359238	6	2	NA	NA	NA	NA	NA	NA	NA	NA	NA	NA	NA	NA	0.0885245	NA	NA	NA	NA	NA
PC 16:0;0_16:0;0	IHD	MR-PRESSO	FALSE	FALSE	FALSE	FALSE	0.107823	0.12015	NA	NA	0.410632	6	NA	4	NA	NA	NA	NA	NA	NA	NA	NA	NA	NA	NA	NA	230.416	<0.001	0.116027	0.0788671	0.380057
PC 16:0;0_18:2;0	IHD	IVW	FALSE	FALSE	FALSE	FALSE	0.0248293	0.0548977	-0.0827682	0.132427	0.651065	8	NA	NA	3.9841	111.112	5.3989e-21	91.6189	NA	NA	NA	NA	NA	NA	NA	NA	NA	NA	NA	NA	NA
PC 16:0;0_18:2;0	IHD	Weighted Median	FALSE	FALSE	FALSE	FALSE	0.00428563	0.0173503	-0.0297203	0.0382916	0.804903	8	NA	NA	NA	NA	NA	NA	NA	NA	NA	NA	NA	NA	NA	NA	NA	NA	NA	NA	NA
PC 16:0;0_18:2;0	IHD	MR-Egger	FALSE	FALSE	FALSE	FALSE	-0.0402745	0.134109	-0.303124	0.222575	0.76394	8	NA	NA	4.20305	105.994	1.40461e-20	NA	0.013542	0.0251603	-0.0357713	0.0628554	0.590419	0.590419	0.76394	NA	NA	NA	NA	NA	NA
PC 16:0;0_18:2;0	IHD	MR Lasso	FALSE	FALSE	FALSE	FALSE	0.00618291	0.0155868	-0.0243666	0.0367325	0.691606	8	5	NA	NA	NA	NA	NA	NA	NA	NA	NA	NA	NA	NA	0.0195302	NA	NA	NA	NA	NA
PC 16:0;0_18:2;0	IHD	MR-PRESSO	FALSE	FALSE	FALSE	FALSE	0.0248293	0.0548977	NA	NA	0.664748	8	NA	4	NA	NA	NA	NA	NA	NA	NA	NA	NA	NA	NA	NA	138.707	<0.001	0.0345062	0.0203326	0.188247
PC 16:0;0_20:2;0	IHD	IVW	FALSE	FALSE	FALSE	FALSE	0.0412051	0.0381105	-0.0334902	0.1159	0.279608	7	NA	NA	2.15701	27.9161	9.74449e-05	61.4552	NA	NA	NA	NA	NA	NA	NA	NA	NA	NA	NA	NA	NA
PC 16:0;0_20:2;0	IHD	Weighted Median	FALSE	FALSE	FALSE	FALSE	0.0097875	0.021844	-0.0330259	0.0526009	0.654107	7	NA	NA	NA	NA	NA	NA	NA	NA	NA	NA	NA	NA	NA	NA	NA	NA	NA	NA	NA
PC 16:0;0_20:2;0	IHD	MR-Egger	FALSE	FALSE	FALSE	FALSE	-0.0717954	0.0663708	-0.20188	0.058289	0.279372	7	NA	NA	1.78658	15.9593	0.00696137	NA	0.0211371	0.0109209	-0.000267503	0.0425417	0.0529327	0.0529327	0.279372	NA	NA	NA	NA	NA	NA
PC 16:0;0_20:2;0	IHD	MR Lasso	FALSE	FALSE	FALSE	FALSE	0.00495343	0.0190738	-0.0324306	0.0423374	0.795097	7	5	NA	NA	NA	NA	NA	NA	NA	NA	NA	NA	NA	NA	0.0381462	NA	NA	NA	NA	NA
PC 16:0;0_20:2;0	IHD	MR-PRESSO	FALSE	FALSE	FALSE	FALSE	0.0412051	0.0381105	NA	NA	0.321138	7	NA	3	NA	NA	NA	NA	NA	NA	NA	NA	NA	NA	NA	NA	45.265	0.027	0.0177931	0.0275994	0.565034
PC 16:0;0_20:4;0	IHD	IVW	FALSE	FALSE	FALSE	FALSE	0.00872129	0.0275004	-0.0451786	0.0626211	0.751143	5	NA	NA	2.80419	31.454	2.47326e-06	325.536	NA	NA	NA	NA	NA	NA	NA	NA	NA	NA	NA	NA	NA
PC 16:0;0_20:4;0	IHD	Weighted Median	FALSE	FALSE	FALSE	FALSE	0.00296713	0.0101776	-0.0169806	0.0229148	0.770642	5	NA	NA	NA	NA	NA	NA	NA	NA	NA	NA	NA	NA	NA	NA	NA	NA	NA	NA	NA
PC 16:0;0_20:4;0	IHD	MR-Egger	FALSE	FALSE	FALSE	FALSE	0.0117665	0.0591272	-0.104121	0.127654	0.84226	5	NA	NA	3.23599	31.415	6.95104e-07	NA	-0.0015547	0.02547	-0.051475	0.0483656	0.951327	0.951327	0.84226	NA	NA	NA	NA	NA	NA
PC 16:0;0_20:4;0	IHD	MR Lasso	FALSE	FALSE	FALSE	FALSE	0.000603647	0.0118932	-0.0227067	0.0239139	0.95952	5	4	NA	NA	NA	NA	NA	NA	NA	NA	NA	NA	NA	NA	0.00800014	NA	NA	NA	NA	NA
PC 16:0;0_20:4;0	IHD	MR-PRESSO	FALSE	FALSE	FALSE	FALSE	0.00872129	0.0275004	NA	NA	0.767006	5	NA	0	NA	NA	NA	NA	NA	NA	NA	NA	NA	NA	NA	NA	57.288	0.213	NA	NA	NA
PC 16:1;0_18:1;0	IHD	IVW	FALSE	FALSE	FALSE	FALSE	-0.00849455	0.0576401	-0.121467	0.104478	0.882838	6	NA	NA	2.66711	35.5674	1.15914e-06	47.722	NA	NA	NA	NA	NA	NA	NA	NA	NA	NA	NA	NA	NA
PC 16:1;0_18:1;0	IHD	Weighted Median	FALSE	FALSE	FALSE	FALSE	-0.0140893	0.0297329	-0.0723648	0.0441862	0.635598	6	NA	NA	NA	NA	NA	NA	NA	NA	NA	NA	NA	NA	NA	NA	NA	NA	NA	NA	NA
PC 16:1;0_18:1;0	IHD	MR-Egger	FALSE	FALSE	FALSE	FALSE	-0.162753	0.139033	-0.435253	0.109746	0.241755	6	NA	NA	2.55207	26.0523	3.08859e-05	NA	0.0259892	0.021502	-0.0161539	0.0681323	0.226783	0.226783	0.241755	NA	NA	NA	NA	NA	NA
PC 16:1;0_18:1;0	IHD	MR Lasso	FALSE	FALSE	FALSE	FALSE	-0.00390533	0.0257495	-0.0543735	0.0465628	0.87945	6	4	NA	NA	NA	NA	NA	NA	NA	NA	NA	NA	NA	NA	-0.00669562	NA	NA	NA	NA	NA
PC 16:1;0_18:1;0	IHD	MR-PRESSO	FALSE	FALSE	FALSE	FALSE	-0.00849455	0.0576401	NA	NA	0.888597	6	NA	2	NA	NA	NA	NA	NA	NA	NA	NA	NA	NA	NA	NA	48.794	<0.001	-0.00390533	0.0207238	0.862554
PC 16:1;0_18:2;0	IHD	IVW	FALSE	FALSE	FALSE	FALSE	-0.0101819	0.0461518	-0.100638	0.0802739	0.825389	8	NA	NA	3.40854	81.3269	7.3853e-15	94.5547	NA	NA	NA	NA	NA	NA	NA	NA	NA	NA	NA	NA	NA
PC 16:1;0_18:2;0	IHD	Weighted Median	FALSE	FALSE	FALSE	FALSE	-0.00700757	0.0158254	-0.0380248	0.0240097	0.657907	8	NA	NA	NA	NA	NA	NA	NA	NA	NA	NA	NA	NA	NA	NA	NA	NA	NA	NA	NA
PC 16:1;0_18:2;0	IHD	MR-Egger	FALSE	FALSE	FALSE	FALSE	-0.0348774	0.0895766	-0.210444	0.14069	0.697011	8	NA	NA	3.64858	79.8729	3.79558e-15	NA	0.00604019	0.0182761	-0.0297803	0.0418606	0.741024	0.741024	0.697011	NA	NA	NA	NA	NA	NA
PC 16:1;0_18:2;0	IHD	MR Lasso	FALSE	FALSE	FALSE	FALSE	-0.00341519	0.0150847	-0.0329806	0.0261502	0.820889	8	4	NA	NA	NA	NA	NA	NA	NA	NA	NA	NA	NA	NA	-0.00495864	NA	NA	NA	NA	NA
PC 16:1;0_18:2;0	IHD	MR-PRESSO	FALSE	FALSE	FALSE	FALSE	-0.0101819	0.0461518	NA	NA	0.831686	8	NA	4	NA	NA	NA	NA	NA	NA	NA	NA	NA	NA	NA	NA	90.2673	<0.001	-0.00341519	0.0115428	0.786626
PC 17:0;0_20:4;0	IHD	IVW	FALSE	FALSE	FALSE	FALSE	0.0131284	0.0280893	-0.0419256	0.0681825	0.640227	5	NA	NA	2.61981	27.4535	1.60935e-05	259.135	NA	NA	NA	NA	NA	NA	NA	NA	NA	NA	NA	NA	NA
PC 17:0;0_20:4;0	IHD	Weighted Median	FALSE	FALSE	FALSE	FALSE	0.00342038	0.0111602	-0.0184533	0.025294	0.75924	5	NA	NA	NA	NA	NA	NA	NA	NA	NA	NA	NA	NA	NA	NA	NA	NA	NA	NA	NA
PC 17:0;0_20:4;0	IHD	MR-Egger	FALSE	FALSE	FALSE	FALSE	-0.00510322	0.0647577	-0.132026	0.121819	0.937188	5	NA	NA	2.97368	26.5283	7.39214e-06	NA	0.00854192	0.0264081	-0.0432171	0.0603009	0.746349	0.746349	0.937188	NA	NA	NA	NA	NA	NA
PC 17:0;0_20:4;0	IHD	MR Lasso	FALSE	FALSE	FALSE	FALSE	0.00292972	0.0109033	-0.0184404	0.0242999	0.788161	5	4	NA	NA	NA	NA	NA	NA	NA	NA	NA	NA	NA	NA	0.0122224	NA	NA	NA	NA	NA
PC 17:0;0_20:4;0	IHD	MR-PRESSO	FALSE	FALSE	FALSE	FALSE	0.0131284	0.0280893	NA	NA	0.664552	5	NA	0	NA	NA	NA	NA	NA	NA	NA	NA	NA	NA	NA	NA	76.5184	0.23	NA	NA	NA
PC 18:0;0_18:2;0	IHD	IVW	FALSE	FALSE	FALSE	FALSE	0.037443	0.0730086	-0.105651	0.180537	0.608051	7	NA	NA	4.24128	107.93	5.52689e-21	66.6799	NA	NA	NA	NA	NA	NA	NA	NA	NA	NA	NA	NA	NA
PC 18:0;0_18:2;0	IHD	Weighted Median	FALSE	FALSE	FALSE	FALSE	0.0109421	0.022237	-0.0326417	0.0545259	0.622673	7	NA	NA	NA	NA	NA	NA	NA	NA	NA	NA	NA	NA	NA	NA	NA	NA	NA	NA	NA
PC 18:0;0_18:2;0	IHD	MR-Egger	FALSE	FALSE	FALSE	FALSE	-0.00755822	0.19969	-0.398944	0.383827	0.969807	7	NA	NA	4.6183	106.643	2.0969e-21	NA	0.00839985	0.0341927	-0.0586166	0.0754163	0.805944	0.805944	0.969807	NA	NA	NA	NA	NA	NA
PC 18:0;0_18:2;0	IHD	MR Lasso	FALSE	FALSE	FALSE	FALSE	0.00788276	0.0198191	-0.030962	0.0467275	0.690825	7	4	NA	NA	NA	NA	NA	NA	NA	NA	NA	NA	NA	NA	0.0306829	NA	NA	NA	NA	NA
PC 18:0;0_18:2;0	IHD	MR-PRESSO	FALSE	FALSE	FALSE	FALSE	0.037443	0.0730086	NA	NA	0.626379	7	NA	4	NA	NA	NA	NA	NA	NA	NA	NA	NA	NA	NA	NA	131.82	<0.001	0.0262142	0.021458	0.346293
PC 18:0;0_20:4;0	IHD	IVW	FALSE	FALSE	FALSE	FALSE	0.00334315	0.0121632	-0.0204962	0.0271825	0.783425	10	NA	NA	1.43915	18.6403	0.0284312	226.166	NA	NA	NA	NA	NA	NA	NA	NA	NA	NA	NA	NA	NA
PC 18:0;0_20:4;0	IHD	Weighted Median	FALSE	FALSE	FALSE	FALSE	0.00262363	0.00905939	-0.0151325	0.0203797	0.77212	10	NA	NA	NA	NA	NA	NA	NA	NA	NA	NA	NA	NA	NA	NA	NA	NA	NA	NA	NA
PC 18:0;0_20:4;0	IHD	MR-Egger	FALSE	FALSE	FALSE	FALSE	0.00863159	0.0184206	-0.0274722	0.0447353	0.639368	10	NA	NA	1.51152	18.2775	0.0192396	NA	-0.00235684	0.00591442	-0.0139489	0.0092352	0.690268	0.690268	0.639368	NA	NA	NA	NA	NA	NA
PC 18:0;0_20:4;0	IHD	MR Lasso	FALSE	FALSE	FALSE	FALSE	0.00336171	0.00894397	-0.0141681	0.0208916	0.707019	10	8	NA	NA	NA	NA	NA	NA	NA	NA	NA	NA	NA	NA	0.00317524	NA	NA	NA	NA	NA
PC 18:0;0_20:4;0	IHD	MR-PRESSO	FALSE	FALSE	FALSE	FALSE	0.00334315	0.0121632	NA	NA	0.78963	10	NA	0	NA	NA	NA	NA	NA	NA	NA	NA	NA	NA	NA	NA	20.0942	0.223	NA	NA	NA
PC 18:1;0_18:1;0	IHD	IVW	FALSE	FALSE	FALSE	FALSE	-0.0346581	0.0595895	-0.151451	0.0821352	0.560826	5	NA	NA	2.77062	30.7053	3.51579e-06	59.1054	NA	NA	NA	NA	NA	NA	NA	NA	NA	NA	NA	NA	NA
PC 18:1;0_18:1;0	IHD	Weighted Median	FALSE	FALSE	FALSE	FALSE	-0.00979726	0.0262721	-0.0612896	0.0416951	0.709212	5	NA	NA	NA	NA	NA	NA	NA	NA	NA	NA	NA	NA	NA	NA	NA	NA	NA	NA	NA
PC 18:1;0_18:1;0	IHD	MR-Egger	FALSE	FALSE	FALSE	FALSE	0.0394557	0.185312	-0.323749	0.40266	0.831393	5	NA	NA	3.1055	28.9323	2.31394e-06	NA	-0.0119658	0.0279079	-0.0666643	0.0427327	0.668098	0.668098	0.831393	NA	NA	NA	NA	NA	NA
PC 18:1;0_18:1;0	IHD	MR Lasso	FALSE	FALSE	FALSE	FALSE	0.00755591	0.0228968	-0.0373209	0.0524328	0.741401	5	4	NA	NA	NA	NA	NA	NA	NA	NA	NA	NA	NA	NA	-0.030908	NA	NA	NA	NA	NA
PC 18:1;0_18:1;0	IHD	MR-PRESSO	FALSE	FALSE	FALSE	FALSE	-0.0346581	0.0595895	NA	NA	0.592028	5	NA	1	NA	NA	NA	NA	NA	NA	NA	NA	NA	NA	NA	NA	41.2066	<0.001	0.00755591	0.0178087	0.699948
PC 18:1;0_18:2;0	IHD	IVW	FALSE	FALSE	FALSE	FALSE	-0.00598517	0.0426471	-0.089572	0.0776016	0.88839	6	NA	NA	3.10578	48.2293	3.18895e-09	125.363	NA	NA	NA	NA	NA	NA	NA	NA	NA	NA	NA	NA	NA
PC 18:1;0_18:2;0	IHD	Weighted Median	FALSE	FALSE	FALSE	FALSE	-0.00302156	0.015373	-0.0331521	0.027109	0.84418	6	NA	NA	NA	NA	NA	NA	NA	NA	NA	NA	NA	NA	NA	NA	NA	NA	NA	NA	NA
PC 18:1;0_18:2;0	IHD	MR-Egger	FALSE	FALSE	FALSE	FALSE	-0.00438536	0.0910789	-0.182897	0.174126	0.961597	6	NA	NA	3.47218	48.2242	8.47489e-10	NA	-0.000406302	0.0197087	-0.0390346	0.038222	0.983552	0.983552	0.961597	NA	NA	NA	NA	NA	NA
PC 18:1;0_18:2;0	IHD	MR Lasso	FALSE	FALSE	FALSE	FALSE	-0.00118843	0.0146121	-0.0298277	0.0274508	0.935178	6	4	NA	NA	NA	NA	NA	NA	NA	NA	NA	NA	NA	NA	-0.000917628	NA	NA	NA	NA	NA
PC 18:1;0_18:2;0	IHD	MR-PRESSO	FALSE	FALSE	FALSE	FALSE	-0.00598517	0.0426471	NA	NA	0.893868	6	NA	2	NA	NA	NA	NA	NA	NA	NA	NA	NA	NA	NA	NA	54.3689	0.002	-0.00118843	0.00782932	0.888984
PC 18:2;0_20:4;0	IHD	IVW	FALSE	FALSE	FALSE	FALSE	0.0800481	0.0686609	-0.0545247	0.214621	0.243676	5	NA	NA	2.9451	34.6944	5.36745e-07	49.2863	NA	NA	NA	NA	NA	NA	NA	NA	NA	NA	NA	NA	NA
PC 18:2;0_20:4;0	IHD	Weighted Median	FALSE	FALSE	FALSE	FALSE	0.0345346	0.0344775	-0.0330401	0.102109	0.31651	5	NA	NA	NA	NA	NA	NA	NA	NA	NA	NA	NA	NA	NA	NA	NA	NA	NA	NA	NA
PC 18:2;0_20:4;0	IHD	MR-Egger	FALSE	FALSE	FALSE	FALSE	0.000526787	0.236344	-0.462699	0.463753	0.998222	5	NA	NA	3.33098	33.2863	2.80249e-07	NA	0.0122794	0.0344692	-0.055279	0.0798378	0.721658	0.721658	0.998222	NA	NA	NA	NA	NA	NA
PC 18:2;0_20:4;0	IHD	MR Lasso	FALSE	FALSE	FALSE	FALSE	-0.00978758	0.0282023	-0.065063	0.0454878	0.728554	5	3	NA	NA	NA	NA	NA	NA	NA	NA	NA	NA	NA	NA	0.0653568	NA	NA	NA	NA	NA
PC 18:2;0_20:4;0	IHD	MR-PRESSO	FALSE	FALSE	FALSE	FALSE	0.0800481	0.0686609	NA	NA	0.308452	5	NA	4	NA	NA	NA	NA	NA	NA	NA	NA	NA	NA	NA	NA	53.8355	<0.001	-0.0187878	NA	NA
PE 16:0;0_18:2;0	IHD	IVW	FALSE	FALSE	FALSE	FALSE	0.0381844	0.0266207	-0.0139912	0.0903601	0.151462	7	NA	NA	2.47029	36.6141	2.0937e-06	138.318	NA	NA	NA	NA	NA	NA	NA	NA	NA	NA	NA	NA	NA
PE 16:0;0_18:2;0	IHD	Weighted Median	FALSE	FALSE	FALSE	FALSE	0.00669936	0.0155334	-0.0237455	0.0371442	0.666259	7	NA	NA	NA	NA	NA	NA	NA	NA	NA	NA	NA	NA	NA	NA	NA	NA	NA	NA	NA
PE 16:0;0_18:2;0	IHD	MR-Egger	FALSE	FALSE	FALSE	FALSE	-0.0561638	0.051426	-0.156957	0.0446293	0.274777	7	NA	NA	2.00706	20.1414	0.00117561	NA	0.0275685	0.013633	0.000848317	0.0542886	0.0431568	0.0431568	0.274777	NA	NA	NA	NA	NA	NA
PE 16:0;0_18:2;0	IHD	MR Lasso	FALSE	FALSE	FALSE	FALSE	0.000504987	0.0129817	-0.0249387	0.0259486	0.96897	7	4	NA	NA	NA	NA	NA	NA	NA	NA	NA	NA	NA	NA	0.0343973	NA	NA	NA	NA	NA
PE 16:0;0_18:2;0	IHD	MR-PRESSO	FALSE	FALSE	FALSE	FALSE	0.0381844	0.0266207	NA	NA	0.201459	7	NA	4	NA	NA	NA	NA	NA	NA	NA	NA	NA	NA	NA	NA	48.5099	<0.001	0.00534009	0.00691161	0.520557
PE 16:0;0_20:4;0	IHD	IVW	TRUE	FALSE	FALSE	FALSE	0.0337916	0.0142142	0.0059323	0.061651	0.0174392	9	NA	NA	1.41705	16.0642	0.04147	148.283	NA	NA	NA	NA	NA	NA	NA	NA	NA	NA	NA	NA	NA
PE 16:0;0_20:4;0	IHD	Weighted Median	FALSE	FALSE	FALSE	FALSE	0.0265684	0.0145859	-0.00201937	0.0551562	0.0685283	9	NA	NA	NA	NA	NA	NA	NA	NA	NA	NA	NA	NA	NA	NA	NA	NA	NA	NA	NA
PE 16:0;0_20:4;0	IHD	MR-Egger	FALSE	FALSE	FALSE	FALSE	0.0141508	0.0279711	-0.0406716	0.0689732	0.612921	9	NA	NA	1.44677	14.652	0.0407277	NA	0.00639472	0.00778528	-0.00886416	0.0216536	0.411427	0.411427	0.612921	NA	NA	NA	NA	NA	NA
PE 16:0;0_20:4;0	IHD	MR Lasso	FALSE	FALSE	FALSE	FALSE	0.0106317	0.0122937	-0.0134635	0.034727	0.387143	9	7	NA	NA	NA	NA	NA	NA	NA	NA	NA	NA	NA	NA	0.0317506	NA	NA	NA	NA	NA
PE 16:0;0_20:4;0	IHD	MR-PRESSO	TRUE	FALSE	FALSE	FALSE	0.0337916	0.0142142	NA	NA	0.0447328	9	NA	0	NA	NA	NA	NA	NA	NA	NA	NA	NA	NA	NA	NA	22.8463	0.089	NA	NA	NA
PE 18:0;0_18:2;0	IHD	IVW	FALSE	FALSE	FALSE	FALSE	0.0473708	0.0337935	-0.0188632	0.113605	0.160983	9	NA	NA	3.34095	89.2955	6.46366e-16	152.95	NA	NA	NA	NA	NA	NA	NA	NA	NA	NA	NA	NA	NA
PE 18:0;0_18:2;0	IHD	Weighted Median	FALSE	FALSE	FALSE	FALSE	0.0133447	0.0147904	-0.015644	0.0423335	0.366921	9	NA	NA	NA	NA	NA	NA	NA	NA	NA	NA	NA	NA	NA	NA	NA	NA	NA	NA	NA
PE 18:0;0_18:2;0	IHD	MR-Egger	FALSE	FALSE	FALSE	FALSE	-0.0771538	0.0597424	-0.194247	0.0399392	0.196551	9	NA	NA	2.67629	50.1377	1.35731e-08	NA	0.035642	0.0152435	0.00576517	0.0655187	0.0193785	0.0193785	0.196551	NA	NA	NA	NA	NA	NA
PE 18:0;0_18:2;0	IHD	MR Lasso	FALSE	FALSE	FALSE	FALSE	0.00580313	0.0162572	-0.0260603	0.0376666	0.721123	9	4	NA	NA	NA	NA	NA	NA	NA	NA	NA	NA	NA	NA	0.035537	NA	NA	NA	NA	NA
PE 18:0;0_18:2;0	IHD	MR-PRESSO	FALSE	FALSE	FALSE	FALSE	0.0473708	0.0337935	NA	NA	0.198568	9	NA	4	NA	NA	NA	NA	NA	NA	NA	NA	NA	NA	NA	NA	108.176	<0.001	0.0342626	0.0199695	0.161352
PE 18:0;0_20:4;0	IHD	IVW	FALSE	FALSE	FALSE	FALSE	0.0306167	0.0181568	-0.00496999	0.0662033	0.0917501	10	NA	NA	1.7789	28.4805	0.000792535	135.342	NA	NA	NA	NA	NA	NA	NA	NA	NA	NA	NA	NA	NA
PE 18:0;0_20:4;0	IHD	Weighted Median	FALSE	FALSE	FALSE	FALSE	0.0112927	0.0153785	-0.0188486	0.0414341	0.462753	10	NA	NA	NA	NA	NA	NA	NA	NA	NA	NA	NA	NA	NA	NA	NA	NA	NA	NA	NA
PE 18:0;0_20:4;0	IHD	MR-Egger	FALSE	FALSE	FALSE	FALSE	-0.000432707	0.0473995	-0.0933341	0.0924687	0.992716	10	NA	NA	1.82962	26.7801	0.000771503	NA	0.00989708	0.0138867	-0.0173204	0.0371146	0.476032	0.476032	0.992716	NA	NA	NA	NA	NA	NA
PE 18:0;0_20:4;0	IHD	MR Lasso	FALSE	FALSE	FALSE	FALSE	0.00262865	0.0122778	-0.0214353	0.0266926	0.830471	10	8	NA	NA	NA	NA	NA	NA	NA	NA	NA	NA	NA	NA	0.0273228	NA	NA	NA	NA	NA
PE 18:0;0_20:4;0	IHD	MR-PRESSO	FALSE	FALSE	FALSE	FALSE	0.0306167	0.0181568	NA	NA	0.126028	10	NA	2	NA	NA	NA	NA	NA	NA	NA	NA	NA	NA	NA	NA	36.6571	0.007	0.00262865	0.00736406	0.731643
PE 18:1;0_18:1;0	IHD	IVW	FALSE	FALSE	FALSE	FALSE	0.0444813	0.029083	-0.0125203	0.101483	0.12615	7	NA	NA	2.10078	26.4796	0.000181192	101.254	NA	NA	NA	NA	NA	NA	NA	NA	NA	NA	NA	NA	NA
PE 18:1;0_18:1;0	IHD	Weighted Median	FALSE	FALSE	FALSE	FALSE	0.0170763	0.0210048	-0.0240922	0.0582449	0.416233	7	NA	NA	NA	NA	NA	NA	NA	NA	NA	NA	NA	NA	NA	NA	NA	NA	NA	NA	NA
PE 18:1;0_18:1;0	IHD	MR-Egger	FALSE	FALSE	FALSE	FALSE	-0.024194	0.0815121	-0.183955	0.135567	0.766608	7	NA	NA	2.13354	22.7601	0.000375145	NA	0.0168043	0.0185899	-0.0196312	0.0532399	0.366022	0.366022	0.766608	NA	NA	NA	NA	NA	NA
PE 18:1;0_18:1;0	IHD	MR Lasso	FALSE	FALSE	FALSE	FALSE	0.00254248	0.0167358	-0.0302592	0.0353441	0.879252	7	5	NA	NA	NA	NA	NA	NA	NA	NA	NA	NA	NA	NA	0.0414312	NA	NA	NA	NA	NA
PE 18:1;0_18:1;0	IHD	MR-PRESSO	FALSE	FALSE	FALSE	FALSE	0.0444813	0.029083	NA	NA	0.17702	7	NA	2	NA	NA	NA	NA	NA	NA	NA	NA	NA	NA	NA	NA	36.1883	0.001	0.00254248	0.0074341	0.749563
PI 18:0;0_18:1;0	IHD	IVW	FALSE	FALSE	FALSE	FALSE	0.0695183	0.0548908	-0.0380656	0.177102	0.20534	6	NA	NA	3.40829	58.0823	3.02484e-11	87.4502	NA	NA	NA	NA	NA	NA	NA	NA	NA	NA	NA	NA	NA
PI 18:0;0_18:1;0	IHD	Weighted Median	FALSE	FALSE	FALSE	FALSE	0.0339458	0.0231554	-0.011438	0.0793296	0.142648	6	NA	NA	NA	NA	NA	NA	NA	NA	NA	NA	NA	NA	NA	NA	NA	NA	NA	NA	NA
PI 18:0;0_18:1;0	IHD	MR-Egger	FALSE	FALSE	FALSE	FALSE	0.390358	0.297106	-0.191959	0.972675	0.188891	6	NA	NA	3.34028	44.63	4.7463e-09	NA	-0.0560419	0.0510384	-0.156075	0.0439916	0.27219	0.27219	0.188891	NA	NA	NA	NA	NA	NA
PI 18:0;0_18:1;0	IHD	MR Lasso	FALSE	FALSE	FALSE	FALSE	0.0237689	0.027215	-0.0295714	0.0771093	0.382458	6	5	NA	NA	NA	NA	NA	NA	NA	NA	NA	NA	NA	NA	0.0654541	NA	NA	NA	NA	NA
PI 18:0;0_18:1;0	IHD	MR-PRESSO	FALSE	FALSE	FALSE	FALSE	0.0695183	0.0548908	NA	NA	0.261133	6	NA	2	NA	NA	NA	NA	NA	NA	NA	NA	NA	NA	NA	NA	77.9174	<0.001	0.0396795	0.0212098	0.158127
PI 18:0;0_18:2;0	IHD	IVW	FALSE	FALSE	FALSE	FALSE	0.0506585	0.0399038	-0.0275516	0.128868	0.204258	6	NA	NA	3.5414	62.7074	3.34702e-12	186.299	NA	NA	NA	NA	NA	NA	NA	NA	NA	NA	NA	NA	NA
PI 18:0;0_18:2;0	IHD	Weighted Median	TRUE	FALSE	FALSE	FALSE	0.0323676	0.0149242	0.00311659	0.0616185	0.0300986	6	NA	NA	NA	NA	NA	NA	NA	NA	NA	NA	NA	NA	NA	NA	NA	NA	NA	NA	NA
PI 18:0;0_18:2;0	IHD	MR-Egger	FALSE	FALSE	FALSE	FALSE	0.033641	0.118867	-0.199335	0.266617	0.777167	6	NA	NA	3.94766	62.336	9.36118e-13	NA	0.00451883	0.0292709	-0.052851	0.0618887	0.87731	0.87731	0.777167	NA	NA	NA	NA	NA	NA
PI 18:0;0_18:2;0	IHD	MR-PRESSO	FALSE	FALSE	FALSE	FALSE	0.0506585	0.0399038	NA	NA	0.260136	6	NA	3	NA	NA	NA	NA	NA	NA	NA	NA	NA	NA	NA	NA	80.5374	<0.001	0.0514154	0.0203458	0.127354
PI 18:0;0_20:3;0	IHD	IVW	FALSE	FALSE	FALSE	FALSE	-0.00035224	0.0585967	-0.1152	0.114495	0.995204	5	NA	NA	4.36296	76.1415	1.14268e-15	145.848	NA	NA	NA	NA	NA	NA	NA	NA	NA	NA	NA	NA	NA
PI 18:0;0_20:3;0	IHD	Weighted Median	FALSE	FALSE	FALSE	FALSE	-0.0223171	0.0164548	-0.0545678	0.0099336	0.175013	5	NA	NA	NA	NA	NA	NA	NA	NA	NA	NA	NA	NA	NA	NA	NA	NA	NA	NA	NA
PI 18:0;0_20:3;0	IHD	MR-Egger	FALSE	FALSE	FALSE	FALSE	-0.0568454	0.17891	-0.407502	0.293811	0.750688	5	NA	NA	4.94354	73.3157	8.31854e-16	NA	0.0137769	0.0405149	-0.0656308	0.0931847	0.733822	0.733822	0.750688	NA	NA	NA	NA	NA	NA
PI 18:0;0_20:3;0	IHD	MR Lasso	FALSE	FALSE	FALSE	FALSE	-0.0292577	0.0219491	-0.072277	0.0137617	0.182538	5	4	NA	NA	NA	NA	NA	NA	NA	NA	NA	NA	NA	NA	-0.00292012	NA	NA	NA	NA	NA
PI 18:0;0_20:3;0	IHD	MR-PRESSO	FALSE	FALSE	FALSE	FALSE	-0.00035224	0.0585967	NA	NA	0.995492	5	NA	2	NA	NA	NA	NA	NA	NA	NA	NA	NA	NA	NA	NA	92.0948	<0.001	-0.0125944	0.0192419	0.579981
PI 18:0;0_20:4;0	IHD	IVW	FALSE	FALSE	FALSE	FALSE	0.0271716	0.041562	-0.0542884	0.108632	0.513266	9	NA	NA	3.36556	90.6158	3.48702e-16	101.482	NA	NA	NA	NA	NA	NA	NA	NA	NA	NA	NA	NA	NA
PI 18:0;0_20:4;0	IHD	Weighted Median	FALSE	FALSE	FALSE	FALSE	0.00307658	0.0202526	-0.0366179	0.042771	0.879258	9	NA	NA	NA	NA	NA	NA	NA	NA	NA	NA	NA	NA	NA	NA	NA	NA	NA	NA	NA
PI 18:0;0_20:4;0	IHD	MR-Egger	FALSE	FALSE	FALSE	FALSE	-0.00298821	0.113201	-0.224858	0.218882	0.97894	9	NA	NA	3.57661	89.5447	1.53437e-16	NA	0.00632898	0.0218723	-0.0365399	0.0491979	0.772305	0.772305	0.97894	NA	NA	NA	NA	NA	NA
PI 18:0;0_20:4;0	IHD	MR Lasso	FALSE	FALSE	FALSE	FALSE	-0.000356909	0.020884	-0.0412887	0.0405749	0.986365	9	6	NA	NA	NA	NA	NA	NA	NA	NA	NA	NA	NA	NA	0.00704147	NA	NA	NA	NA	NA
PI 18:0;0_20:4;0	IHD	MR-PRESSO	FALSE	FALSE	FALSE	FALSE	0.0271716	0.041562	NA	NA	0.531604	9	NA	3	NA	NA	NA	NA	NA	NA	NA	NA	NA	NA	NA	NA	128.276	<0.001	-0.000356909	0.020884	0.987026
PI 18:1;0_18:1;0	IHD	IVW	FALSE	FALSE	FALSE	FALSE	0.0839084	0.0834939	-0.0797366	0.247553	0.314914	5	NA	NA	4.10675	67.4615	7.79168e-14	65.6237	NA	NA	NA	NA	NA	NA	NA	NA	NA	NA	NA	NA	NA
PI 18:1;0_18:1;0	IHD	Weighted Median	FALSE	FALSE	FALSE	FALSE	0.0132172	0.0313027	-0.0481351	0.0745694	0.672852	5	NA	NA	NA	NA	NA	NA	NA	NA	NA	NA	NA	NA	NA	NA	NA	NA	NA	NA	NA
PI 18:1;0_18:1;0	IHD	MR-Egger	FALSE	FALSE	FALSE	FALSE	-0.473356	0.853905	-2.14698	1.20027	0.579344	5	NA	NA	4.43442	58.9923	9.64976e-13	NA	0.0843183	0.12848	-0.167498	0.336134	0.511647	0.511647	0.579344	NA	NA	NA	NA	NA	NA
PI 18:1;0_18:1;0	IHD	MR Lasso	FALSE	FALSE	FALSE	FALSE	0.005456	0.029806	-0.0529626	0.0638746	0.854758	5	2	NA	NA	NA	NA	NA	NA	NA	NA	NA	NA	NA	NA	0.0478493	NA	NA	NA	NA	NA
PI 18:1;0_18:1;0	IHD	MR-PRESSO	FALSE	FALSE	FALSE	FALSE	0.0839084	0.0834939	NA	NA	0.371775	5	NA	4	NA	NA	NA	NA	NA	NA	NA	NA	NA	NA	NA	NA	101.465	<0.001	0.0251263	NA	NA
SM 34:1;2	IHD	IVW	TRUE	FALSE	FALSE	FALSE	0.258095	0.0985207	0.064998	0.451192	0.00880063	5	NA	NA	4.71901	89.0763	2.06876e-18	62.0701	NA	NA	NA	NA	NA	NA	NA	NA	NA	NA	NA	NA	NA
SM 34:1;2	IHD	Weighted Median	TRUE	FALSE	FALSE	FALSE	0.256776	0.0356025	0.186996	0.326556	5.50159e-13	5	NA	NA	NA	NA	NA	NA	NA	NA	NA	NA	NA	NA	NA	NA	NA	NA	NA	NA	NA
SM 34:1;2	IHD	MR-Egger	FALSE	FALSE	FALSE	FALSE	0.352805	0.211399	-0.0615294	0.767139	0.0951361	5	NA	NA	5.21665	81.6405	1.36495e-17	NA	-0.0254186	0.0486272	-0.120726	0.069889	0.601167	0.601167	0.0951361	NA	NA	NA	NA	NA	NA
SM 34:1;2	IHD	MR Lasso	FALSE	FALSE	FALSE	FALSE	0.0558858	0.029965	-0.00284441	0.114616	0.0621759	5	3	NA	NA	NA	NA	NA	NA	NA	NA	NA	NA	NA	NA	0.229834	NA	NA	NA	NA	NA
SM 34:1;2	IHD	MR-PRESSO	FALSE	FALSE	FALSE	FALSE	0.258095	0.0985207	NA	NA	0.0588177	5	NA	1	NA	NA	NA	NA	NA	NA	NA	NA	NA	NA	NA	NA	145.825	<0.001	NA	NA	NA
SM 34:2;2	IHD	IVW	FALSE	FALSE	FALSE	FALSE	0.0818971	0.0828177	-0.0804226	0.244217	0.32272	7	NA	NA	4.00124	96.0594	1.66353e-18	45.1595	NA	NA	NA	NA	NA	NA	NA	NA	NA	NA	NA	NA	NA
SM 34:2;2	IHD	Weighted Median	FALSE	FALSE	FALSE	FALSE	0.0245054	0.0295501	-0.0334118	0.0824226	0.406944	7	NA	NA	NA	NA	NA	NA	NA	NA	NA	NA	NA	NA	NA	NA	NA	NA	NA	NA	NA
SM 34:2;2	IHD	MR-Egger	FALSE	FALSE	FALSE	FALSE	-0.000971825	0.240992	-0.473307	0.471364	0.996782	7	NA	NA	4.32423	93.4946	1.23811e-18	NA	0.0161921	0.0437205	-0.0694984	0.101883	0.711118	0.711118	0.996782	NA	NA	NA	NA	NA	NA
SM 34:2;2	IHD	MR Lasso	FALSE	FALSE	FALSE	FALSE	0.00323809	0.0276414	-0.050938	0.0574142	0.906744	7	6	NA	NA	NA	NA	NA	NA	NA	NA	NA	NA	NA	NA	0.0749093	NA	NA	NA	NA	NA
SM 34:2;2	IHD	MR-PRESSO	FALSE	FALSE	FALSE	FALSE	0.0818971	0.0828177	NA	NA	0.360906	7	NA	2	NA	NA	NA	NA	NA	NA	NA	NA	NA	NA	NA	NA	130.819	<0.001	0.0188259	0.0254369	0.500324
SM 36:1;2	IHD	IVW	FALSE	FALSE	FALSE	FALSE	0.0962157	0.0802733	-0.0611171	0.253548	0.230683	7	NA	NA	4.39039	115.653	1.33206e-22	57.712	NA	NA	NA	NA	NA	NA	NA	NA	NA	NA	NA	NA	NA
SM 36:1;2	IHD	Weighted Median	TRUE	FALSE	FALSE	FALSE	0.0479799	0.0238321	0.00126973	0.09469	0.0440892	7	NA	NA	NA	NA	NA	NA	NA	NA	NA	NA	NA	NA	NA	NA	NA	NA	NA	NA	NA
SM 36:1;2	IHD	MR-Egger	FALSE	FALSE	FALSE	FALSE	0.220561	0.206836	-0.18483	0.625953	0.286263	7	NA	NA	4.61358	106.425	2.33123e-21	NA	-0.023725	0.036033	-0.0943484	0.0468984	0.510266	0.510266	0.286263	NA	NA	NA	NA	NA	NA
SM 36:1;2	IHD	MR Lasso	TRUE	FALSE	FALSE	FALSE	0.0396154	0.0190491	0.00227991	0.0769509	0.0375576	7	6	NA	NA	NA	NA	NA	NA	NA	NA	NA	NA	NA	NA	0.0911875	NA	NA	NA	NA	NA
SM 36:1;2	IHD	MR-PRESSO	FALSE	FALSE	FALSE	FALSE	0.0962157	0.0802733	NA	NA	0.275872	7	NA	2	NA	NA	NA	NA	NA	NA	NA	NA	NA	NA	NA	NA	139.995	<0.001	0.039998	0.022223	0.146264
SM 38:1;2	IHD	IVW	FALSE	FALSE	FALSE	FALSE	0.0394513	0.0671353	-0.0921314	0.171034	0.556775	7	NA	NA	4.89137	143.553	1.78182e-28	103.051	NA	NA	NA	NA	NA	NA	NA	NA	NA	NA	NA	NA	NA
SM 38:1;2	IHD	Weighted Median	FALSE	FALSE	FALSE	FALSE	0.0327675	0.022164	-0.010673	0.0762081	0.139297	7	NA	NA	NA	NA	NA	NA	NA	NA	NA	NA	NA	NA	NA	NA	NA	NA	NA	NA	NA
SM 38:1;2	IHD	MR-Egger	FALSE	FALSE	FALSE	FALSE	0.0209844	0.169511	-0.311251	0.35322	0.901479	7	NA	NA	5.35042	143.135	3.8562e-29	NA	0.00494754	0.0409314	-0.0752766	0.0851716	0.903791	0.903791	0.901479	NA	NA	NA	NA	NA	NA
SM 38:1;2	IHD	MR Lasso	TRUE	FALSE	FALSE	FALSE	0.0353919	0.0176564	0.000786085	0.0699978	0.0450181	7	5	NA	NA	NA	NA	NA	NA	NA	NA	NA	NA	NA	NA	0.015474	NA	NA	NA	NA	NA
SM 38:1;2	IHD	MR-PRESSO	FALSE	FALSE	FALSE	FALSE	0.0394513	0.0671353	NA	NA	0.578204	7	NA	2	NA	NA	NA	NA	NA	NA	NA	NA	NA	NA	NA	NA	182.601	<0.001	0.0353919	0.0176564	0.115524
SM 38:2;2	IHD	IVW	FALSE	FALSE	FALSE	FALSE	0.0214621	0.0228349	-0.0232935	0.0662178	0.347278	8	NA	NA	1.48206	15.3756	0.0314756	72.2006	NA	NA	NA	NA	NA	NA	NA	NA	NA	NA	NA	NA	NA
SM 38:2;2	IHD	Weighted Median	FALSE	FALSE	FALSE	FALSE	0.0347958	0.0199219	-0.00425037	0.0738419	0.0807047	8	NA	NA	NA	NA	NA	NA	NA	NA	NA	NA	NA	NA	NA	NA	NA	NA	NA	NA	NA
SM 38:2;2	IHD	MR-Egger	FALSE	FALSE	FALSE	FALSE	0.0877125	0.0602573	-0.0303896	0.205815	0.145494	8	NA	NA	1.44156	12.4686	0.0522956	NA	-0.0137976	0.0116659	-0.0366623	0.00906701	0.236913	0.236913	0.145494	NA	NA	NA	NA	NA	NA
SM 38:2;2	IHD	MR Lasso	TRUE	FALSE	FALSE	FALSE	0.0382492	0.0161034	0.006687	0.0698113	0.0175386	8	7	NA	NA	NA	NA	NA	NA	NA	NA	NA	NA	NA	NA	0.0229534	NA	NA	NA	NA	NA
SM 38:2;2	IHD	MR-PRESSO	FALSE	FALSE	FALSE	FALSE	0.0214621	0.0228349	NA	NA	0.37857	8	NA	0	NA	NA	NA	NA	NA	NA	NA	NA	NA	NA	NA	NA	19.0669	0.054	NA	NA	NA
SM 40:2;2	IHD	IVW	FALSE	FALSE	FALSE	FALSE	0.0369269	0.0968504	-0.152896	0.22675	0.702997	6	NA	NA	5.34323	142.751	4.65423e-29	67.8361	NA	NA	NA	NA	NA	NA	NA	NA	NA	NA	NA	NA	NA
SM 40:2;2	IHD	Weighted Median	FALSE	FALSE	FALSE	FALSE	-0.0364404	0.0295118	-0.0942825	0.0214017	0.216915	6	NA	NA	NA	NA	NA	NA	NA	NA	NA	NA	NA	NA	NA	NA	NA	NA	NA	NA	NA
SM 40:2;2	IHD	MR-Egger	FALSE	FALSE	FALSE	FALSE	0.0413617	0.233224	-0.415749	0.498472	0.859235	6	NA	NA	5.97357	142.734	7.33129e-30	NA	-0.0010127	0.0471695	-0.0934633	0.0914379	0.982871	0.982871	0.859235	NA	NA	NA	NA	NA	NA
SM 40:2;2	IHD	MR Lasso	FALSE	FALSE	FALSE	FALSE	-0.0237296	0.0295558	-0.0816578	0.0341987	0.422048	6	5	NA	NA	NA	NA	NA	NA	NA	NA	NA	NA	NA	NA	0.0315383	NA	NA	NA	NA	NA
SM 40:2;2	IHD	MR-PRESSO	FALSE	FALSE	FALSE	FALSE	0.0369269	0.0968504	NA	NA	0.718661	6	NA	2	NA	NA	NA	NA	NA	NA	NA	NA	NA	NA	NA	NA	207.108	<0.001	0.0273664	0.0233404	0.325632
SM 42:2;2	IHD	IVW	TRUE	FALSE	FALSE	FALSE	0.258028	0.123578	0.01582	0.500237	0.0367996	6	NA	NA	6.54135	213.946	2.94104e-44	63.659	NA	NA	NA	NA	NA	NA	NA	NA	NA	NA	NA	NA	NA
SM 42:2;2	IHD	Weighted Median	FALSE	FALSE	FALSE	FALSE	0.0634986	0.0528909	-0.0401656	0.167163	0.229922	6	NA	NA	NA	NA	NA	NA	NA	NA	NA	NA	NA	NA	NA	NA	NA	NA	NA	NA	NA
SM 42:2;2	IHD	MR-Egger	FALSE	FALSE	FALSE	FALSE	0.0933842	0.275147	-0.445895	0.632663	0.734311	6	NA	NA	6.924	191.767	2.21057e-40	NA	0.0516962	0.0760056	-0.097272	0.200664	0.496401	0.496401	0.734311	NA	NA	NA	NA	NA	NA
SM 42:2;2	IHD	MR Lasso	FALSE	FALSE	FALSE	FALSE	0.0487838	0.0371769	-0.0240817	0.121649	0.189451	6	2	NA	NA	NA	NA	NA	NA	NA	NA	NA	NA	NA	NA	0.240315	NA	NA	NA	NA	NA
SM 42:2;2	IHD	MR-PRESSO	FALSE	FALSE	FALSE	FALSE	0.258028	0.123578	NA	NA	0.0911333	6	NA	1	NA	NA	NA	NA	NA	NA	NA	NA	NA	NA	NA	NA	323.752	<0.001	NA	NA	NA
TAG 51:3;0	IHD	IVW	TRUE	FALSE	TRUE	FALSE	0.234616	0.0592013	0.118583	0.350648	7.40097e-05	6	NA	NA	2.85121	40.6469	1.1057e-07	53.4112	NA	NA	NA	NA	NA	NA	NA	NA	NA	NA	NA	NA	NA
TAG 51:3;0	IHD	Weighted Median	TRUE	FALSE	FALSE	FALSE	0.244679	0.0361093	0.173906	0.315452	1.2349e-11	6	NA	NA	NA	NA	NA	NA	NA	NA	NA	NA	NA	NA	NA	NA	NA	NA	NA	NA	NA
TAG 51:3;0	IHD	MR-Egger	FALSE	FALSE	FALSE	FALSE	0.273066	0.1912	-0.101678	0.647811	0.153242	6	NA	NA	3.16962	40.186	3.96147e-08	NA	-0.00642519	0.0299975	-0.0652192	0.0523688	0.830398	0.830398	0.153242	NA	NA	NA	NA	NA	NA
TAG 51:3;0	IHD	MR Lasso	TRUE	FALSE	FALSE	FALSE	0.235148	0.0379997	0.16067	0.309626	6.08709e-10	6	4	NA	NA	NA	NA	NA	NA	NA	NA	NA	NA	NA	NA	0.232377	NA	NA	NA	NA	NA
TAG 51:3;0	IHD	MR-PRESSO	TRUE	FALSE	FALSE	FALSE	0.234616	0.0592013	NA	NA	0.0107106	6	NA	2	NA	NA	NA	NA	NA	NA	NA	NA	NA	NA	NA	NA	53.1444	0.002	0.235148	0.0379997	0.0084995
TAG 52:3;0	IHD	IVW	TRUE	TRUE	TRUE	FALSE	0.195267	0.0400728	0.116726	0.273808	1.10024e-06	7	NA	NA	2.21296	29.3832	5.14733e-05	60.1219	NA	NA	NA	NA	NA	NA	NA	NA	NA	NA	NA	NA	NA
TAG 52:3;0	IHD	Weighted Median	TRUE	TRUE	FALSE	FALSE	0.212984	0.0289669	0.15621	0.269758	1.94261e-13	7	NA	NA	NA	NA	NA	NA	NA	NA	NA	NA	NA	NA	NA	NA	NA	NA	NA	NA	NA
TAG 52:3;0	IHD	MR-Egger	TRUE	TRUE	FALSE	FALSE	0.276456	0.108621	0.0635615	0.489349	0.0109237	7	NA	NA	2.27987	25.989	8.96746e-05	NA	-0.0144342	0.0178622	-0.0494434	0.020575	0.419041	0.419041	0.0109237	NA	NA	NA	NA	NA	NA
TAG 52:3;0	IHD	MR Lasso	TRUE	TRUE	FALSE	FALSE	0.195267	0.0400728	0.116726	0.273808	1.10024e-06	7	7	NA	NA	NA	NA	NA	NA	NA	NA	NA	NA	NA	NA	0.195267	NA	NA	NA	NA	NA
TAG 52:3;0	IHD	MR-PRESSO	TRUE	TRUE	FALSE	FALSE	0.195267	0.0400728	NA	NA	0.00278644	7	NA	2	NA	NA	NA	NA	NA	NA	NA	NA	NA	NA	NA	NA	38.7213	0.009	0.196207	0.0291569	0.00254028
TAG 52:4;0	IHD	IVW	TRUE	TRUE	TRUE	FALSE	0.215999	0.0370589	0.143365	0.288633	5.59159e-09	8	NA	NA	2.06064	29.7236	0.00010671	53.404	NA	NA	NA	NA	NA	NA	NA	NA	NA	NA	NA	NA	NA
TAG 52:4;0	IHD	Weighted Median	TRUE	TRUE	FALSE	FALSE	0.228775	0.0299791	0.170017	0.287533	2.32665e-14	8	NA	NA	NA	NA	NA	NA	NA	NA	NA	NA	NA	NA	NA	NA	NA	NA	NA	NA	NA
TAG 52:4;0	IHD	MR-Egger	TRUE	TRUE	FALSE	FALSE	0.313916	0.0978871	0.12206	0.505771	0.00134166	8	NA	NA	2.03697	24.8956	0.000356991	NA	-0.0172205	0.0159643	-0.0485099	0.0140689	0.280727	0.280727	0.00134166	NA	NA	NA	NA	NA	NA
TAG 52:4;0	IHD	MR Lasso	TRUE	TRUE	FALSE	FALSE	0.215999	0.0370589	0.143365	0.288633	5.59159e-09	8	8	NA	NA	NA	NA	NA	NA	NA	NA	NA	NA	NA	NA	0.215999	NA	NA	NA	NA	NA
TAG 52:4;0	IHD	MR-PRESSO	TRUE	TRUE	FALSE	FALSE	0.215999	0.0370589	NA	NA	0.000644512	8	NA	2	NA	NA	NA	NA	NA	NA	NA	NA	NA	NA	NA	NA	36.6056	0.01	0.216101	0.0290616	0.000693336
TAG 53:3;0	IHD	IVW	TRUE	FALSE	FALSE	FALSE	0.182445	0.0655036	0.0540603	0.31083	0.00534837	6	NA	NA	3.30375	54.5739	1.59725e-10	58.2381	NA	NA	NA	NA	NA	NA	NA	NA	NA	NA	NA	NA	NA
TAG 53:3;0	IHD	Weighted Median	TRUE	FALSE	FALSE	FALSE	0.205499	0.0325389	0.141724	0.269275	2.69301e-10	6	NA	NA	NA	NA	NA	NA	NA	NA	NA	NA	NA	NA	NA	NA	NA	NA	NA	NA	NA
TAG 53:3;0	IHD	MR-Egger	FALSE	FALSE	FALSE	FALSE	0.295163	0.195666	-0.0883351	0.678662	0.131425	6	NA	NA	3.52962	49.833	3.91271e-10	NA	-0.0183415	0.0297326	-0.0766162	0.0399333	0.537313	0.537313	0.131425	NA	NA	NA	NA	NA	NA
TAG 53:3;0	IHD	MR Lasso	TRUE	FALSE	FALSE	FALSE	0.182445	0.0655036	0.0540603	0.31083	0.00534837	6	6	NA	NA	NA	NA	NA	NA	NA	NA	NA	NA	NA	NA	0.182445	NA	NA	NA	NA	NA
TAG 53:3;0	IHD	MR-PRESSO	TRUE	FALSE	FALSE	FALSE	0.182445	0.0655036	NA	NA	0.0386605	6	NA	4	NA	NA	NA	NA	NA	NA	NA	NA	NA	NA	NA	NA	74.7437	0.001	0.125696	0.0799428	0.360626
TAG 54:4;0	IHD	IVW	TRUE	TRUE	TRUE	FALSE	0.18656	0.0426157	0.103035	0.270085	1.19918e-05	8	NA	NA	2.36915	39.29	1.72065e-06	53.3142	NA	NA	NA	NA	NA	NA	NA	NA	NA	NA	NA	NA	NA
TAG 54:4;0	IHD	Weighted Median	TRUE	TRUE	FALSE	FALSE	0.220043	0.0295722	0.162083	0.278003	1.0002e-13	8	NA	NA	NA	NA	NA	NA	NA	NA	NA	NA	NA	NA	NA	NA	NA	NA	NA	NA	NA
TAG 54:4;0	IHD	MR-Egger	TRUE	TRUE	FALSE	FALSE	0.300027	0.0944288	0.11495	0.485104	0.00148664	8	NA	NA	2.24892	30.3459	3.37809e-05	NA	-0.0181703	0.0136638	-0.0449507	0.00861018	0.183579	0.183579	0.00148664	NA	NA	NA	NA	NA	NA
TAG 54:4;0	IHD	MR Lasso	TRUE	TRUE	FALSE	FALSE	0.185359	0.0335547	0.119593	0.251125	3.31202e-08	8	6	NA	NA	NA	NA	NA	NA	NA	NA	NA	NA	NA	NA	0.188226	NA	NA	NA	NA	NA
TAG 54:4;0	IHD	MR-PRESSO	TRUE	TRUE	FALSE	FALSE	0.18656	0.0426157	NA	NA	0.00324338	8	NA	2	NA	NA	NA	NA	NA	NA	NA	NA	NA	NA	NA	NA	51.0379	<0.001	0.185359	0.0335547	0.00266348
TAG 54:5;0	IHD	IVW	TRUE	FALSE	TRUE	FALSE	0.237855	0.0517886	0.136351	0.339359	4.37322e-06	5	NA	NA	2.37445	22.5521	0.000155572	57.8798	NA	NA	NA	NA	NA	NA	NA	NA	NA	NA	NA	NA	NA
TAG 54:5;0	IHD	Weighted Median	TRUE	FALSE	FALSE	FALSE	0.25174	0.0339255	0.185248	0.318233	1.16771e-13	5	NA	NA	NA	NA	NA	NA	NA	NA	NA	NA	NA	NA	NA	NA	NA	NA	NA	NA	NA
TAG 54:5;0	IHD	MR-Egger	FALSE	FALSE	FALSE	FALSE	0.261843	0.152587	-0.0372228	0.560909	0.0861584	5	NA	NA	2.72856	22.3351	5.55535e-05	NA	-0.0043826	0.0256697	-0.0546943	0.0459291	0.864436	0.864436	0.0861584	NA	NA	NA	NA	NA	NA
TAG 54:5;0	IHD	MR Lasso	TRUE	FALSE	FALSE	FALSE	0.268063	0.0342004	0.201032	0.335095	4.57752e-15	5	4	NA	NA	NA	NA	NA	NA	NA	NA	NA	NA	NA	NA	0.240538	NA	NA	NA	NA	NA
TAG 54:5;0	IHD	MR-PRESSO	TRUE	FALSE	FALSE	FALSE	0.237855	0.0517886	NA	NA	0.0100854	5	NA	2	NA	NA	NA	NA	NA	NA	NA	NA	NA	NA	NA	NA	29.8664	0.026	0.244532	0.0149581	0.00372094
TAG 56:6;0	IHD	IVW	FALSE	FALSE	FALSE	FALSE	0.0652673	0.0996444	-0.130032	0.260567	0.512467	7	NA	NA	6.4281	247.923	1.13954e-50	82.4595	NA	NA	NA	NA	NA	NA	NA	NA	NA	NA	NA	NA	NA
TAG 56:6;0	IHD	Weighted Median	TRUE	FALSE	FALSE	FALSE	0.132643	0.0282178	0.0773368	0.187949	2.59308e-06	7	NA	NA	NA	NA	NA	NA	NA	NA	NA	NA	NA	NA	NA	NA	NA	NA	NA	NA	NA
TAG 56:6;0	IHD	MR-Egger	FALSE	FALSE	FALSE	FALSE	0.0252415	0.368018	-0.69606	0.746543	0.945318	7	NA	NA	7.03252	247.282	2.10521e-51	NA	0.00801038	0.070346	-0.129865	0.145886	0.90934	0.90934	0.945318	NA	NA	NA	NA	NA	NA
TAG 56:6;0	IHD	MR Lasso	TRUE	FALSE	FALSE	FALSE	0.231909	0.0359688	0.161411	0.302406	1.1371e-10	7	2	NA	NA	NA	NA	NA	NA	NA	NA	NA	NA	NA	NA	0.102799	NA	NA	NA	NA	NA
TAG 56:6;0	IHD	MR-PRESSO	FALSE	FALSE	FALSE	FALSE	0.0652673	0.0996444	NA	NA	0.536754	7	NA	1	NA	NA	NA	NA	NA	NA	NA	NA	NA	NA	NA	NA	314.14	<0.001	NA	NA	NA
TAG 56:7;0	IHD	IVW	TRUE	FALSE	FALSE	FALSE	0.229976	0.0773111	0.0784494	0.381503	0.00293287	5	NA	NA	3.6343	52.8325	9.23786e-11	60.7173	NA	NA	NA	NA	NA	NA	NA	NA	NA	NA	NA	NA	NA
TAG 56:7;0	IHD	Weighted Median	TRUE	FALSE	FALSE	FALSE	0.281186	0.0406829	0.201449	0.360923	4.79026e-12	5	NA	NA	NA	NA	NA	NA	NA	NA	NA	NA	NA	NA	NA	NA	NA	NA	NA	NA	NA
TAG 56:7;0	IHD	MR-Egger	FALSE	FALSE	FALSE	FALSE	0.226312	0.288994	-0.340105	0.792729	0.433567	5	NA	NA	4.1964	52.8294	1.99352e-11	NA	0.000610598	0.045796	-0.0891479	0.0903691	0.989362	0.989362	0.433567	NA	NA	NA	NA	NA	NA
TAG 56:7;0	IHD	MR Lasso	TRUE	FALSE	FALSE	FALSE	0.325932	0.0369951	0.253423	0.398441	1.25011e-18	5	4	NA	NA	NA	NA	NA	NA	NA	NA	NA	NA	NA	NA	0.238501	NA	NA	NA	NA	NA
TAG 56:7;0	IHD	MR-PRESSO	TRUE	FALSE	FALSE	FALSE	0.229976	0.0773111	NA	NA	0.0409537	5	NA	3	NA	NA	NA	NA	NA	NA	NA	NA	NA	NA	NA	NA	97.6532	<0.001	0.270415	0.0121325	0.0285436
TAG 56:8;0	IHD	IVW	FALSE	FALSE	FALSE	FALSE	0.184688	0.100255	-0.0118077	0.381184	0.0654479	5	NA	NA	4.31104	74.3404	2.74733e-15	48.1689	NA	NA	NA	NA	NA	NA	NA	NA	NA	NA	NA	NA	NA
TAG 56:8;0	IHD	Weighted Median	TRUE	FALSE	FALSE	FALSE	0.247764	0.0561693	0.137674	0.357854	1.02884e-05	5	NA	NA	NA	NA	NA	NA	NA	NA	NA	NA	NA	NA	NA	NA	NA	NA	NA	NA	NA
TAG 56:8;0	IHD	MR-Egger	FALSE	FALSE	FALSE	FALSE	0.340006	0.405385	-0.454533	1.13455	0.401623	5	NA	NA	4.85098	70.5961	3.1814e-15	NA	-0.0250403	0.0627741	-0.148075	0.0979946	0.689971	0.689971	0.401623	NA	NA	NA	NA	NA	NA
TAG 56:8;0	IHD	MR Lasso	TRUE	FALSE	FALSE	FALSE	0.343299	0.047601	0.250003	0.436595	5.51284e-13	5	3	NA	NA	NA	NA	NA	NA	NA	NA	NA	NA	NA	NA	0.198377	NA	NA	NA	NA	NA
TAG 56:8;0	IHD	MR-PRESSO	FALSE	FALSE	FALSE	FALSE	0.184688	0.100255	NA	NA	0.139245	5	NA	4	NA	NA	NA	NA	NA	NA	NA	NA	NA	NA	NA	NA	117.129	<0.001	0.25104	NA	NA
TAG 58:7;0	IHD	IVW	FALSE	FALSE	FALSE	FALSE	0.0828982	0.12925	-0.170427	0.336224	0.521277	6	NA	NA	6.56264	215.341	1.47847e-44	44.9733	NA	NA	NA	NA	NA	NA	NA	NA	NA	NA	NA	NA	NA
TAG 58:7;0	IHD	Weighted Median	TRUE	FALSE	FALSE	FALSE	0.122548	0.0387979	0.0465057	0.198591	0.00158513	6	NA	NA	NA	NA	NA	NA	NA	NA	NA	NA	NA	NA	NA	NA	NA	NA	NA	NA	NA
TAG 58:7;0	IHD	MR-Egger	FALSE	FALSE	FALSE	FALSE	-0.230019	0.571809	-1.35075	0.890706	0.687488	6	NA	NA	7.06166	199.468	4.88862e-42	NA	0.0480891	0.0852367	-0.118972	0.21515	0.572629	0.572629	0.687488	NA	NA	NA	NA	NA	NA
TAG 58:7;0	IHD	MR Lasso	FALSE	FALSE	FALSE	FALSE	0.047551	0.069869	-0.0893896	0.184492	0.496141	6	3	NA	NA	NA	NA	NA	NA	NA	NA	NA	NA	NA	NA	0.127184	NA	NA	NA	NA	NA
TAG 58:7;0	IHD	MR-PRESSO	FALSE	FALSE	FALSE	FALSE	0.0828982	0.12925	NA	NA	0.549517	6	NA	4	NA	NA	NA	NA	NA	NA	NA	NA	NA	NA	NA	NA	299.574	<0.001	-0.00908216	0.0262266	0.787769
HDL-C	IHD	IVW	FALSE	FALSE	FALSE	FALSE	-0.119958	0.0651736	-0.247696	0.00777948	0.0656804	9	NA	NA	4.07833	133.062	6.55494e-25	60.6968	NA	NA	NA	NA	NA	NA	NA	NA	NA	NA	NA	NA	NA
HDL-C	IHD	Weighted Median	TRUE	FALSE	FALSE	FALSE	-0.132618	0.026193	-0.183956	-0.081281	4.12458e-07	9	NA	NA	NA	NA	NA	NA	NA	NA	NA	NA	NA	NA	NA	NA	NA	NA	NA	NA	NA
HDL-C	IHD	MR-Egger	FALSE	FALSE	FALSE	FALSE	-0.116404	0.197501	-0.503498	0.270691	0.555605	9	NA	NA	4.3598	133.055	1.44462e-25	NA	-0.000598734	0.0311261	-0.0616047	0.0604072	0.984653	0.984653	0.555605	NA	NA	NA	NA	NA	NA
HDL-C	IHD	MR Lasso	TRUE	FALSE	FALSE	FALSE	-0.0954585	0.0391259	-0.172144	-0.0187732	0.0146963	9	6	NA	NA	NA	NA	NA	NA	NA	NA	NA	NA	NA	NA	-0.121764	NA	NA	NA	NA	NA
HDL-C	IHD	MR-PRESSO	FALSE	FALSE	FALSE	FALSE	-0.119958	0.0651736	NA	NA	0.102951	9	NA	4	NA	NA	NA	NA	NA	NA	NA	NA	NA	NA	NA	NA	161.253	<0.001	-0.126063	0.030583	0.0145886
LDL-C	IHD	IVW	TRUE	TRUE	TRUE	FALSE	0.264895	0.0413192	0.18391	0.345879	1.44636e-10	9	NA	NA	3.08418	76.0974	2.97294e-13	84.6643	NA	NA	NA	NA	NA	NA	NA	NA	NA	NA	NA	NA	NA
LDL-C	IHD	Weighted Median	TRUE	TRUE	FALSE	FALSE	0.273591	0.024395	0.225778	0.321404	3.43946e-29	9	NA	NA	NA	NA	NA	NA	NA	NA	NA	NA	NA	NA	NA	NA	NA	NA	NA	NA	NA
LDL-C	IHD	MR-Egger	TRUE	TRUE	FALSE	FALSE	0.313894	0.0755856	0.165749	0.46204	3.28382e-05	9	NA	NA	3.16167	69.9733	1.49591e-12	NA	-0.0149816	0.0191404	-0.0524962	0.022533	0.433792	0.433792	3.28382e-05	NA	NA	NA	NA	NA	NA
LDL-C	IHD	MR Lasso	TRUE	TRUE	FALSE	FALSE	0.275024	0.0184797	0.238805	0.311244	4.28004e-50	9	4	NA	NA	NA	NA	NA	NA	NA	NA	NA	NA	NA	NA	0.268885	NA	NA	NA	NA	NA
LDL-C	IHD	MR-PRESSO	TRUE	TRUE	FALSE	FALSE	0.264895	0.0413192	NA	NA	0.000206713	9	NA	4	NA	NA	NA	NA	NA	NA	NA	NA	NA	NA	NA	NA	93.9438	<0.001	0.260295	0.0281813	0.000763723
TC	IHD	IVW	TRUE	TRUE	TRUE	FALSE	0.31709	0.0661902	0.187359	0.44682	1.66294e-06	7	NA	NA	3.93441	92.8775	7.64444e-18	69.2172	NA	NA	NA	NA	NA	NA	NA	NA	NA	NA	NA	NA	NA
TC	IHD	Weighted Median	TRUE	TRUE	FALSE	FALSE	0.369299	0.0374067	0.295983	0.442614	5.47636e-23	7	NA	NA	NA	NA	NA	NA	NA	NA	NA	NA	NA	NA	NA	NA	NA	NA	NA	NA	NA
TC	IHD	MR-Egger	TRUE	TRUE	FALSE	FALSE	0.384425	0.138553	0.112866	0.655984	0.00552746	7	NA	NA	4.17905	87.3222	2.45224e-17	NA	-0.0185073	0.0328147	-0.082823	0.0458084	0.572758	0.572758	0.00552746	NA	NA	NA	NA	NA	NA
TC	IHD	MR Lasso	TRUE	TRUE	FALSE	FALSE	0.404847	0.0384554	0.329476	0.480218	6.43887e-26	7	5	NA	NA	NA	NA	NA	NA	NA	NA	NA	NA	NA	NA	0.339582	NA	NA	NA	NA	NA
TC	IHD	MR-PRESSO	TRUE	TRUE	FALSE	FALSE	0.31709	0.0661902	NA	NA	0.00302979	7	NA	4	NA	NA	NA	NA	NA	NA	NA	NA	NA	NA	NA	NA	131.836	<0.001	0.3563	0.0541024	0.022289
ApoB	IHD	IVW	TRUE	TRUE	TRUE	FALSE	0.320044	0.0693484	0.184124	0.455965	3.93059e-06	9	NA	NA	4.25461	144.814	2.3625e-27	57.6329	NA	NA	NA	NA	NA	NA	NA	NA	NA	NA	NA	NA	NA
ApoB	IHD	Weighted Median	TRUE	TRUE	FALSE	FALSE	0.323448	0.0353492	0.254165	0.392731	5.68932e-20	9	NA	NA	NA	NA	NA	NA	NA	NA	NA	NA	NA	NA	NA	NA	NA	NA	NA	NA	NA
ApoB	IHD	MR-Egger	TRUE	TRUE	FALSE	FALSE	0.476233	0.146958	0.1882	0.764266	0.00119277	9	NA	NA	4.14416	120.218	6.89977e-23	NA	-0.033462	0.0279614	-0.0882654	0.0213414	0.231416	0.231416	0.00119277	NA	NA	NA	NA	NA	NA
ApoB	IHD	MR Lasso	TRUE	TRUE	FALSE	FALSE	0.334168	0.0285306	0.278248	0.390087	1.09882e-31	9	5	NA	NA	NA	NA	NA	NA	NA	NA	NA	NA	NA	NA	0.332603	NA	NA	NA	NA	NA
ApoB	IHD	MR-PRESSO	TRUE	TRUE	FALSE	FALSE	0.320044	0.0693484	NA	NA	0.00172135	9	NA	4	NA	NA	NA	NA	NA	NA	NA	NA	NA	NA	NA	NA	176.657	<0.001	0.334168	0.0285306	0.000303896
ApoA1	IHD	IVW	FALSE	FALSE	FALSE	FALSE	-0.0256757	0.0548289	-0.133138	0.0817869	0.639579	6	NA	NA	3.10635	48.2472	3.16229e-09	73.0727	NA	NA	NA	NA	NA	NA	NA	NA	NA	NA	NA	NA	NA
ApoA1	IHD	Weighted Median	FALSE	FALSE	FALSE	FALSE	-0.00798333	0.0337002	-0.0740344	0.0580678	0.81274	6	NA	NA	NA	NA	NA	NA	NA	NA	NA	NA	NA	NA	NA	NA	NA	NA	NA	NA	NA
ApoA1	IHD	MR-Egger	FALSE	FALSE	FALSE	FALSE	-0.122303	0.17577	-0.466805	0.2222	0.486546	6	NA	NA	3.33406	44.4637	5.13935e-09	NA	0.019384	0.0332256	-0.0457369	0.0845049	0.55962	0.55962	0.486546	NA	NA	NA	NA	NA	NA
ApoA1	IHD	MR Lasso	FALSE	FALSE	FALSE	FALSE	0.00718322	0.0252856	-0.0423757	0.0567421	0.776347	6	4	NA	NA	NA	NA	NA	NA	NA	NA	NA	NA	NA	NA	-0.0082135	NA	NA	NA	NA	NA
ApoA1	IHD	MR-PRESSO	FALSE	FALSE	FALSE	FALSE	-0.0256757	0.0548289	NA	NA	0.659283	6	NA	2	NA	NA	NA	NA	NA	NA	NA	NA	NA	NA	NA	NA	90.2215	<0.001	0.00718322	0.0241259	0.785331
non-HDL-C	IHD	IVW	TRUE	TRUE	TRUE	FALSE	0.310391	0.0512351	0.209972	0.41081	1.37679e-09	9	NA	NA	3.39032	91.9542	1.86426e-16	67.103	NA	NA	NA	NA	NA	NA	NA	NA	NA	NA	NA	NA	NA
non-HDL-C	IHD	Weighted Median	TRUE	TRUE	FALSE	FALSE	0.340543	0.031139	0.279512	0.401575	7.7338e-28	9	NA	NA	NA	NA	NA	NA	NA	NA	NA	NA	NA	NA	NA	NA	NA	NA	NA	NA	NA
non-HDL-C	IHD	MR-Egger	TRUE	TRUE	FALSE	FALSE	0.421901	0.0927438	0.240126	0.603675	5.3877e-06	9	NA	NA	3.19909	71.6393	6.88577e-13	NA	-0.0266848	0.0189401	-0.0638067	0.0104372	0.158864	0.158864	5.3877e-06	NA	NA	NA	NA	NA	NA
non-HDL-C	IHD	MR Lasso	TRUE	TRUE	FALSE	FALSE	0.355426	0.0311123	0.294447	0.416405	3.17411e-30	9	5	NA	NA	NA	NA	NA	NA	NA	NA	NA	NA	NA	NA	0.31473	NA	NA	NA	NA	NA
non-HDL-C	IHD	MR-PRESSO	TRUE	TRUE	FALSE	FALSE	0.310391	0.0512351	NA	NA	0.000303159	9	NA	5	NA	NA	NA	NA	NA	NA	NA	NA	NA	NA	NA	NA	112.644	<0.001	0.333308	0.0232665	0.000737159
CE 16:0;0	AMD	IVW	FALSE	FALSE	FALSE	FALSE	-0.089306	0.10105	-0.28736	0.108748	0.376814	9	NA	NA	3.04032	73.9483	8.0086e-13	66.0074	NA	NA	NA	NA	NA	NA	NA	NA	NA	NA	NA	NA	NA
CE 16:0;0	AMD	Weighted Median	FALSE	FALSE	FALSE	FALSE	-0.0150444	0.0647125	-0.141879	0.11179	0.816165	9	NA	NA	NA	NA	NA	NA	NA	NA	NA	NA	NA	NA	NA	NA	NA	NA	NA	NA	NA
CE 16:0;0	AMD	MR-Egger	FALSE	FALSE	FALSE	FALSE	0.0701982	0.256459	-0.432453	0.572849	0.784299	9	NA	NA	3.14758	69.351	1.99808e-12	NA	-0.0381788	0.0560464	-0.148028	0.0716701	0.495745	0.495745	0.784299	NA	NA	NA	NA	NA	NA
CE 16:0;0	AMD	MR Lasso	FALSE	FALSE	FALSE	FALSE	0.0900954	0.0568421	-0.0213131	0.201504	0.112964	9	6	NA	NA	NA	NA	NA	NA	NA	NA	NA	NA	NA	NA	-0.0511236	NA	NA	NA	NA	NA
CE 16:0;0	AMD	MR-PRESSO	FALSE	FALSE	FALSE	FALSE	-0.089306	0.10105	NA	NA	0.402592	9	NA	6	NA	NA	NA	NA	NA	NA	NA	NA	NA	NA	NA	NA	95.0657	<0.001	-0.024924	0.11515	0.84871
CE 18:0;0	AMD	IVW	FALSE	FALSE	FALSE	FALSE	-0.127233	0.235211	-0.588238	0.333773	0.588556	7	NA	NA	5.21009	162.87	1.46043e-32	48.1392	NA	NA	NA	NA	NA	NA	NA	NA	NA	NA	NA	NA	NA
CE 18:0;0	AMD	Weighted Median	FALSE	FALSE	FALSE	FALSE	0.0954731	0.070932	-0.043551	0.234497	0.178308	7	NA	NA	NA	NA	NA	NA	NA	NA	NA	NA	NA	NA	NA	NA	NA	NA	NA	NA	NA
CE 18:0;0	AMD	MR-Egger	FALSE	FALSE	FALSE	FALSE	0.521607	0.766907	-0.981503	2.02472	0.496413	7	NA	NA	5.30233	140.573	1.35142e-28	NA	-0.0935729	0.105074	-0.299515	0.112369	0.373176	0.373176	0.496413	NA	NA	NA	NA	NA	NA
CE 18:0;0	AMD	MR-PRESSO	FALSE	FALSE	FALSE	FALSE	-0.127233	0.235211	NA	NA	0.608037	7	NA	4	NA	NA	NA	NA	NA	NA	NA	NA	NA	NA	NA	NA	216.12	<0.001	-0.0131994	0.110316	0.915695
CE 18:1;0	AMD	IVW	FALSE	FALSE	FALSE	FALSE	-0.0329308	0.144097	-0.315356	0.249494	0.819232	5	NA	NA	2.63648	27.804	1.3667e-05	43.738	NA	NA	NA	NA	NA	NA	NA	NA	NA	NA	NA	NA	NA
CE 18:1;0	AMD	Weighted Median	FALSE	FALSE	FALSE	FALSE	0.0345296	0.0897819	-0.14144	0.210499	0.700538	5	NA	NA	NA	NA	NA	NA	NA	NA	NA	NA	NA	NA	NA	NA	NA	NA	NA	NA	NA
CE 18:1;0	AMD	MR-Egger	FALSE	FALSE	FALSE	FALSE	-0.263352	0.53759	-1.31701	0.790305	0.624222	5	NA	NA	2.94683	26.0514	9.30399e-06	NA	0.0612284	0.136289	-0.205892	0.328349	0.653248	0.653248	0.624222	NA	NA	NA	NA	NA	NA
CE 18:1;0	AMD	MR Lasso	FALSE	FALSE	FALSE	FALSE	0.132761	0.0819495	-0.0278566	0.293379	0.105224	5	4	NA	NA	NA	NA	NA	NA	NA	NA	NA	NA	NA	NA	-0.0182112	NA	NA	NA	NA	NA
CE 18:1;0	AMD	MR-PRESSO	FALSE	FALSE	FALSE	FALSE	-0.0329308	0.144097	NA	NA	0.83044	5	NA	3	NA	NA	NA	NA	NA	NA	NA	NA	NA	NA	NA	NA	49.2729	0.001	-0.00221021	0.0713451	0.980284
CE 18:2;0	AMD	IVW	FALSE	FALSE	FALSE	FALSE	-0.117639	0.0891065	-0.292284	0.0570065	0.186766	8	NA	NA	2.42886	41.2955	7.10422e-07	59.7803	NA	NA	NA	NA	NA	NA	NA	NA	NA	NA	NA	NA	NA
CE 18:2;0	AMD	Weighted Median	FALSE	FALSE	FALSE	FALSE	-0.118581	0.0652878	-0.246543	0.0093808	0.0693274	8	NA	NA	NA	NA	NA	NA	NA	NA	NA	NA	NA	NA	NA	NA	NA	NA	NA	NA	NA
CE 18:2;0	AMD	MR-Egger	FALSE	FALSE	FALSE	FALSE	-0.025529	0.179653	-0.377643	0.326585	0.887	8	NA	NA	2.54804	38.9551	7.30397e-07	NA	-0.0216633	0.0360822	-0.0923831	0.0490565	0.548248	0.548248	0.887	NA	NA	NA	NA	NA	NA
CE 18:2;0	AMD	MR Lasso	FALSE	FALSE	FALSE	FALSE	-0.075541	0.0667473	-0.206363	0.0552814	0.257741	8	4	NA	NA	NA	NA	NA	NA	NA	NA	NA	NA	NA	NA	-0.110819	NA	NA	NA	NA	NA
CE 18:2;0	AMD	MR-PRESSO	FALSE	FALSE	FALSE	FALSE	-0.117639	0.0891065	NA	NA	0.228296	8	NA	4	NA	NA	NA	NA	NA	NA	NA	NA	NA	NA	NA	NA	58.0763	<0.001	-0.075541	0.0667473	0.340029
CE 18:3;0	AMD	IVW	FALSE	FALSE	FALSE	FALSE	-0.0581286	0.0865833	-0.227829	0.111572	0.501991	5	NA	NA	1.75843	12.3683	0.014813	56.2304	NA	NA	NA	NA	NA	NA	NA	NA	NA	NA	NA	NA	NA
CE 18:3;0	AMD	Weighted Median	FALSE	FALSE	FALSE	FALSE	-0.0220842	0.0681855	-0.155725	0.111557	0.746026	5	NA	NA	NA	NA	NA	NA	NA	NA	NA	NA	NA	NA	NA	NA	NA	NA	NA	NA	NA
CE 18:3;0	AMD	MR-Egger	FALSE	FALSE	FALSE	FALSE	-0.271403	0.233463	-0.728983	0.186176	0.245028	5	NA	NA	1.76532	9.34904	0.0249928	NA	0.0355935	0.0361615	-0.0352818	0.106469	0.324972	0.324972	0.245028	NA	NA	NA	NA	NA	NA
CE 18:3;0	AMD	MR Lasso	FALSE	FALSE	FALSE	FALSE	0.0233552	0.055202	-0.0848388	0.131549	0.672233	5	4	NA	NA	NA	NA	NA	NA	NA	NA	NA	NA	NA	NA	-0.0508898	NA	NA	NA	NA	NA
CE 18:3;0	AMD	MR-PRESSO	FALSE	FALSE	FALSE	FALSE	-0.0581286	0.0865833	NA	NA	0.53877	5	NA	0	NA	NA	NA	NA	NA	NA	NA	NA	NA	NA	NA	NA	23.3595	0.088	NA	NA	NA
CE 20:3;0	AMD	IVW	FALSE	FALSE	FALSE	FALSE	-0.00568911	0.0667068	-0.136432	0.125054	0.932035	8	NA	NA	1.7638	21.777	0.00277523	58.4158	NA	NA	NA	NA	NA	NA	NA	NA	NA	NA	NA	NA	NA
CE 20:3;0	AMD	Weighted Median	FALSE	FALSE	FALSE	FALSE	0.0145726	0.0517971	-0.0869479	0.116093	0.778449	8	NA	NA	NA	NA	NA	NA	NA	NA	NA	NA	NA	NA	NA	NA	NA	NA	NA	NA	NA
CE 20:3;0	AMD	MR-Egger	FALSE	FALSE	FALSE	FALSE	0.0300243	0.196131	-0.354385	0.414434	0.878333	8	NA	NA	1.89908	21.6389	0.00140744	NA	-0.0076746	0.0392197	-0.0845437	0.0691945	0.844859	0.844859	0.878333	NA	NA	NA	NA	NA	NA
CE 20:3;0	AMD	MR Lasso	FALSE	FALSE	FALSE	FALSE	0.0350881	0.0486936	-0.0603495	0.130526	0.471161	8	7	NA	NA	NA	NA	NA	NA	NA	NA	NA	NA	NA	NA	-0.00206657	NA	NA	NA	NA	NA
CE 20:3;0	AMD	MR-PRESSO	FALSE	FALSE	FALSE	FALSE	-0.00568911	0.0667068	NA	NA	0.934423	8	NA	1	NA	NA	NA	NA	NA	NA	NA	NA	NA	NA	NA	NA	26.1111	0.012	0.0350881	0.0486936	0.498262
CE 20:4;0	AMD	IVW	FALSE	FALSE	FALSE	FALSE	0.0067214	0.0365069	-0.0648307	0.0782735	0.853925	12	NA	NA	1.97009	42.6939	1.2277e-05	188.818	NA	NA	NA	NA	NA	NA	NA	NA	NA	NA	NA	NA	NA
CE 20:4;0	AMD	Weighted Median	FALSE	FALSE	FALSE	FALSE	0.0248478	0.0207567	-0.0158346	0.0655301	0.231269	12	NA	NA	NA	NA	NA	NA	NA	NA	NA	NA	NA	NA	NA	NA	NA	NA	NA	NA	NA
CE 20:4;0	AMD	MR-Egger	FALSE	FALSE	FALSE	FALSE	0.0487616	0.0673131	-0.0831695	0.180693	0.46882	12	NA	NA	2.0105	40.421	1.42827e-05	NA	-0.0204136	0.0272227	-0.0737692	0.032942	0.453331	0.453331	0.46882	NA	NA	NA	NA	NA	NA
CE 20:4;0	AMD	MR Lasso	FALSE	FALSE	FALSE	FALSE	0.0348952	0.0191462	-0.00263063	0.072421	0.0683691	12	10	NA	NA	NA	NA	NA	NA	NA	NA	NA	NA	NA	NA	0.0113952	NA	NA	NA	NA	NA
CE 20:4;0	AMD	MR-PRESSO	FALSE	FALSE	FALSE	FALSE	0.0067214	0.0365069	NA	NA	0.857275	12	NA	0	NA	NA	NA	NA	NA	NA	NA	NA	NA	NA	NA	NA	58.921	0.057	NA	NA	NA
Cer 40:1;2	AMD	IVW	TRUE	FALSE	FALSE	FALSE	-0.14613	0.0547707	-0.253479	-0.0387817	0.00762957	8	NA	NA	1.43062	14.3268	0.0456655	57.2879	NA	NA	NA	NA	NA	NA	NA	NA	NA	NA	NA	NA	NA
Cer 40:1;2	AMD	Weighted Median	TRUE	FALSE	FALSE	FALSE	-0.124081	0.0496723	-0.221437	-0.0267254	0.0124897	8	NA	NA	NA	NA	NA	NA	NA	NA	NA	NA	NA	NA	NA	NA	NA	NA	NA	NA	NA
Cer 40:1;2	AMD	MR-Egger	FALSE	FALSE	FALSE	FALSE	-0.166888	0.156071	-0.472782	0.139007	0.284933	8	NA	NA	1.5426	14.2776	0.026684	NA	0.00403705	0.0280967	-0.0510316	0.0591057	0.88575	0.88575	0.284933	NA	NA	NA	NA	NA	NA
Cer 40:1;2	AMD	MR Lasso	TRUE	FALSE	FALSE	FALSE	-0.0932518	0.0417269	-0.175035	-0.0114685	0.0254298	8	6	NA	NA	NA	NA	NA	NA	NA	NA	NA	NA	NA	NA	-0.14199	NA	NA	NA	NA	NA
Cer 40:1;2	AMD	MR-PRESSO	TRUE	FALSE	FALSE	FALSE	-0.14613	0.0547707	NA	NA	0.0320909	8	NA	0	NA	NA	NA	NA	NA	NA	NA	NA	NA	NA	NA	NA	17.9292	0.115	NA	NA	NA
Cer 42:2;2	AMD	IVW	FALSE	FALSE	FALSE	FALSE	-0.101213	0.0635597	-0.225787	0.023362	0.111294	8	NA	NA	1.79894	22.6532	0.00195846	66.9281	NA	NA	NA	NA	NA	NA	NA	NA	NA	NA	NA	NA	NA
Cer 42:2;2	AMD	Weighted Median	TRUE	FALSE	FALSE	FALSE	-0.0950357	0.0469766	-0.187108	-0.00296331	0.0430686	8	NA	NA	NA	NA	NA	NA	NA	NA	NA	NA	NA	NA	NA	NA	NA	NA	NA	NA	NA
Cer 42:2;2	AMD	MR-Egger	FALSE	FALSE	FALSE	FALSE	-0.287488	0.154111	-0.58954	0.0145643	0.0621171	8	NA	NA	1.71221	17.5899	0.007343	NA	0.0365435	0.0278068	-0.0179568	0.0910437	0.188781	0.188781	0.0621171	NA	NA	NA	NA	NA	NA
Cer 42:2;2	AMD	MR Lasso	FALSE	FALSE	FALSE	FALSE	-0.0355829	0.0425822	-0.119043	0.0478767	0.403363	8	6	NA	NA	NA	NA	NA	NA	NA	NA	NA	NA	NA	NA	-0.0979012	NA	NA	NA	NA	NA
Cer 42:2;2	AMD	MR-PRESSO	FALSE	FALSE	FALSE	FALSE	-0.101213	0.0635597	NA	NA	0.155321	8	NA	2	NA	NA	NA	NA	NA	NA	NA	NA	NA	NA	NA	NA	27.0182	0.01	-0.0355829	0.0425822	0.441453
DAG 18:1;0_18:1;0	AMD	IVW	FALSE	FALSE	FALSE	FALSE	-0.0204922	0.0499748	-0.118441	0.0774566	0.681768	5	NA	NA	0.611038	1.49347	0.827798	52.9783	NA	NA	NA	NA	NA	NA	NA	NA	NA	NA	NA	NA	NA
DAG 18:1;0_18:1;0	AMD	Weighted Median	FALSE	FALSE	FALSE	FALSE	-0.0273543	0.0596998	-0.144364	0.0896551	0.64681	5	NA	NA	NA	NA	NA	NA	NA	NA	NA	NA	NA	NA	NA	NA	NA	NA	NA	NA	NA
DAG 18:1;0_18:1;0	AMD	MR-Egger	FALSE	FALSE	FALSE	FALSE	0.0021193	0.144802	-0.281688	0.285926	0.988323	5	NA	NA	0.698996	1.46579	0.690189	NA	-0.0037133	0.0223185	-0.0474568	0.0400302	0.86786	0.86786	0.988323	NA	NA	NA	NA	NA	NA
DAG 18:1;0_18:1;0	AMD	MR Lasso	FALSE	FALSE	FALSE	FALSE	-0.0204922	0.0499748	-0.118441	0.0774566	0.681768	5	5	NA	NA	NA	NA	NA	NA	NA	NA	NA	NA	NA	NA	-0.0204922	NA	NA	NA	NA	NA
DAG 18:1;0_18:1;0	AMD	MR-PRESSO	FALSE	FALSE	FALSE	FALSE	-0.0204922	0.0305365	NA	NA	0.538934	5	NA	0	NA	NA	NA	NA	NA	NA	NA	NA	NA	NA	NA	NA	2.20914	0.85	NA	NA	NA
DAG 18:1;0_18:2;0	AMD	IVW	FALSE	FALSE	FALSE	FALSE	-0.0987704	0.1365	-0.366305	0.168764	0.469315	6	NA	NA	3.15262	49.6951	1.59983e-09	56.9826	NA	NA	NA	NA	NA	NA	NA	NA	NA	NA	NA	NA	NA
DAG 18:1;0_18:2;0	AMD	Weighted Median	FALSE	FALSE	FALSE	FALSE	-0.0161017	0.0534001	-0.120764	0.0885606	0.763011	6	NA	NA	NA	NA	NA	NA	NA	NA	NA	NA	NA	NA	NA	NA	NA	NA	NA	NA	NA
DAG 18:1;0_18:2;0	AMD	MR-Egger	FALSE	FALSE	FALSE	FALSE	0.195321	0.361902	-0.513994	0.904636	0.5894	6	NA	NA	3.22573	41.6214	1.99848e-08	NA	-0.0553735	0.0628627	-0.178582	0.0678351	0.378391	0.378391	0.5894	NA	NA	NA	NA	NA	NA
DAG 18:1;0_18:2;0	AMD	MR Lasso	FALSE	FALSE	FALSE	FALSE	-0.00116494	0.0455162	-0.0903751	0.0880452	0.979581	6	5	NA	NA	NA	NA	NA	NA	NA	NA	NA	NA	NA	NA	-0.0900994	NA	NA	NA	NA	NA
DAG 18:1;0_18:2;0	AMD	MR-PRESSO	FALSE	FALSE	FALSE	FALSE	-0.0987704	0.1365	NA	NA	0.501739	6	NA	1	NA	NA	NA	NA	NA	NA	NA	NA	NA	NA	NA	NA	65.0539	<0.001	-0.00116494	0.0264996	0.967043
PC 15:0;0_18:2;0	AMD	IVW	FALSE	FALSE	FALSE	FALSE	-0.0838607	0.152719	-0.383185	0.215464	0.582925	7	NA	NA	4.58068	125.896	9.39266e-25	81.5023	NA	NA	NA	NA	NA	NA	NA	NA	NA	NA	NA	NA	NA
PC 15:0;0_18:2;0	AMD	Weighted Median	FALSE	FALSE	FALSE	FALSE	-0.0454225	0.0408551	-0.125497	0.0346521	0.266227	7	NA	NA	NA	NA	NA	NA	NA	NA	NA	NA	NA	NA	NA	NA	NA	NA	NA	NA	NA
PC 15:0;0_18:2;0	AMD	MR-Egger	FALSE	FALSE	FALSE	FALSE	0.10719	0.372913	-0.623706	0.838087	0.773775	7	NA	NA	4.86296	118.242	7.3962e-24	NA	-0.0366685	0.0644548	-0.162998	0.0896607	0.569423	0.569423	0.773775	NA	NA	NA	NA	NA	NA
PC 15:0;0_18:2;0	AMD	MR Lasso	FALSE	FALSE	FALSE	FALSE	-0.0460218	0.0380346	-0.120568	0.0285246	0.226279	7	4	NA	NA	NA	NA	NA	NA	NA	NA	NA	NA	NA	NA	-0.0923671	NA	NA	NA	NA	NA
PC 15:0;0_18:2;0	AMD	MR-PRESSO	FALSE	FALSE	FALSE	FALSE	-0.0838607	0.152719	NA	NA	0.602746	7	NA	3	NA	NA	NA	NA	NA	NA	NA	NA	NA	NA	NA	NA	152.849	<0.001	-0.0460218	0.0260362	0.175288
PC 16:0;0_16:0;0	AMD	IVW	FALSE	FALSE	FALSE	FALSE	0.00758614	0.284111	-0.549262	0.564434	0.978698	6	NA	NA	6.20149	192.292	1.26421e-39	53.2967	NA	NA	NA	NA	NA	NA	NA	NA	NA	NA	NA	NA	NA
PC 16:0;0_16:0;0	AMD	Weighted Median	FALSE	FALSE	FALSE	FALSE	0.127383	0.0857253	-0.0406352	0.295402	0.137293	6	NA	NA	NA	NA	NA	NA	NA	NA	NA	NA	NA	NA	NA	NA	NA	NA	NA	NA	NA
PC 16:0;0_16:0;0	AMD	MR-Egger	FALSE	FALSE	FALSE	FALSE	-1.54891	2.03414	-5.53575	2.43794	0.446386	6	NA	NA	6.46676	167.276	4.018e-35	NA	0.213655	0.276243	-0.327771	0.755081	0.439267	0.439267	0.446386	NA	NA	NA	NA	NA	NA
PC 16:0;0_16:0;0	AMD	MR Lasso	FALSE	FALSE	FALSE	FALSE	0.173881	0.103266	-0.0285166	0.376278	0.092217	6	2	NA	NA	NA	NA	NA	NA	NA	NA	NA	NA	NA	NA	0.117987	NA	NA	NA	NA	NA
PC 16:0;0_16:0;0	AMD	MR-PRESSO	FALSE	FALSE	FALSE	FALSE	0.00758614	0.284111	NA	NA	0.979731	6	NA	4	NA	NA	NA	NA	NA	NA	NA	NA	NA	NA	NA	NA	277.936	<0.001	0.173881	0.103266	0.341173
PC 16:0;0_18:2;0	AMD	IVW	FALSE	FALSE	FALSE	FALSE	-0.099721	0.138288	-0.37076	0.171318	0.470841	8	NA	NA	4.50065	141.791	2.14181e-27	91.6189	NA	NA	NA	NA	NA	NA	NA	NA	NA	NA	NA	NA	NA
PC 16:0;0_18:2;0	AMD	Weighted Median	FALSE	FALSE	FALSE	FALSE	-0.0348395	0.0385199	-0.110337	0.0406581	0.365755	8	NA	NA	NA	NA	NA	NA	NA	NA	NA	NA	NA	NA	NA	NA	NA	NA	NA	NA	NA
PC 16:0;0_18:2;0	AMD	MR-Egger	FALSE	FALSE	FALSE	FALSE	-0.0430109	0.345837	-0.720839	0.634817	0.901024	8	NA	NA	4.84794	141.015	6.11915e-28	NA	-0.0117757	0.0648091	-0.138799	0.115248	0.85582	0.85582	0.901024	NA	NA	NA	NA	NA	NA
PC 16:0;0_18:2;0	AMD	MR Lasso	FALSE	FALSE	FALSE	FALSE	-0.0241549	0.0359978	-0.0947093	0.0463996	0.502215	8	4	NA	NA	NA	NA	NA	NA	NA	NA	NA	NA	NA	NA	-0.0960538	NA	NA	NA	NA	NA
PC 16:0;0_18:2;0	AMD	MR-PRESSO	FALSE	FALSE	FALSE	FALSE	-0.099721	0.138288	NA	NA	0.494214	8	NA	5	NA	NA	NA	NA	NA	NA	NA	NA	NA	NA	NA	NA	171.495	<0.001	0.0287144	0.0158791	0.212287
PC 16:0;0_20:2;0	AMD	IVW	FALSE	FALSE	FALSE	FALSE	-0.240433	0.151041	-0.536468	0.0556017	0.111421	7	NA	NA	3.82835	87.9375	8.12115e-17	61.4552	NA	NA	NA	NA	NA	NA	NA	NA	NA	NA	NA	NA	NA
PC 16:0;0_20:2;0	AMD	Weighted Median	FALSE	FALSE	FALSE	FALSE	-0.0654986	0.0517271	-0.166882	0.0358847	0.20543	7	NA	NA	NA	NA	NA	NA	NA	NA	NA	NA	NA	NA	NA	NA	NA	NA	NA	NA	NA
PC 16:0;0_20:2;0	AMD	MR-Egger	FALSE	FALSE	FALSE	FALSE	0.153383	0.28519	-0.40558	0.712346	0.590696	7	NA	NA	3.43285	58.9224	2.02922e-11	NA	-0.0736887	0.0469617	-0.165732	0.0183545	0.116619	0.116619	0.590696	NA	NA	NA	NA	NA	NA
PC 16:0;0_20:2;0	AMD	MR-PRESSO	FALSE	FALSE	FALSE	FALSE	-0.240433	0.151041	NA	NA	0.162526	7	NA	4	NA	NA	NA	NA	NA	NA	NA	NA	NA	NA	NA	NA	150.904	<0.001	-0.0672187	0.0573216	0.361697
PC 16:0;0_20:4;0	AMD	IVW	FALSE	FALSE	FALSE	FALSE	0.0207578	0.0447017	-0.0668558	0.108371	0.642387	5	NA	NA	2.0527	16.8543	0.00206305	325.536	NA	NA	NA	NA	NA	NA	NA	NA	NA	NA	NA	NA	NA
PC 16:0;0_20:4;0	AMD	Weighted Median	FALSE	FALSE	FALSE	FALSE	0.0276353	0.0226141	-0.0166875	0.0719582	0.221693	5	NA	NA	NA	NA	NA	NA	NA	NA	NA	NA	NA	NA	NA	NA	NA	NA	NA	NA	NA
PC 16:0;0_20:4;0	AMD	MR-Egger	FALSE	FALSE	FALSE	FALSE	0.0542486	0.0934945	-0.128997	0.237494	0.561757	5	NA	NA	2.30216	15.8998	0.0011889	NA	-0.0170857	0.0402601	-0.0959941	0.0618227	0.671287	0.671287	0.561757	NA	NA	NA	NA	NA	NA
PC 16:0;0_20:4;0	AMD	MR Lasso	FALSE	FALSE	FALSE	FALSE	0.0336457	0.0239509	-0.0132972	0.0805885	0.160087	5	4	NA	NA	NA	NA	NA	NA	NA	NA	NA	NA	NA	NA	0.0219028	NA	NA	NA	NA	NA
PC 16:0;0_20:4;0	AMD	MR-PRESSO	FALSE	FALSE	FALSE	FALSE	0.0207578	0.0447017	NA	NA	0.666535	5	NA	0	NA	NA	NA	NA	NA	NA	NA	NA	NA	NA	NA	NA	24.9118	0.257	NA	NA	NA
PC 16:1;0_18:1;0	AMD	IVW	FALSE	FALSE	FALSE	FALSE	-0.224009	0.182241	-0.581193	0.133176	0.219	6	NA	NA	3.75849	70.6313	7.57255e-14	47.722	NA	NA	NA	NA	NA	NA	NA	NA	NA	NA	NA	NA	NA
PC 16:1;0_18:1;0	AMD	Weighted Median	FALSE	FALSE	FALSE	FALSE	-0.0630904	0.0688151	-0.197966	0.0717846	0.359241	6	NA	NA	NA	NA	NA	NA	NA	NA	NA	NA	NA	NA	NA	NA	NA	NA	NA	NA	NA
PC 16:1;0_18:1;0	AMD	MR-Egger	FALSE	FALSE	FALSE	FALSE	0.22887	0.459183	-0.671112	1.12885	0.618182	6	NA	NA	3.70393	54.8762	3.44886e-11	NA	-0.0756694	0.0706111	-0.214065	0.0627259	0.283884	0.283884	0.618182	NA	NA	NA	NA	NA	NA
PC 16:1;0_18:1;0	AMD	MR Lasso	FALSE	FALSE	FALSE	FALSE	-0.0354101	0.0853109	-0.202616	0.131796	0.67809	6	4	NA	NA	NA	NA	NA	NA	NA	NA	NA	NA	NA	NA	-0.166642	NA	NA	NA	NA	NA
PC 16:1;0_18:1;0	AMD	MR-PRESSO	FALSE	FALSE	FALSE	FALSE	-0.224009	0.182241	NA	NA	0.273687	6	NA	4	NA	NA	NA	NA	NA	NA	NA	NA	NA	NA	NA	NA	95.5162	<0.001	-0.151386	0.0753751	0.294097
PC 16:1;0_18:2;0	AMD	IVW	FALSE	FALSE	FALSE	FALSE	-0.110542	0.141472	-0.387822	0.166738	0.434586	8	NA	NA	4.68358	153.552	7.28423e-30	94.5547	NA	NA	NA	NA	NA	NA	NA	NA	NA	NA	NA	NA	NA
PC 16:1;0_18:2;0	AMD	Weighted Median	FALSE	FALSE	FALSE	FALSE	-0.0457085	0.0366509	-0.117543	0.026126	0.21235	8	NA	NA	NA	NA	NA	NA	NA	NA	NA	NA	NA	NA	NA	NA	NA	NA	NA	NA	NA
PC 16:1;0_18:2;0	AMD	MR-Egger	FALSE	FALSE	FALSE	FALSE	0.0437883	0.267011	-0.479543	0.56712	0.869736	8	NA	NA	4.86807	142.188	3.45966e-28	NA	-0.0376763	0.0544096	-0.144317	0.0689647	0.488651	0.488651	0.869736	NA	NA	NA	NA	NA	NA
PC 16:1;0_18:2;0	AMD	MR Lasso	FALSE	FALSE	FALSE	FALSE	-0.0359276	0.0475865	-0.129195	0.0573403	0.450252	8	4	NA	NA	NA	NA	NA	NA	NA	NA	NA	NA	NA	NA	-0.0971263	NA	NA	NA	NA	NA
PC 16:1;0_18:2;0	AMD	MR-PRESSO	FALSE	FALSE	FALSE	FALSE	-0.110542	0.141472	NA	NA	0.460192	8	NA	6	NA	NA	NA	NA	NA	NA	NA	NA	NA	NA	NA	NA	194.284	<0.001	-0.168212	0.08135	0.286768
PC 17:0;0_20:4;0	AMD	IVW	FALSE	FALSE	FALSE	FALSE	0.0144585	0.0513711	-0.086227	0.115144	0.778364	5	NA	NA	2.1581	18.6296	0.000929181	259.135	NA	NA	NA	NA	NA	NA	NA	NA	NA	NA	NA	NA	NA
PC 17:0;0_20:4;0	AMD	Weighted Median	FALSE	FALSE	FALSE	FALSE	0.0264474	0.0248826	-0.0223217	0.0752164	0.287835	5	NA	NA	NA	NA	NA	NA	NA	NA	NA	NA	NA	NA	NA	NA	NA	NA	NA	NA	NA
PC 17:0;0_20:4;0	AMD	MR-Egger	FALSE	FALSE	FALSE	FALSE	0.115342	0.100265	-0.0811741	0.311857	0.249992	5	NA	NA	2.07283	12.8898	0.00488104	NA	-0.0472163	0.0408515	-0.127284	0.0328512	0.247762	0.247762	0.249992	NA	NA	NA	NA	NA	NA
PC 17:0;0_20:4;0	AMD	MR Lasso	FALSE	FALSE	FALSE	FALSE	0.0307315	0.0327623	-0.0334815	0.0949444	0.348237	5	4	NA	NA	NA	NA	NA	NA	NA	NA	NA	NA	NA	NA	0.0159041	NA	NA	NA	NA	NA
PC 17:0;0_20:4;0	AMD	MR-PRESSO	FALSE	FALSE	FALSE	FALSE	0.0144585	0.0513711	NA	NA	0.792324	5	NA	0	NA	NA	NA	NA	NA	NA	NA	NA	NA	NA	NA	NA	45.0192	0.277	NA	NA	NA
PC 18:0;0_18:2;0	AMD	IVW	FALSE	FALSE	FALSE	FALSE	-0.169025	0.181167	-0.524104	0.186055	0.350831	7	NA	NA	4.70722	132.947	3.07732e-26	66.6799	NA	NA	NA	NA	NA	NA	NA	NA	NA	NA	NA	NA	NA
PC 18:0;0_18:2;0	AMD	Weighted Median	FALSE	FALSE	FALSE	FALSE	-0.0703568	0.0530342	-0.174302	0.0335884	0.184631	7	NA	NA	NA	NA	NA	NA	NA	NA	NA	NA	NA	NA	NA	NA	NA	NA	NA	NA	NA
PC 18:0;0_18:2;0	AMD	MR-Egger	FALSE	FALSE	FALSE	FALSE	-0.147495	0.503047	-1.13345	0.838459	0.769366	7	NA	NA	5.15538	132.89	5.79669e-27	NA	-0.00399797	0.0858419	-0.172245	0.164249	0.962853	0.962853	0.769366	NA	NA	NA	NA	NA	NA
PC 18:0;0_18:2;0	AMD	MR Lasso	FALSE	FALSE	FALSE	FALSE	-0.0464507	0.0474947	-0.139539	0.0466372	0.328065	7	3	NA	NA	NA	NA	NA	NA	NA	NA	NA	NA	NA	NA	-0.161913	NA	NA	NA	NA	NA
PC 18:0;0_18:2;0	AMD	MR-PRESSO	FALSE	FALSE	FALSE	FALSE	-0.169025	0.181167	NA	NA	0.386836	7	NA	5	NA	NA	NA	NA	NA	NA	NA	NA	NA	NA	NA	NA	166.763	<0.001	-0.0106627	0.0162778	0.630815
PC 18:0;0_20:4;0	AMD	IVW	FALSE	FALSE	FALSE	FALSE	0.0315507	0.0187756	-0.00524888	0.0683502	0.0928784	10	NA	NA	0.928419	7.75766	0.558741	226.166	NA	NA	NA	NA	NA	NA	NA	NA	NA	NA	NA	NA	NA
PC 18:0;0_20:4;0	AMD	Weighted Median	FALSE	FALSE	FALSE	FALSE	0.0248982	0.020192	-0.0146773	0.0644737	0.217548	10	NA	NA	NA	NA	NA	NA	NA	NA	NA	NA	NA	NA	NA	NA	NA	NA	NA	NA	NA
PC 18:0;0_20:4;0	AMD	MR-Egger	FALSE	FALSE	FALSE	FALSE	0.0283077	0.0270649	-0.0247385	0.0813539	0.295599	10	NA	NA	0.982979	7.72998	0.460281	NA	0.00144653	0.00869491	-0.0155952	0.0184882	0.867869	0.867869	0.295599	NA	NA	NA	NA	NA	NA
PC 18:0;0_20:4;0	AMD	MR Lasso	FALSE	FALSE	FALSE	FALSE	0.0315507	0.0187756	-0.00524888	0.0683502	0.0928784	10	10	NA	NA	NA	NA	NA	NA	NA	NA	NA	NA	NA	NA	0.0315507	NA	NA	NA	NA	NA
PC 18:0;0_20:4;0	AMD	MR-PRESSO	FALSE	FALSE	FALSE	FALSE	0.0315507	0.0174316	NA	NA	0.103741	10	NA	0	NA	NA	NA	NA	NA	NA	NA	NA	NA	NA	NA	NA	10.8944	0.631	NA	NA	NA
PC 18:1;0_18:1;0	AMD	IVW	FALSE	FALSE	FALSE	FALSE	-0.141963	0.258172	-0.647971	0.364046	0.582405	5	NA	NA	5.37476	115.552	4.75707e-24	59.1054	NA	NA	NA	NA	NA	NA	NA	NA	NA	NA	NA	NA	NA
PC 18:1;0_18:1;0	AMD	Weighted Median	FALSE	FALSE	FALSE	FALSE	-0.0849243	0.0659033	-0.214092	0.0442437	0.19753	5	NA	NA	NA	NA	NA	NA	NA	NA	NA	NA	NA	NA	NA	NA	NA	NA	NA	NA	NA
PC 18:1;0_18:1;0	AMD	MR-Egger	FALSE	FALSE	FALSE	FALSE	-0.418789	0.82426	-2.03431	1.19673	0.611398	5	NA	NA	6.07699	110.79	7.42031e-24	NA	0.0442573	0.123238	-0.197284	0.285799	0.719504	0.719504	0.611398	NA	NA	NA	NA	NA	NA
PC 18:1;0_18:1;0	AMD	MR Lasso	FALSE	FALSE	FALSE	FALSE	-0.042307	0.0611899	-0.162237	0.0776231	0.489312	5	2	NA	NA	NA	NA	NA	NA	NA	NA	NA	NA	NA	NA	-0.141676	NA	NA	NA	NA	NA
PC 18:1;0_18:1;0	AMD	MR-PRESSO	FALSE	FALSE	FALSE	FALSE	-0.141963	0.258172	NA	NA	0.611665	5	NA	3	NA	NA	NA	NA	NA	NA	NA	NA	NA	NA	NA	NA	155.798	<0.001	-0.042307	0.0543778	0.579071
PC 18:1;0_18:2;0	AMD	IVW	FALSE	FALSE	FALSE	FALSE	-0.106299	0.161771	-0.423365	0.210768	0.511122	6	NA	NA	5.28603	139.711	2.0615e-28	125.363	NA	NA	NA	NA	NA	NA	NA	NA	NA	NA	NA	NA	NA
PC 18:1;0_18:2;0	AMD	Weighted Median	FALSE	FALSE	FALSE	FALSE	-0.0706085	0.0376238	-0.14435	0.00313278	0.0605595	6	NA	NA	NA	NA	NA	NA	NA	NA	NA	NA	NA	NA	NA	NA	NA	NA	NA	NA	NA
PC 18:1;0_18:2;0	AMD	MR-Egger	FALSE	FALSE	FALSE	FALSE	-0.0167181	0.34178	-0.686595	0.653159	0.960987	6	NA	NA	5.84132	136.484	1.59688e-28	NA	-0.022716	0.0738688	-0.167496	0.122064	0.758449	0.758449	0.960987	NA	NA	NA	NA	NA	NA
PC 18:1;0_18:2;0	AMD	MR Lasso	FALSE	FALSE	FALSE	FALSE	-0.0290252	0.034804	-0.0972397	0.0391893	0.404302	6	2	NA	NA	NA	NA	NA	NA	NA	NA	NA	NA	NA	NA	-0.0969899	NA	NA	NA	NA	NA
PC 18:1;0_18:2;0	AMD	MR-PRESSO	FALSE	FALSE	FALSE	FALSE	-0.106299	0.161771	NA	NA	0.54016	6	NA	5	NA	NA	NA	NA	NA	NA	NA	NA	NA	NA	NA	NA	196.625	<0.001	0.059403	NA	NA
PC 18:2;0_20:4;0	AMD	IVW	FALSE	FALSE	FALSE	FALSE	-0.189638	0.161772	-0.506705	0.127428	0.241093	5	NA	NA	3.11994	38.936	7.18171e-08	49.2863	NA	NA	NA	NA	NA	NA	NA	NA	NA	NA	NA	NA	NA
PC 18:2;0_20:4;0	AMD	Weighted Median	FALSE	FALSE	FALSE	FALSE	-0.114242	0.0961327	-0.302659	0.0741745	0.234684	5	NA	NA	NA	NA	NA	NA	NA	NA	NA	NA	NA	NA	NA	NA	NA	NA	NA	NA	NA
PC 18:2;0_20:4;0	AMD	MR-Egger	FALSE	FALSE	FALSE	FALSE	0.136863	0.532319	-0.906463	1.18019	0.797095	5	NA	NA	3.37328	34.137	1.85351e-07	NA	-0.0504464	0.0776798	-0.202696	0.101803	0.516071	0.516071	0.797095	NA	NA	NA	NA	NA	NA
PC 18:2;0_20:4;0	AMD	MR Lasso	TRUE	FALSE	FALSE	FALSE	-0.252083	0.108533	-0.464804	-0.0393624	0.0201984	5	3	NA	NA	NA	NA	NA	NA	NA	NA	NA	NA	NA	NA	-0.186097	NA	NA	NA	NA	NA
PC 18:2;0_20:4;0	AMD	MR-PRESSO	FALSE	FALSE	FALSE	FALSE	-0.189638	0.161772	NA	NA	0.306146	5	NA	2	NA	NA	NA	NA	NA	NA	NA	NA	NA	NA	NA	NA	76.5509	0.002	-0.252083	0.108533	0.145872
PE 16:0;0_18:2;0	AMD	IVW	TRUE	TRUE	TRUE	FALSE	-0.210057	0.0635762	-0.334664	-0.0854504	0.000953069	7	NA	NA	2.61739	41.1043	2.76181e-07	138.318	NA	NA	NA	NA	NA	NA	NA	NA	NA	NA	NA	NA	NA
PE 16:0;0_18:2;0	AMD	Weighted Median	TRUE	TRUE	FALSE	FALSE	-0.306625	0.0423367	-0.389603	-0.223646	4.40376e-13	7	NA	NA	NA	NA	NA	NA	NA	NA	NA	NA	NA	NA	NA	NA	NA	NA	NA	NA	NA
PE 16:0;0_18:2;0	AMD	MR-Egger	TRUE	TRUE	FALSE	FALSE	-0.368571	0.148604	-0.659829	-0.0773136	0.0131297	7	NA	NA	2.53931	32.2405	5.32404e-06	NA	0.0458421	0.0390993	-0.0307911	0.122475	0.241015	0.241015	0.0131297	NA	NA	NA	NA	NA	NA
PE 16:0;0_18:2;0	AMD	MR Lasso	TRUE	TRUE	FALSE	FALSE	-0.303426	0.0424513	-0.386629	-0.220223	8.82915e-13	7	5	NA	NA	NA	NA	NA	NA	NA	NA	NA	NA	NA	NA	-0.227221	NA	NA	NA	NA	NA
PE 16:0;0_18:2;0	AMD	MR-PRESSO	TRUE	TRUE	FALSE	FALSE	-0.210057	0.0635762	NA	NA	0.0163258	7	NA	3	NA	NA	NA	NA	NA	NA	NA	NA	NA	NA	NA	NA	65.1634	<0.001	-0.268556	0.0486045	0.0116792
PE 16:0;0_20:4;0	AMD	IVW	TRUE	TRUE	TRUE	FALSE	-0.266461	0.0226425	-0.31084	-0.222083	5.69375e-32	9	NA	NA	0.967681	7.49126	0.484671	148.283	NA	NA	NA	NA	NA	NA	NA	NA	NA	NA	NA	NA	NA
PE 16:0;0_20:4;0	AMD	Weighted Median	TRUE	TRUE	FALSE	FALSE	-0.283206	0.0300986	-0.342198	-0.224214	4.996e-21	9	NA	NA	NA	NA	NA	NA	NA	NA	NA	NA	NA	NA	NA	NA	NA	NA	NA	NA	NA
PE 16:0;0_20:4;0	AMD	MR-Egger	TRUE	TRUE	FALSE	FALSE	-0.284567	0.0446678	-0.372115	-0.19702	1.88107e-10	9	NA	NA	1.01833	7.25898	0.402423	NA	0.00581798	0.0122929	-0.0182756	0.0299116	0.636013	0.636013	1.88107e-10	NA	NA	NA	NA	NA	NA
PE 16:0;0_20:4;0	AMD	MR Lasso	TRUE	TRUE	FALSE	FALSE	-0.266461	0.0226425	-0.31084	-0.222083	5.69375e-32	9	9	NA	NA	NA	NA	NA	NA	NA	NA	NA	NA	NA	NA	-0.266461	NA	NA	NA	NA	NA
PE 16:0;0_20:4;0	AMD	MR-PRESSO	TRUE	TRUE	FALSE	FALSE	-0.266461	0.0219108	NA	NA	1.93643e-06	9	NA	0	NA	NA	NA	NA	NA	NA	NA	NA	NA	NA	NA	NA	9.70248	0.588	NA	NA	NA
PE 18:0;0_18:2;0	AMD	IVW	TRUE	TRUE	TRUE	FALSE	-0.198152	0.0521287	-0.300323	-0.0959819	0.000143989	9	NA	NA	2.29046	41.9695	1.37219e-06	152.95	NA	NA	NA	NA	NA	NA	NA	NA	NA	NA	NA	NA	NA
PE 18:0;0_18:2;0	AMD	Weighted Median	TRUE	TRUE	FALSE	FALSE	-0.266925	0.0436047	-0.352389	-0.181462	9.27081e-10	9	NA	NA	NA	NA	NA	NA	NA	NA	NA	NA	NA	NA	NA	NA	NA	NA	NA	NA	NA
PE 18:0;0_18:2;0	AMD	MR-Egger	TRUE	TRUE	FALSE	FALSE	-0.312377	0.114097	-0.536003	-0.0887508	0.00618485	9	NA	NA	2.25462	35.5831	8.6874e-06	NA	0.0323936	0.0289004	-0.0242502	0.0890374	0.262344	0.262344	0.00618485	NA	NA	NA	NA	NA	NA
PE 18:0;0_18:2;0	AMD	MR Lasso	TRUE	TRUE	FALSE	FALSE	-0.271788	0.0463249	-0.362584	-0.180993	4.43728e-09	9	8	NA	NA	NA	NA	NA	NA	NA	NA	NA	NA	NA	NA	-0.204694	NA	NA	NA	NA	NA
PE 18:0;0_18:2;0	AMD	MR-PRESSO	TRUE	TRUE	FALSE	FALSE	-0.198152	0.0521287	NA	NA	0.00522762	9	NA	2	NA	NA	NA	NA	NA	NA	NA	NA	NA	NA	NA	NA	70.2229	<0.001	-0.233034	0.0535228	0.00480206
PE 18:0;0_20:4;0	AMD	IVW	TRUE	TRUE	TRUE	FALSE	-0.214431	0.0530579	-0.318422	-0.110439	5.3123e-05	10	NA	NA	2.30817	47.9487	2.61111e-07	135.342	NA	NA	NA	NA	NA	NA	NA	NA	NA	NA	NA	NA	NA
PE 18:0;0_20:4;0	AMD	Weighted Median	TRUE	TRUE	FALSE	FALSE	-0.279118	0.0319867	-0.34181	-0.216425	2.63713e-18	10	NA	NA	NA	NA	NA	NA	NA	NA	NA	NA	NA	NA	NA	NA	NA	NA	NA	NA	NA
PE 18:0;0_20:4;0	AMD	MR-Egger	TRUE	TRUE	FALSE	FALSE	-0.528634	0.0793068	-0.684072	-0.373195	2.63449e-11	10	NA	NA	1.3449	14.4701	0.0703047	NA	0.0990914	0.0230327	0.0539482	0.144235	1.69104e-05	1.69104e-05	2.63449e-11	NA	NA	NA	NA	NA	NA
PE 18:0;0_20:4;0	AMD	MR Lasso	TRUE	TRUE	FALSE	FALSE	-0.267763	0.0250179	-0.316797	-0.218729	9.86725e-27	10	8	NA	NA	NA	NA	NA	NA	NA	NA	NA	NA	NA	NA	-0.217506	NA	NA	NA	NA	NA
PE 18:0;0_20:4;0	AMD	MR-PRESSO	TRUE	TRUE	FALSE	FALSE	-0.214431	0.0530579	NA	NA	0.00292225	10	NA	2	NA	NA	NA	NA	NA	NA	NA	NA	NA	NA	NA	NA	59.864	<0.001	-0.267763	0.0250179	1.36485e-05
PE 18:1;0_18:1;0	AMD	IVW	TRUE	TRUE	TRUE	FALSE	-0.267903	0.0840379	-0.432614	-0.103191	0.00143322	7	NA	NA	2.68831	43.362	9.89009e-08	101.254	NA	NA	NA	NA	NA	NA	NA	NA	NA	NA	NA	NA	NA
PE 18:1;0_18:1;0	AMD	Weighted Median	TRUE	TRUE	FALSE	FALSE	-0.367762	0.050503	-0.466746	-0.268778	3.28951e-13	7	NA	NA	NA	NA	NA	NA	NA	NA	NA	NA	NA	NA	NA	NA	NA	NA	NA	NA	NA
PE 18:1;0_18:1;0	AMD	MR-Egger	TRUE	TRUE	FALSE	FALSE	-0.5737	0.21473	-0.994563	-0.152837	0.00754624	7	NA	NA	2.434	29.6218	1.75042e-05	NA	0.073915	0.0485352	-0.0212123	0.169042	0.12778	0.12778	0.00754624	NA	NA	NA	NA	NA	NA
PE 18:1;0_18:1;0	AMD	MR Lasso	TRUE	TRUE	FALSE	FALSE	-0.313665	0.0664303	-0.443866	-0.183464	2.33862e-06	7	4	NA	NA	NA	NA	NA	NA	NA	NA	NA	NA	NA	NA	-0.27871	NA	NA	NA	NA	NA
PE 18:1;0_18:1;0	AMD	MR-PRESSO	TRUE	TRUE	FALSE	FALSE	-0.267903	0.0840379	NA	NA	0.0188869	7	NA	3	NA	NA	NA	NA	NA	NA	NA	NA	NA	NA	NA	NA	60.0882	<0.001	-0.313665	0.0664303	0.0179945
PI 18:0;0_18:1;0	AMD	IVW	FALSE	FALSE	FALSE	FALSE	-0.0326385	0.0390462	-0.109168	0.0438906	0.403214	6	NA	NA	1.09007	5.94122	0.311981	87.4502	NA	NA	NA	NA	NA	NA	NA	NA	NA	NA	NA	NA	NA
PI 18:0;0_18:1;0	AMD	Weighted Median	FALSE	FALSE	FALSE	FALSE	-0.0627183	0.0475449	-0.155905	0.030468	0.187123	6	NA	NA	NA	NA	NA	NA	NA	NA	NA	NA	NA	NA	NA	NA	NA	NA	NA	NA	NA
PI 18:0;0_18:1;0	AMD	MR-Egger	FALSE	FALSE	FALSE	FALSE	-0.322637	0.197934	-0.71058	0.0653062	0.103096	6	NA	NA	0.964616	3.72194	0.444943	NA	0.0506283	0.033985	-0.015981	0.117238	0.136296	0.136296	0.103096	NA	NA	NA	NA	NA	NA
PI 18:0;0_18:1;0	AMD	MR Lasso	FALSE	FALSE	FALSE	FALSE	-0.0326385	0.0390462	-0.109168	0.0438906	0.403214	6	6	NA	NA	NA	NA	NA	NA	NA	NA	NA	NA	NA	NA	-0.0326385	NA	NA	NA	NA	NA
PI 18:0;0_18:1;0	AMD	MR-PRESSO	FALSE	FALSE	FALSE	FALSE	-0.0326385	0.0390462	NA	NA	0.441317	6	NA	0	NA	NA	NA	NA	NA	NA	NA	NA	NA	NA	NA	NA	9.56908	0.322	NA	NA	NA
PI 18:0;0_18:2;0	AMD	IVW	FALSE	FALSE	FALSE	FALSE	-0.0325106	0.0250685	-0.081644	0.0166227	0.194675	6	NA	NA	0.679966	2.31177	0.804537	186.299	NA	NA	NA	NA	NA	NA	NA	NA	NA	NA	NA	NA	NA
PI 18:0;0_18:2;0	AMD	Weighted Median	FALSE	FALSE	FALSE	FALSE	-0.0493318	0.0300655	-0.108259	0.00959553	0.100837	6	NA	NA	NA	NA	NA	NA	NA	NA	NA	NA	NA	NA	NA	NA	NA	NA	NA	NA	NA
PI 18:0;0_18:2;0	AMD	MR-Egger	FALSE	FALSE	FALSE	FALSE	-0.115728	0.0670007	-0.247047	0.0155908	0.0841196	6	NA	NA	0.359859	0.517993	0.971726	NA	0.0220885	0.0164923	-0.0102359	0.0544129	0.180467	0.180467	0.0841196	NA	NA	NA	NA	NA	NA
PI 18:0;0_18:2;0	AMD	MR Lasso	FALSE	FALSE	FALSE	FALSE	-0.0325106	0.0250685	-0.081644	0.0166227	0.194675	6	6	NA	NA	NA	NA	NA	NA	NA	NA	NA	NA	NA	NA	-0.0325106	NA	NA	NA	NA	NA
PI 18:0;0_18:2;0	AMD	MR-PRESSO	FALSE	FALSE	FALSE	FALSE	-0.0325106	0.0170457	NA	NA	0.114789	6	NA	0	NA	NA	NA	NA	NA	NA	NA	NA	NA	NA	NA	NA	3.91368	0.766	NA	NA	NA
PI 18:0;0_20:3;0	AMD	IVW	FALSE	FALSE	FALSE	FALSE	0.0149178	0.0298577	-0.0436022	0.0734379	0.617335	5	NA	NA	0.855534	2.92775	0.569987	145.848	NA	NA	NA	NA	NA	NA	NA	NA	NA	NA	NA	NA	NA
PI 18:0;0_20:3;0	AMD	Weighted Median	FALSE	FALSE	FALSE	FALSE	-0.00932956	0.0356009	-0.0791059	0.0604468	0.793275	5	NA	NA	NA	NA	NA	NA	NA	NA	NA	NA	NA	NA	NA	NA	NA	NA	NA	NA	NA
PI 18:0;0_20:3;0	AMD	MR-Egger	FALSE	FALSE	FALSE	FALSE	-0.0389147	0.0804262	-0.196547	0.118718	0.628488	5	NA	NA	0.895939	2.40812	0.492125	NA	0.013136	0.0182228	-0.0225801	0.0488522	0.470998	0.470998	0.628488	NA	NA	NA	NA	NA	NA
PI 18:0;0_20:3;0	AMD	MR Lasso	FALSE	FALSE	FALSE	FALSE	0.0149178	0.0298577	-0.0436022	0.0734379	0.617335	5	5	NA	NA	NA	NA	NA	NA	NA	NA	NA	NA	NA	NA	0.0149178	NA	NA	NA	NA	NA
PI 18:0;0_20:3;0	AMD	MR-PRESSO	FALSE	FALSE	FALSE	FALSE	0.0149178	0.0255443	NA	NA	0.590569	5	NA	0	NA	NA	NA	NA	NA	NA	NA	NA	NA	NA	NA	NA	7.84741	0.494	NA	NA	NA
PI 18:0;0_20:4;0	AMD	IVW	TRUE	FALSE	FALSE	FALSE	0.054445	0.0274874	0.00057073	0.108319	0.0476219	9	NA	NA	0.692945	3.84138	0.871144	101.482	NA	NA	NA	NA	NA	NA	NA	NA	NA	NA	NA	NA	NA
PI 18:0;0_20:4;0	AMD	Weighted Median	FALSE	FALSE	FALSE	FALSE	0.0664734	0.0342318	-0.000619685	0.133566	0.0521539	9	NA	NA	NA	NA	NA	NA	NA	NA	NA	NA	NA	NA	NA	NA	NA	NA	NA	NA	NA
PI 18:0;0_20:4;0	AMD	MR-Egger	FALSE	FALSE	FALSE	FALSE	0.083948	0.0704838	-0.0541978	0.222094	0.233644	9	NA	NA	0.720589	3.63474	0.820754	NA	-0.00618913	0.0136154	-0.0328748	0.0204965	0.649419	0.649419	0.233644	NA	NA	NA	NA	NA	NA
PI 18:0;0_20:4;0	AMD	MR Lasso	TRUE	FALSE	FALSE	FALSE	0.054445	0.0274874	0.00057073	0.108319	0.0476219	9	9	NA	NA	NA	NA	NA	NA	NA	NA	NA	NA	NA	NA	0.054445	NA	NA	NA	NA	NA
PI 18:0;0_20:4;0	AMD	MR-PRESSO	TRUE	FALSE	FALSE	FALSE	0.054445	0.0190472	NA	NA	0.0212028	9	NA	0	NA	NA	NA	NA	NA	NA	NA	NA	NA	NA	NA	NA	4.62391	0.903	NA	NA	NA
PI 18:1;0_18:1;0	AMD	IVW	FALSE	FALSE	FALSE	FALSE	-0.0491372	0.045199	-0.137726	0.0394512	0.276979	5	NA	NA	0.782919	2.45185	0.653278	65.6237	NA	NA	NA	NA	NA	NA	NA	NA	NA	NA	NA	NA	NA
PI 18:1;0_18:1;0	AMD	Weighted Median	FALSE	FALSE	FALSE	FALSE	-0.0643129	0.0564208	-0.174896	0.0462699	0.254337	5	NA	NA	NA	NA	NA	NA	NA	NA	NA	NA	NA	NA	NA	NA	NA	NA	NA	NA	NA
PI 18:1;0_18:1;0	AMD	MR-Egger	FALSE	FALSE	FALSE	FALSE	0.210709	0.428692	-0.629511	1.05093	0.623061	5	NA	NA	0.832729	2.08031	0.555906	NA	-0.0393203	0.0645085	-0.165755	0.0871141	0.542169	0.542169	0.623061	NA	NA	NA	NA	NA	NA
PI 18:1;0_18:1;0	AMD	MR Lasso	FALSE	FALSE	FALSE	FALSE	-0.0491372	0.045199	-0.137726	0.0394512	0.276979	5	5	NA	NA	NA	NA	NA	NA	NA	NA	NA	NA	NA	NA	-0.0491372	NA	NA	NA	NA	NA
PI 18:1;0_18:1;0	AMD	MR-PRESSO	FALSE	FALSE	FALSE	FALSE	-0.0491372	0.0353871	NA	NA	0.237288	5	NA	0	NA	NA	NA	NA	NA	NA	NA	NA	NA	NA	NA	NA	3.79049	0.678	NA	NA	NA
SM 34:1;2	AMD	IVW	FALSE	FALSE	FALSE	FALSE	-0.0292482	0.195238	-0.411908	0.353412	0.880916	5	NA	NA	4.21805	71.1676	1.28657e-14	62.0701	NA	NA	NA	NA	NA	NA	NA	NA	NA	NA	NA	NA	NA
SM 34:1;2	AMD	Weighted Median	FALSE	FALSE	FALSE	FALSE	0.106174	0.0585008	-0.00848511	0.220834	0.069536	5	NA	NA	NA	NA	NA	NA	NA	NA	NA	NA	NA	NA	NA	NA	NA	NA	NA	NA	NA
SM 34:1;2	AMD	MR-Egger	TRUE	FALSE	FALSE	FALSE	0.545604	0.207694	0.138531	0.952677	0.00861515	5	NA	NA	2.30421	15.9281	0.00117312	NA	-0.154744	0.0479745	-0.248772	-0.0607157	0.00125732	0.00125732	0.00861515	NA	NA	NA	NA	NA	NA
SM 34:1;2	AMD	MR Lasso	TRUE	FALSE	FALSE	FALSE	0.119579	0.0496659	0.022236	0.216923	0.0160544	5	4	NA	NA	NA	NA	NA	NA	NA	NA	NA	NA	NA	NA	-0.0160268	NA	NA	NA	NA	NA
SM 34:1;2	AMD	MR-PRESSO	FALSE	FALSE	FALSE	FALSE	-0.0292482	0.195238	NA	NA	0.888166	5	NA	3	NA	NA	NA	NA	NA	NA	NA	NA	NA	NA	NA	NA	100.252	<0.001	0.0207163	0.0300599	0.615851
SM 34:2;2	AMD	IVW	FALSE	FALSE	FALSE	FALSE	-0.115745	0.174683	-0.458117	0.226627	0.507586	7	NA	NA	3.77516	85.511	2.58695e-16	45.1595	NA	NA	NA	NA	NA	NA	NA	NA	NA	NA	NA	NA	NA
SM 34:2;2	AMD	Weighted Median	FALSE	FALSE	FALSE	FALSE	0.0550865	0.0668539	-0.0759447	0.186118	0.409949	7	NA	NA	NA	NA	NA	NA	NA	NA	NA	NA	NA	NA	NA	NA	NA	NA	NA	NA	NA
SM 34:2;2	AMD	MR-Egger	FALSE	FALSE	FALSE	FALSE	0.363766	0.466879	-0.5513	1.27883	0.435895	7	NA	NA	3.70793	68.7438	1.87045e-13	NA	-0.0931635	0.0843622	-0.25851	0.0721834	0.269451	0.269451	0.435895	NA	NA	NA	NA	NA	NA
SM 34:2;2	AMD	MR Lasso	FALSE	FALSE	FALSE	FALSE	0.101488	0.0522535	-0.000926949	0.203903	0.0521099	7	5	NA	NA	NA	NA	NA	NA	NA	NA	NA	NA	NA	NA	-0.0542834	NA	NA	NA	NA	NA
SM 34:2;2	AMD	MR-PRESSO	FALSE	FALSE	FALSE	FALSE	-0.115745	0.174683	NA	NA	0.532198	7	NA	4	NA	NA	NA	NA	NA	NA	NA	NA	NA	NA	NA	NA	114.779	<0.001	0.0663684	0.0602988	0.385811
SM 36:1;2	AMD	IVW	FALSE	FALSE	FALSE	FALSE	-0.0336254	0.0744686	-0.179581	0.11233	0.651602	7	NA	NA	1.82844	20.0592	0.00270299	57.712	NA	NA	NA	NA	NA	NA	NA	NA	NA	NA	NA	NA	NA
SM 36:1;2	AMD	Weighted Median	FALSE	FALSE	FALSE	FALSE	-0.086447	0.057923	-0.199974	0.02708	0.135582	7	NA	NA	NA	NA	NA	NA	NA	NA	NA	NA	NA	NA	NA	NA	NA	NA	NA	NA	NA
SM 36:1;2	AMD	MR-Egger	FALSE	FALSE	FALSE	FALSE	0.00722078	0.200195	-0.385155	0.399596	0.971228	7	NA	NA	1.99305	19.8613	0.00132687	NA	-0.0077696	0.0348096	-0.0759952	0.060456	0.823378	0.823378	0.971228	NA	NA	NA	NA	NA	NA
SM 36:1;2	AMD	MR Lasso	FALSE	FALSE	FALSE	FALSE	-0.0336254	0.0744686	-0.179581	0.11233	0.651602	7	7	NA	NA	NA	NA	NA	NA	NA	NA	NA	NA	NA	NA	-0.0336254	NA	NA	NA	NA	NA
SM 36:1;2	AMD	MR-PRESSO	FALSE	FALSE	FALSE	FALSE	-0.0336254	0.0744686	NA	NA	0.667464	7	NA	1	NA	NA	NA	NA	NA	NA	NA	NA	NA	NA	NA	NA	26.167	0.012	-0.0701111	0.060575	0.299381
SM 38:1;2	AMD	IVW	FALSE	FALSE	FALSE	FALSE	-0.0537286	0.0383633	-0.128919	0.0214622	0.161358	7	NA	NA	1.25876	9.50679	0.147018	103.051	NA	NA	NA	NA	NA	NA	NA	NA	NA	NA	NA	NA	NA
SM 38:1;2	AMD	Weighted Median	FALSE	FALSE	FALSE	FALSE	-0.0663582	0.0385615	-0.141937	0.00922087	0.0852794	7	NA	NA	NA	NA	NA	NA	NA	NA	NA	NA	NA	NA	NA	NA	NA	NA	NA	NA	NA
SM 38:1;2	AMD	MR-Egger	FALSE	FALSE	FALSE	FALSE	0.0530338	0.0816713	-0.107039	0.213107	0.516108	7	NA	NA	1.15711	6.6945	0.24437	NA	-0.0285556	0.0197031	-0.0671729	0.0100618	0.147256	0.147256	0.516108	NA	NA	NA	NA	NA	NA
SM 38:1;2	AMD	MR Lasso	FALSE	FALSE	FALSE	FALSE	-0.0537286	0.0383633	-0.128919	0.0214622	0.161358	7	7	NA	NA	NA	NA	NA	NA	NA	NA	NA	NA	NA	NA	-0.0537286	NA	NA	NA	NA	NA
SM 38:1;2	AMD	MR-PRESSO	FALSE	FALSE	FALSE	FALSE	-0.0537286	0.0383633	NA	NA	0.210894	7	NA	0	NA	NA	NA	NA	NA	NA	NA	NA	NA	NA	NA	NA	11.5594	0.219	NA	NA	NA
SM 38:2;2	AMD	IVW	FALSE	FALSE	FALSE	FALSE	-0.0490344	0.0649135	-0.176263	0.0781937	0.45002	8	NA	NA	1.88773	24.9446	0.000776164	72.2006	NA	NA	NA	NA	NA	NA	NA	NA	NA	NA	NA	NA	NA
SM 38:2;2	AMD	Weighted Median	FALSE	FALSE	FALSE	FALSE	-0.0286047	0.0448107	-0.116432	0.0592226	0.523249	8	NA	NA	NA	NA	NA	NA	NA	NA	NA	NA	NA	NA	NA	NA	NA	NA	NA	NA	NA
SM 38:2;2	AMD	MR-Egger	FALSE	FALSE	FALSE	FALSE	-0.130031	0.187877	-0.498264	0.238202	0.48887	8	NA	NA	2.00344	24.0827	0.000504284	NA	0.0168067	0.0362687	-0.0542787	0.0878921	0.643082	0.643082	0.48887	NA	NA	NA	NA	NA	NA
SM 38:2;2	AMD	MR Lasso	FALSE	FALSE	FALSE	FALSE	-0.0142682	0.0352632	-0.0833829	0.0548465	0.685757	8	7	NA	NA	NA	NA	NA	NA	NA	NA	NA	NA	NA	NA	-0.0459459	NA	NA	NA	NA	NA
SM 38:2;2	AMD	MR-PRESSO	FALSE	FALSE	FALSE	FALSE	-0.0490344	0.0649135	NA	NA	0.474665	8	NA	1	NA	NA	NA	NA	NA	NA	NA	NA	NA	NA	NA	NA	28.2181	0.004	-0.0142682	0.0326262	0.677179
SM 40:2;2	AMD	IVW	FALSE	FALSE	FALSE	FALSE	-0.039826	0.0560226	-0.149628	0.0699762	0.477151	6	NA	NA	1.39395	9.71544	0.0837114	67.8361	NA	NA	NA	NA	NA	NA	NA	NA	NA	NA	NA	NA	NA
SM 40:2;2	AMD	Weighted Median	FALSE	FALSE	FALSE	FALSE	-0.0779879	0.0519742	-0.179855	0.0238797	0.133482	6	NA	NA	NA	NA	NA	NA	NA	NA	NA	NA	NA	NA	NA	NA	NA	NA	NA	NA	NA
SM 40:2;2	AMD	MR-Egger	FALSE	FALSE	FALSE	FALSE	-0.00663873	0.133937	-0.269151	0.255873	0.960468	6	NA	NA	1.54347	9.52924	0.04915	NA	-0.00757602	0.0270984	-0.0606878	0.0455358	0.779804	0.779804	0.960468	NA	NA	NA	NA	NA	NA
SM 40:2;2	AMD	MR Lasso	FALSE	FALSE	FALSE	FALSE	-0.039826	0.0560226	-0.149628	0.0699762	0.477151	6	6	NA	NA	NA	NA	NA	NA	NA	NA	NA	NA	NA	NA	-0.039826	NA	NA	NA	NA	NA
SM 40:2;2	AMD	MR-PRESSO	FALSE	FALSE	FALSE	FALSE	-0.039826	0.0560226	NA	NA	0.508928	6	NA	0	NA	NA	NA	NA	NA	NA	NA	NA	NA	NA	NA	NA	13.8366	0.163	NA	NA	NA
SM 42:2;2	AMD	IVW	FALSE	FALSE	FALSE	FALSE	0.0207688	0.0981242	-0.171551	0.213089	0.832373	6	NA	NA	2.34934	27.5971	4.36305e-05	63.659	NA	NA	NA	NA	NA	NA	NA	NA	NA	NA	NA	NA	NA
SM 42:2;2	AMD	Weighted Median	FALSE	FALSE	FALSE	FALSE	0.0371755	0.058213	-0.0769199	0.151271	0.523076	6	NA	NA	NA	NA	NA	NA	NA	NA	NA	NA	NA	NA	NA	NA	NA	NA	NA	NA	NA
SM 42:2;2	AMD	MR-Egger	FALSE	FALSE	FALSE	FALSE	0.0654209	0.231794	-0.388888	0.519729	0.777762	6	NA	NA	2.61114	27.2721	1.75127e-05	NA	-0.0138521	0.0634516	-0.138215	0.110511	0.827188	0.827188	0.777762	NA	NA	NA	NA	NA	NA
SM 42:2;2	AMD	MR Lasso	FALSE	FALSE	FALSE	FALSE	0.0846202	0.0490032	-0.0114243	0.180665	0.0841983	6	5	NA	NA	NA	NA	NA	NA	NA	NA	NA	NA	NA	NA	0.0264412	NA	NA	NA	NA	NA
SM 42:2;2	AMD	MR-PRESSO	FALSE	FALSE	FALSE	FALSE	0.0207688	0.0981242	NA	NA	0.84073	6	NA	1	NA	NA	NA	NA	NA	NA	NA	NA	NA	NA	NA	NA	35.2856	<0.001	0.0846202	0.0490032	0.159272
TAG 51:3;0	AMD	IVW	FALSE	FALSE	FALSE	FALSE	-0.0504586	0.0664122	-0.180624	0.0797069	0.447387	6	NA	NA	1.43868	10.349	0.0659285	53.4112	NA	NA	NA	NA	NA	NA	NA	NA	NA	NA	NA	NA	NA
TAG 51:3;0	AMD	Weighted Median	FALSE	FALSE	FALSE	FALSE	-0.0217325	0.0594855	-0.138322	0.094857	0.714856	6	NA	NA	NA	NA	NA	NA	NA	NA	NA	NA	NA	NA	NA	NA	NA	NA	NA	NA	NA
TAG 51:3;0	AMD	MR-Egger	FALSE	FALSE	FALSE	FALSE	-0.262604	0.183397	-0.622057	0.0968481	0.152176	6	NA	NA	1.36943	7.50135	0.11165	NA	0.0354473	0.0287658	-0.0209327	0.0918272	0.217848	0.217848	0.152176	NA	NA	NA	NA	NA	NA
TAG 51:3;0	AMD	MR-PRESSO	FALSE	FALSE	FALSE	FALSE	-0.0504586	0.0664122	NA	NA	0.481653	6	NA	0	NA	NA	NA	NA	NA	NA	NA	NA	NA	NA	NA	NA	14.0957	0.118	NA	NA	NA
TAG 52:3;0	AMD	IVW	FALSE	FALSE	FALSE	FALSE	0.0167453	0.0403503	-0.0623399	0.0958304	0.678144	7	NA	NA	0.590346	2.09105	0.911137	60.1219	NA	NA	NA	NA	NA	NA	NA	NA	NA	NA	NA	NA	NA
TAG 52:3;0	AMD	Weighted Median	FALSE	FALSE	FALSE	FALSE	0.0107384	0.050478	-0.0881968	0.109674	0.831535	7	NA	NA	NA	NA	NA	NA	NA	NA	NA	NA	NA	NA	NA	NA	NA	NA	NA	NA	NA
TAG 52:3;0	AMD	MR-Egger	FALSE	FALSE	FALSE	FALSE	-0.0361377	0.106401	-0.244679	0.172404	0.734129	7	NA	NA	0.600422	1.80253	0.875738	NA	0.00937748	0.0174581	-0.0248398	0.0435948	0.59117	0.59117	0.734129	NA	NA	NA	NA	NA	NA
TAG 52:3;0	AMD	MR Lasso	FALSE	FALSE	FALSE	FALSE	0.0167453	0.0403503	-0.0623399	0.0958304	0.678144	7	7	NA	NA	NA	NA	NA	NA	NA	NA	NA	NA	NA	NA	0.0167453	NA	NA	NA	NA	NA
TAG 52:3;0	AMD	MR-PRESSO	FALSE	FALSE	FALSE	FALSE	0.0167453	0.0238206	NA	NA	0.508416	7	NA	0	NA	NA	NA	NA	NA	NA	NA	NA	NA	NA	NA	NA	2.67346	0.921	NA	NA	NA
TAG 52:4;0	AMD	IVW	FALSE	FALSE	FALSE	FALSE	-0.0223323	0.0514875	-0.123246	0.0785813	0.664476	8	NA	NA	1.2869	11.5927	0.114774	53.404	NA	NA	NA	NA	NA	NA	NA	NA	NA	NA	NA	NA	NA
TAG 52:4;0	AMD	Weighted Median	FALSE	FALSE	FALSE	FALSE	0.00770165	0.0513334	-0.09291	0.108313	0.88074	8	NA	NA	NA	NA	NA	NA	NA	NA	NA	NA	NA	NA	NA	NA	NA	NA	NA	NA	NA
TAG 52:4;0	AMD	MR-Egger	FALSE	FALSE	FALSE	FALSE	-0.119678	0.142546	-0.399062	0.159707	0.401148	8	NA	NA	1.33118	10.6322	0.10043	NA	0.0170929	0.023217	-0.0284116	0.0625974	0.461595	0.461595	0.401148	NA	NA	NA	NA	NA	NA
TAG 52:4;0	AMD	MR Lasso	FALSE	FALSE	FALSE	FALSE	0.0136227	0.0416114	-0.0679342	0.0951796	0.743381	8	7	NA	NA	NA	NA	NA	NA	NA	NA	NA	NA	NA	NA	-0.0191382	NA	NA	NA	NA	NA
TAG 52:4;0	AMD	MR-PRESSO	FALSE	FALSE	FALSE	FALSE	-0.0223323	0.0514875	NA	NA	0.677529	8	NA	0	NA	NA	NA	NA	NA	NA	NA	NA	NA	NA	NA	NA	13.8519	0.164	NA	NA	NA
TAG 53:3;0	AMD	IVW	FALSE	FALSE	FALSE	FALSE	-0.0228281	0.0441905	-0.10944	0.0637836	0.605446	6	NA	NA	0.550168	1.51342	0.911516	58.2381	NA	NA	NA	NA	NA	NA	NA	NA	NA	NA	NA	NA	NA
TAG 53:3;0	AMD	Weighted Median	FALSE	FALSE	FALSE	FALSE	-0.0344833	0.0534182	-0.139181	0.0702144	0.51858	6	NA	NA	NA	NA	NA	NA	NA	NA	NA	NA	NA	NA	NA	NA	NA	NA	NA	NA	NA
TAG 53:3;0	AMD	MR-Egger	FALSE	FALSE	FALSE	FALSE	0.0204626	0.12392	-0.222417	0.263342	0.868844	6	NA	NA	0.586004	1.3736	0.84877	NA	-0.00702204	0.0187792	-0.0438286	0.0297845	0.708459	0.708459	0.868844	NA	NA	NA	NA	NA	NA
TAG 53:3;0	AMD	MR Lasso	FALSE	FALSE	FALSE	FALSE	-0.0228281	0.0441905	-0.10944	0.0637836	0.605446	6	6	NA	NA	NA	NA	NA	NA	NA	NA	NA	NA	NA	NA	-0.0228281	NA	NA	NA	NA	NA
TAG 53:3;0	AMD	MR-PRESSO	FALSE	FALSE	FALSE	FALSE	-0.0228281	0.0243122	NA	NA	0.39086	6	NA	0	NA	NA	NA	NA	NA	NA	NA	NA	NA	NA	NA	NA	2.17194	0.923	NA	NA	NA
TAG 54:4;0	AMD	IVW	FALSE	FALSE	FALSE	FALSE	-0.00919805	0.0400719	-0.0877375	0.0693414	0.81845	8	NA	NA	0.898214	5.64752	0.581455	53.3142	NA	NA	NA	NA	NA	NA	NA	NA	NA	NA	NA	NA	NA
TAG 54:4;0	AMD	Weighted Median	FALSE	FALSE	FALSE	FALSE	0.00831876	0.0527939	-0.0951554	0.111793	0.874795	8	NA	NA	NA	NA	NA	NA	NA	NA	NA	NA	NA	NA	NA	NA	NA	NA	NA	NA	NA
TAG 54:4;0	AMD	MR-Egger	FALSE	FALSE	FALSE	FALSE	0.033675	0.0938087	-0.150187	0.217537	0.719613	8	NA	NA	0.947982	5.39202	0.494602	NA	-0.00684484	0.0135417	-0.0333861	0.0196964	0.613233	0.613233	0.719613	NA	NA	NA	NA	NA	NA
TAG 54:4;0	AMD	MR Lasso	FALSE	FALSE	FALSE	FALSE	-0.00919805	0.0400719	-0.0877375	0.0693414	0.81845	8	8	NA	NA	NA	NA	NA	NA	NA	NA	NA	NA	NA	NA	-0.00919805	NA	NA	NA	NA	NA
TAG 54:4;0	AMD	MR-PRESSO	FALSE	FALSE	FALSE	FALSE	-0.00919805	0.0359931	NA	NA	0.805644	8	NA	0	NA	NA	NA	NA	NA	NA	NA	NA	NA	NA	NA	NA	6.87359	0.638	NA	NA	NA
TAG 54:5;0	AMD	IVW	FALSE	FALSE	FALSE	FALSE	-0.00530693	0.0486481	-0.100655	0.0900415	0.913133	5	NA	NA	0.605999	1.46894	0.832129	57.8798	NA	NA	NA	NA	NA	NA	NA	NA	NA	NA	NA	NA	NA
TAG 54:5;0	AMD	Weighted Median	FALSE	FALSE	FALSE	FALSE	0.00438787	0.0589453	-0.111143	0.119918	0.940661	5	NA	NA	NA	NA	NA	NA	NA	NA	NA	NA	NA	NA	NA	NA	NA	NA	NA	NA	NA
TAG 54:5;0	AMD	MR-Egger	FALSE	FALSE	FALSE	FALSE	0.0278409	0.124784	-0.21673	0.272412	0.823447	5	NA	NA	0.679638	1.38572	0.708884	NA	-0.00604321	0.0209493	-0.0471032	0.0350167	0.772989	0.772989	0.823447	NA	NA	NA	NA	NA	NA
TAG 54:5;0	AMD	MR Lasso	FALSE	FALSE	FALSE	FALSE	-0.00530693	0.0486481	-0.100655	0.0900415	0.913133	5	5	NA	NA	NA	NA	NA	NA	NA	NA	NA	NA	NA	NA	-0.00530693	NA	NA	NA	NA	NA
TAG 54:5;0	AMD	MR-PRESSO	FALSE	FALSE	FALSE	FALSE	-0.00530693	0.0294807	NA	NA	0.865893	5	NA	0	NA	NA	NA	NA	NA	NA	NA	NA	NA	NA	NA	NA	1.98719	0.874	NA	NA	NA
TAG 56:6;0	AMD	IVW	FALSE	FALSE	FALSE	FALSE	-0.036825	0.0696801	-0.173395	0.0997454	0.597161	7	NA	NA	2.02538	24.6129	0.000402632	82.4595	NA	NA	NA	NA	NA	NA	NA	NA	NA	NA	NA	NA	NA
TAG 56:6;0	AMD	Weighted Median	FALSE	FALSE	FALSE	FALSE	0.0260234	0.0494265	-0.0708508	0.122898	0.598536	7	NA	NA	NA	NA	NA	NA	NA	NA	NA	NA	NA	NA	NA	NA	NA	NA	NA	NA	NA
TAG 56:6;0	AMD	MR-Egger	FALSE	FALSE	FALSE	FALSE	-0.105412	0.255154	-0.605505	0.394681	0.67951	7	NA	NA	2.20132	24.229	0.000196183	NA	0.013746	0.0488326	-0.0819641	0.109456	0.778333	0.778333	0.67951	NA	NA	NA	NA	NA	NA
TAG 56:6;0	AMD	MR Lasso	FALSE	FALSE	FALSE	FALSE	0.055135	0.0396953	-0.0226663	0.132936	0.164846	7	5	NA	NA	NA	NA	NA	NA	NA	NA	NA	NA	NA	NA	-0.030027	NA	NA	NA	NA	NA
TAG 56:6;0	AMD	MR-PRESSO	FALSE	FALSE	FALSE	FALSE	-0.036825	0.0696801	NA	NA	0.61613	7	NA	2	NA	NA	NA	NA	NA	NA	NA	NA	NA	NA	NA	NA	34.681	0.006	0.055135	0.0343902	0.184149
TAG 56:7;0	AMD	IVW	FALSE	FALSE	FALSE	FALSE	-0.038919	0.0844993	-0.204535	0.126697	0.645098	5	NA	NA	1.79084	12.8284	0.0121456	60.7173	NA	NA	NA	NA	NA	NA	NA	NA	NA	NA	NA	NA	NA
TAG 56:7;0	AMD	Weighted Median	FALSE	FALSE	FALSE	FALSE	0.0229073	0.0617138	-0.0980496	0.143864	0.710499	5	NA	NA	NA	NA	NA	NA	NA	NA	NA	NA	NA	NA	NA	NA	NA	NA	NA	NA	NA
TAG 56:7;0	AMD	MR-Egger	FALSE	FALSE	FALSE	FALSE	-0.257528	0.285806	-0.817697	0.302641	0.367556	5	NA	NA	1.87548	10.5523	0.0144104	NA	0.0364907	0.0453628	-0.0524188	0.1254	0.421156	0.421156	0.367556	NA	NA	NA	NA	NA	NA
TAG 56:7;0	AMD	MR Lasso	FALSE	FALSE	FALSE	FALSE	0.0348251	0.0518972	-0.0668916	0.136542	0.502195	5	4	NA	NA	NA	NA	NA	NA	NA	NA	NA	NA	NA	NA	-0.0323678	NA	NA	NA	NA	NA
TAG 56:7;0	AMD	MR-PRESSO	FALSE	FALSE	FALSE	FALSE	-0.038919	0.0844993	NA	NA	0.669025	5	NA	1	NA	NA	NA	NA	NA	NA	NA	NA	NA	NA	NA	NA	20.2553	0.036	0.0348251	0.0325819	0.363502
TAG 56:8;0	AMD	IVW	FALSE	FALSE	FALSE	FALSE	-0.0253864	0.0795876	-0.181375	0.130603	0.749746	5	NA	NA	1.53951	9.48032	0.0501532	48.1689	NA	NA	NA	NA	NA	NA	NA	NA	NA	NA	NA	NA	NA
TAG 56:8;0	AMD	Weighted Median	FALSE	FALSE	FALSE	FALSE	0.0164502	0.0695703	-0.119905	0.152806	0.81308	5	NA	NA	NA	NA	NA	NA	NA	NA	NA	NA	NA	NA	NA	NA	NA	NA	NA	NA	NA
TAG 56:8;0	AMD	MR-Egger	FALSE	FALSE	FALSE	FALSE	-0.429968	0.21996	-0.861081	0.00114483	0.0506115	5	NA	NA	1.19208	4.26313	0.234417	NA	0.0653075	0.0340838	-0.00149557	0.132111	0.0553543	0.0553543	0.0506115	NA	NA	NA	NA	NA	NA
TAG 56:8;0	AMD	MR Lasso	FALSE	FALSE	FALSE	FALSE	0.0434084	0.057125	-0.0685546	0.155371	0.447323	5	4	NA	NA	NA	NA	NA	NA	NA	NA	NA	NA	NA	NA	-0.0192749	NA	NA	NA	NA	NA
TAG 56:8;0	AMD	MR-PRESSO	FALSE	FALSE	FALSE	FALSE	-0.0253864	0.0795876	NA	NA	0.765708	5	NA	0	NA	NA	NA	NA	NA	NA	NA	NA	NA	NA	NA	NA	15.2035	0.092	NA	NA	NA
TAG 58:7;0	AMD	IVW	FALSE	FALSE	FALSE	FALSE	0.0493354	0.0437133	-0.0363411	0.135012	0.259061	6	NA	NA	0.840694	3.53383	0.618275	44.9733	NA	NA	NA	NA	NA	NA	NA	NA	NA	NA	NA	NA	NA
TAG 58:7;0	AMD	Weighted Median	FALSE	FALSE	FALSE	FALSE	0.0649196	0.0545582	-0.0420126	0.171852	0.23408	6	NA	NA	NA	NA	NA	NA	NA	NA	NA	NA	NA	NA	NA	NA	NA	NA	NA	NA	NA
TAG 58:7;0	AMD	MR-Egger	FALSE	FALSE	FALSE	FALSE	0.226354	0.179461	-0.125383	0.578092	0.207201	6	NA	NA	0.790489	2.49949	0.644727	NA	-0.0272306	0.0267748	-0.0797082	0.025247	0.309142	0.309142	0.207201	NA	NA	NA	NA	NA	NA
TAG 58:7;0	AMD	MR Lasso	FALSE	FALSE	FALSE	FALSE	0.0493354	0.0437133	-0.0363411	0.135012	0.259061	6	6	NA	NA	NA	NA	NA	NA	NA	NA	NA	NA	NA	NA	0.0493354	NA	NA	NA	NA	NA
TAG 58:7;0	AMD	MR-PRESSO	FALSE	FALSE	FALSE	FALSE	0.0493354	0.0367495	NA	NA	0.237167	6	NA	0	NA	NA	NA	NA	NA	NA	NA	NA	NA	NA	NA	NA	4.92469	0.62	NA	NA	NA
HDL-C	AMD	IVW	FALSE	FALSE	FALSE	FALSE	0.0144157	0.157798	-0.294862	0.323693	0.92721	9	NA	NA	4.46049	159.168	2.3872e-30	60.6968	NA	NA	NA	NA	NA	NA	NA	NA	NA	NA	NA	NA	NA
HDL-C	AMD	Weighted Median	FALSE	FALSE	FALSE	FALSE	0.0894909	0.0880473	-0.0830787	0.26206	0.309441	9	NA	NA	NA	NA	NA	NA	NA	NA	NA	NA	NA	NA	NA	NA	NA	NA	NA	NA	NA
HDL-C	AMD	MR-Egger	FALSE	FALSE	FALSE	FALSE	0.532925	0.427858	-0.305662	1.37151	0.212924	9	NA	NA	4.28242	128.374	1.37405e-24	NA	-0.0876587	0.0676471	-0.220245	0.0449271	0.195036	0.195036	0.212924	NA	NA	NA	NA	NA	NA
HDL-C	AMD	MR Lasso	FALSE	FALSE	FALSE	FALSE	-0.0556846	0.0707199	-0.194293	0.0829238	0.431049	9	4	NA	NA	NA	NA	NA	NA	NA	NA	NA	NA	NA	NA	0.0442634	NA	NA	NA	NA	NA
HDL-C	AMD	MR-PRESSO	FALSE	FALSE	FALSE	FALSE	0.0144157	0.157798	NA	NA	0.929456	9	NA	4	NA	NA	NA	NA	NA	NA	NA	NA	NA	NA	NA	NA	253.065	<0.001	0.0261992	0.0858017	0.775333
LDL-C	AMD	IVW	FALSE	FALSE	FALSE	FALSE	-0.102695	0.0816566	-0.262739	0.0573484	0.208518	9	NA	NA	2.82879	64.0162	7.55058e-11	84.6643	NA	NA	NA	NA	NA	NA	NA	NA	NA	NA	NA	NA	NA
LDL-C	AMD	Weighted Median	TRUE	FALSE	FALSE	FALSE	-0.166208	0.0525382	-0.269181	-0.0632348	0.00155852	9	NA	NA	NA	NA	NA	NA	NA	NA	NA	NA	NA	NA	NA	NA	NA	NA	NA	NA	NA
LDL-C	AMD	MR-Egger	FALSE	FALSE	FALSE	FALSE	-0.0388088	0.151332	-0.335415	0.257797	0.797605	9	NA	NA	2.96897	61.7035	6.89158e-11	NA	-0.0202362	0.0395069	-0.0976684	0.057196	0.608498	0.608498	0.797605	NA	NA	NA	NA	NA	NA
LDL-C	AMD	MR Lasso	FALSE	FALSE	FALSE	FALSE	-0.0683156	0.0682231	-0.20203	0.0653993	0.316655	9	8	NA	NA	NA	NA	NA	NA	NA	NA	NA	NA	NA	NA	-0.0996413	NA	NA	NA	NA	NA
LDL-C	AMD	MR-PRESSO	FALSE	FALSE	FALSE	FALSE	-0.102695	0.0816566	NA	NA	0.243986	9	NA	5	NA	NA	NA	NA	NA	NA	NA	NA	NA	NA	NA	NA	83.3609	<0.001	-0.0191118	0.0584277	0.765085
TC	AMD	IVW	FALSE	FALSE	FALSE	FALSE	-0.130815	0.119236	-0.364513	0.102884	0.272595	7	NA	NA	3.25899	63.7259	7.8502e-12	69.2172	NA	NA	NA	NA	NA	NA	NA	NA	NA	NA	NA	NA	NA
TC	AMD	Weighted Median	TRUE	FALSE	FALSE	FALSE	-0.19697	0.083279	-0.360194	-0.0337461	0.0180212	7	NA	NA	NA	NA	NA	NA	NA	NA	NA	NA	NA	NA	NA	NA	NA	NA	NA	NA	NA
TC	AMD	MR-Egger	FALSE	FALSE	FALSE	FALSE	0.0669653	0.237482	-0.398491	0.532422	0.777958	7	NA	NA	3.27788	53.7226	2.38982e-10	NA	-0.0554296	0.0574464	-0.168023	0.0571633	0.334598	0.334598	0.777958	NA	NA	NA	NA	NA	NA
TC	AMD	MR Lasso	FALSE	FALSE	FALSE	FALSE	-0.130815	0.119236	-0.364513	0.102884	0.272595	7	7	NA	NA	NA	NA	NA	NA	NA	NA	NA	NA	NA	NA	-0.130815	NA	NA	NA	NA	NA
TC	AMD	MR-PRESSO	FALSE	FALSE	FALSE	FALSE	-0.130815	0.119236	NA	NA	0.314663	7	NA	5	NA	NA	NA	NA	NA	NA	NA	NA	NA	NA	NA	NA	85.5306	<0.001	-0.0270237	0.121725	0.860922
ApoB	AMD	IVW	FALSE	FALSE	FALSE	FALSE	-0.166573	0.0939884	-0.350787	0.0176405	0.0763488	9	NA	NA	2.6463	56.0234	2.79145e-09	57.6329	NA	NA	NA	NA	NA	NA	NA	NA	NA	NA	NA	NA	NA
ApoB	AMD	Weighted Median	TRUE	FALSE	FALSE	FALSE	-0.184057	0.0599315	-0.30152	-0.0665932	0.00213257	9	NA	NA	NA	NA	NA	NA	NA	NA	NA	NA	NA	NA	NA	NA	NA	NA	NA	NA	NA
ApoB	AMD	MR-Egger	FALSE	FALSE	FALSE	FALSE	-0.126606	0.214414	-0.54685	0.293638	0.554874	9	NA	NA	2.82008	55.6699	1.09811e-09	NA	-0.00878005	0.0416474	-0.0904075	0.0728474	0.833029	0.833029	0.554874	NA	NA	NA	NA	NA	NA
ApoB	AMD	MR Lasso	FALSE	FALSE	FALSE	FALSE	-0.118906	0.0806452	-0.276968	0.0391559	0.140365	9	8	NA	NA	NA	NA	NA	NA	NA	NA	NA	NA	NA	NA	-0.162339	NA	NA	NA	NA	NA
ApoB	AMD	MR-PRESSO	FALSE	FALSE	FALSE	FALSE	-0.166573	0.0939884	NA	NA	0.114289	9	NA	3	NA	NA	NA	NA	NA	NA	NA	NA	NA	NA	NA	NA	68.7614	<0.001	-0.198617	0.0617	0.02349
ApoA1	AMD	IVW	FALSE	FALSE	FALSE	FALSE	-0.167824	0.210706	-0.580799	0.245152	0.425751	6	NA	NA	5.35256	143.25	3.64574e-29	73.0727	NA	NA	NA	NA	NA	NA	NA	NA	NA	NA	NA	NA	NA
ApoA1	AMD	Weighted Median	TRUE	FALSE	FALSE	FALSE	-0.237989	0.100465	-0.434897	-0.0410811	0.0178423	6	NA	NA	NA	NA	NA	NA	NA	NA	NA	NA	NA	NA	NA	NA	NA	NA	NA	NA	NA
ApoA1	AMD	MR-Egger	FALSE	FALSE	FALSE	FALSE	0.186867	0.686886	-1.15941	1.53314	0.785584	6	NA	NA	5.77221	133.274	7.7653e-28	NA	-0.0709097	0.129591	-0.324903	0.183084	0.584254	0.584254	0.785584	NA	NA	NA	NA	NA	NA
ApoA1	AMD	MR Lasso	TRUE	FALSE	FALSE	FALSE	-0.491302	0.11731	-0.721225	-0.261379	2.81328e-05	6	5	NA	NA	NA	NA	NA	NA	NA	NA	NA	NA	NA	NA	-0.19656	NA	NA	NA	NA	NA
ApoA1	AMD	MR-PRESSO	FALSE	FALSE	FALSE	FALSE	-0.167824	0.210706	NA	NA	0.461877	6	NA	4	NA	NA	NA	NA	NA	NA	NA	NA	NA	NA	NA	NA	287.62	<0.001	-0.084046	0.0398369	0.281783
non-HDL-C	AMD	IVW	FALSE	FALSE	FALSE	FALSE	-0.131451	0.0915239	-0.310834	0.0479328	0.150933	9	NA	NA	2.79134	62.3324	1.62186e-10	67.103	NA	NA	NA	NA	NA	NA	NA	NA	NA	NA	NA	NA	NA
non-HDL-C	AMD	Weighted Median	TRUE	FALSE	FALSE	FALSE	-0.18596	0.0598115	-0.303188	-0.0687312	0.00187661	9	NA	NA	NA	NA	NA	NA	NA	NA	NA	NA	NA	NA	NA	NA	NA	NA	NA	NA	NA
non-HDL-C	AMD	MR-Egger	FALSE	FALSE	FALSE	FALSE	-0.0938784	0.184408	-0.455311	0.267554	0.610696	9	NA	NA	2.97186	61.8238	6.52001e-11	NA	-0.00926647	0.0386125	-0.0849455	0.0664126	0.810341	0.810341	0.610696	NA	NA	NA	NA	NA	NA
non-HDL-C	AMD	MR Lasso	FALSE	FALSE	FALSE	FALSE	-0.0887558	0.0782439	-0.242111	0.0645994	0.256648	9	8	NA	NA	NA	NA	NA	NA	NA	NA	NA	NA	NA	NA	-0.127658	NA	NA	NA	NA	NA
non-HDL-C	AMD	MR-PRESSO	FALSE	FALSE	FALSE	FALSE	-0.131451	0.0915239	NA	NA	0.18886	9	NA	4	NA	NA	NA	NA	NA	NA	NA	NA	NA	NA	NA	NA	79.0067	<0.001	-0.1205	0.0923038	0.261756
CE 16:0;0	Cholelithiasis	IVW	TRUE	FALSE	FALSE	FALSE	-0.245982	0.111117	-0.463766	-0.028197	0.0268478	9	NA	NA	6.56527	344.823	1.15301e-69	66.0074	NA	NA	NA	NA	NA	NA	NA	NA	NA	NA	NA	NA	NA
CE 16:0;0	Cholelithiasis	Weighted Median	TRUE	FALSE	FALSE	FALSE	-0.198353	0.0350118	-0.266975	-0.129732	1.46743e-08	9	NA	NA	NA	NA	NA	NA	NA	NA	NA	NA	NA	NA	NA	NA	NA	NA	NA	NA	NA
CE 16:0;0	Cholelithiasis	MR-Egger	FALSE	FALSE	FALSE	FALSE	-0.125731	0.288107	-0.690409	0.438948	0.662544	9	NA	NA	6.91625	334.842	2.16003e-68	NA	-0.0285053	0.0624041	-0.150815	0.0938045	0.647825	0.647825	0.662544	NA	NA	NA	NA	NA	NA
CE 16:0;0	Cholelithiasis	MR Lasso	TRUE	FALSE	FALSE	FALSE	-0.143435	0.0373052	-0.216552	-0.0703185	0.000120595	9	6	NA	NA	NA	NA	NA	NA	NA	NA	NA	NA	NA	NA	-0.196391	NA	NA	NA	NA	NA
CE 16:0;0	Cholelithiasis	MR-PRESSO	FALSE	FALSE	FALSE	FALSE	-0.245982	0.111117	NA	NA	0.0577447	9	NA	6	NA	NA	NA	NA	NA	NA	NA	NA	NA	NA	NA	NA	400.653	<0.001	-0.212091	0.0348371	0.0259349
CE 18:0;0	Cholelithiasis	IVW	FALSE	FALSE	FALSE	FALSE	-0.0611823	0.147709	-0.350687	0.228323	0.678722	7	NA	NA	6.47106	251.247	2.22005e-51	48.1392	NA	NA	NA	NA	NA	NA	NA	NA	NA	NA	NA	NA	NA
CE 18:0;0	Cholelithiasis	Weighted Median	TRUE	FALSE	FALSE	FALSE	-0.0777717	0.0372238	-0.150729	-0.0048143	0.0366809	7	NA	NA	NA	NA	NA	NA	NA	NA	NA	NA	NA	NA	NA	NA	NA	NA	NA	NA	NA
CE 18:0;0	Cholelithiasis	MR-Egger	FALSE	FALSE	FALSE	FALSE	0.319328	0.489806	-0.640674	1.27933	0.514435	7	NA	NA	6.65799	221.644	6.60226e-46	NA	-0.0548686	0.0671429	-0.186466	0.0767291	0.413819	0.413819	0.514435	NA	NA	NA	NA	NA	NA
CE 18:0;0	Cholelithiasis	MR Lasso	TRUE	FALSE	FALSE	FALSE	-0.0656641	0.0298712	-0.124211	-0.00711765	0.0279319	7	4	NA	NA	NA	NA	NA	NA	NA	NA	NA	NA	NA	NA	-0.112338	NA	NA	NA	NA	NA
CE 18:0;0	Cholelithiasis	MR-PRESSO	FALSE	FALSE	FALSE	FALSE	-0.0611823	0.147709	NA	NA	0.693122	7	NA	3	NA	NA	NA	NA	NA	NA	NA	NA	NA	NA	NA	NA	351.945	<0.001	-0.0656641	0.023348	0.0671584
CE 18:1;0	Cholelithiasis	IVW	FALSE	FALSE	FALSE	FALSE	-0.271907	0.252779	-0.767345	0.22353	0.282074	5	NA	NA	9.15891	335.543	2.31799e-71	43.738	NA	NA	NA	NA	NA	NA	NA	NA	NA	NA	NA	NA	NA
CE 18:1;0	Cholelithiasis	Weighted Median	FALSE	FALSE	FALSE	FALSE	-0.09467	0.0568966	-0.206185	0.0168453	0.0961333	5	NA	NA	NA	NA	NA	NA	NA	NA	NA	NA	NA	NA	NA	NA	NA	NA	NA	NA	NA
CE 18:1;0	Cholelithiasis	MR-Egger	FALSE	FALSE	FALSE	FALSE	0.444446	0.860238	-1.24159	2.13048	0.605398	5	NA	NA	9.44228	267.47	1.08863e-57	NA	-0.190421	0.217923	-0.617542	0.236701	0.382228	0.382228	0.605398	NA	NA	NA	NA	NA	NA
CE 18:1;0	Cholelithiasis	MR Lasso	TRUE	FALSE	FALSE	FALSE	-0.0900051	0.0457779	-0.179728	-0.000281982	0.0492843	5	2	NA	NA	NA	NA	NA	NA	NA	NA	NA	NA	NA	NA	-0.170735	NA	NA	NA	NA	NA
CE 18:1;0	Cholelithiasis	MR-PRESSO	FALSE	FALSE	FALSE	FALSE	-0.271907	0.252779	NA	NA	0.342629	5	NA	3	NA	NA	NA	NA	NA	NA	NA	NA	NA	NA	NA	NA	477.04	<0.001	-0.225212	0.111437	0.292519
CE 18:2;0	Cholelithiasis	IVW	FALSE	FALSE	FALSE	FALSE	-0.120175	0.156347	-0.42661	0.186259	0.442103	8	NA	NA	8.36236	489.503	1.44684e-101	59.7803	NA	NA	NA	NA	NA	NA	NA	NA	NA	NA	NA	NA	NA
CE 18:2;0	Cholelithiasis	Weighted Median	TRUE	FALSE	FALSE	FALSE	-0.159472	0.0327932	-0.223745	-0.0951985	1.15641e-06	8	NA	NA	NA	NA	NA	NA	NA	NA	NA	NA	NA	NA	NA	NA	NA	NA	NA	NA	NA
CE 18:2;0	Cholelithiasis	MR-Egger	FALSE	FALSE	FALSE	FALSE	-0.196878	0.324541	-0.832968	0.439211	0.544093	8	NA	NA	8.97553	483.361	3.22494e-101	NA	0.0179047	0.0648439	-0.109187	0.144996	0.782456	0.782456	0.544093	NA	NA	NA	NA	NA	NA
CE 18:2;0	Cholelithiasis	MR Lasso	TRUE	FALSE	FALSE	FALSE	-0.149051	0.0251781	-0.198399	-0.0997026	3.22208e-09	8	5	NA	NA	NA	NA	NA	NA	NA	NA	NA	NA	NA	NA	-0.0974146	NA	NA	NA	NA	NA
CE 18:2;0	Cholelithiasis	MR-PRESSO	FALSE	FALSE	FALSE	FALSE	-0.120175	0.156347	NA	NA	0.467239	8	NA	4	NA	NA	NA	NA	NA	NA	NA	NA	NA	NA	NA	NA	586.796	<0.001	-0.112204	0.0251611	0.020995
CE 18:3;0	Cholelithiasis	IVW	TRUE	FALSE	FALSE	FALSE	-0.496132	0.188619	-0.865819	-0.126446	0.00852999	5	NA	NA	7.5694	229.183	1.97869e-48	56.2304	NA	NA	NA	NA	NA	NA	NA	NA	NA	NA	NA	NA	NA
CE 18:3;0	Cholelithiasis	Weighted Median	TRUE	FALSE	FALSE	FALSE	-0.44952	0.0488156	-0.545197	-0.353843	3.30636e-20	5	NA	NA	NA	NA	NA	NA	NA	NA	NA	NA	NA	NA	NA	NA	NA	NA	NA	NA	NA
CE 18:3;0	Cholelithiasis	MR-Egger	FALSE	FALSE	FALSE	FALSE	-0.347357	0.579114	-1.4824	0.787685	0.548634	5	NA	NA	8.63096	223.48	3.55089e-48	NA	-0.0248786	0.0899151	-0.201109	0.151352	0.782018	0.782018	0.548634	NA	NA	NA	NA	NA	NA
CE 18:3;0	Cholelithiasis	MR Lasso	TRUE	FALSE	FALSE	FALSE	-0.466545	0.073186	-0.609987	-0.323103	1.83215e-10	5	3	NA	NA	NA	NA	NA	NA	NA	NA	NA	NA	NA	NA	-0.452976	NA	NA	NA	NA	NA
CE 18:3;0	Cholelithiasis	MR-PRESSO	FALSE	FALSE	FALSE	FALSE	-0.496132	0.188619	NA	NA	0.0581656	5	NA	3	NA	NA	NA	NA	NA	NA	NA	NA	NA	NA	NA	NA	338.54	<0.001	-0.601195	0.0413695	0.0437382
CE 20:3;0	Cholelithiasis	IVW	FALSE	FALSE	FALSE	FALSE	-0.182641	0.14122	-0.459427	0.0941455	0.195905	8	NA	NA	7.37582	380.819	3.08744e-78	58.4158	NA	NA	NA	NA	NA	NA	NA	NA	NA	NA	NA	NA	NA
CE 20:3;0	Cholelithiasis	Weighted Median	FALSE	FALSE	FALSE	FALSE	-0.013584	0.028523	-0.069488	0.04232	0.633898	8	NA	NA	NA	NA	NA	NA	NA	NA	NA	NA	NA	NA	NA	NA	NA	NA	NA	NA	NA
CE 20:3;0	Cholelithiasis	MR-Egger	FALSE	FALSE	FALSE	FALSE	-0.070932	0.414282	-0.882909	0.741045	0.864053	8	NA	NA	7.91165	375.565	4.98799e-78	NA	-0.0240183	0.0829062	-0.186511	0.138475	0.772042	0.772042	0.864053	NA	NA	NA	NA	NA	NA
CE 20:3;0	Cholelithiasis	MR Lasso	FALSE	FALSE	FALSE	FALSE	-0.0174869	0.0238043	-0.0641425	0.0291688	0.462578	8	5	NA	NA	NA	NA	NA	NA	NA	NA	NA	NA	NA	NA	-0.047685	NA	NA	NA	NA	NA
CE 20:3;0	Cholelithiasis	MR-PRESSO	FALSE	FALSE	FALSE	FALSE	-0.182641	0.14122	NA	NA	0.236947	8	NA	4	NA	NA	NA	NA	NA	NA	NA	NA	NA	NA	NA	NA	490.915	<0.001	-0.0224	0.010955	0.133438
CE 20:4;0	Cholelithiasis	IVW	TRUE	TRUE	TRUE	FALSE	-0.110465	0.0179132	-0.145574	-0.0753559	6.97354e-10	12	NA	NA	1.90069	39.7388	3.96471e-05	188.818	NA	NA	NA	NA	NA	NA	NA	NA	NA	NA	NA	NA	NA
CE 20:4;0	Cholelithiasis	Weighted Median	TRUE	TRUE	FALSE	FALSE	-0.109103	0.0108839	-0.130435	-0.0877715	1.19156e-23	12	NA	NA	NA	NA	NA	NA	NA	NA	NA	NA	NA	NA	NA	NA	NA	NA	NA	NA	NA
CE 20:4;0	Cholelithiasis	MR-Egger	TRUE	TRUE	FALSE	FALSE	-0.105281	0.0338165	-0.17156	-0.0390022	0.00185	12	NA	NA	1.99009	39.6044	1.98893e-05	NA	-0.00252098	0.0136843	-0.0293417	0.0242997	0.853837	0.853837	0.00185	NA	NA	NA	NA	NA	NA
CE 20:4;0	Cholelithiasis	MR Lasso	TRUE	TRUE	FALSE	FALSE	-0.108509	0.0117785	-0.131594	-0.0854236	3.18706e-20	12	10	NA	NA	NA	NA	NA	NA	NA	NA	NA	NA	NA	NA	-0.11039	NA	NA	NA	NA	NA
CE 20:4;0	Cholelithiasis	MR-PRESSO	TRUE	TRUE	FALSE	FALSE	-0.110465	0.0179132	NA	NA	7.03926e-05	12	NA	2	NA	NA	NA	NA	NA	NA	NA	NA	NA	NA	NA	NA	41.9085	0.02	-0.108509	0.0117785	7.0516e-06
Cer 40:1;2	Cholelithiasis	IVW	FALSE	FALSE	FALSE	FALSE	0.0392516	0.0866128	-0.130506	0.209009	0.650416	8	NA	NA	4.44368	138.224	1.1969e-26	57.2879	NA	NA	NA	NA	NA	NA	NA	NA	NA	NA	NA	NA	NA
Cer 40:1;2	Cholelithiasis	Weighted Median	TRUE	FALSE	FALSE	FALSE	0.175149	0.0437242	0.0894515	0.260847	6.18146e-05	8	NA	NA	NA	NA	NA	NA	NA	NA	NA	NA	NA	NA	NA	NA	NA	NA	NA	NA	NA
Cer 40:1;2	Cholelithiasis	MR-Egger	TRUE	FALSE	FALSE	FALSE	0.423255	0.17955	0.0713424	0.775167	0.0184082	8	NA	NA	3.49111	73.1272	9.32043e-14	NA	-0.0746895	0.0323179	-0.138031	-0.0113476	0.020828	0.020828	0.0184082	NA	NA	NA	NA	NA	NA
Cer 40:1;2	Cholelithiasis	MR Lasso	FALSE	FALSE	FALSE	FALSE	-0.0524692	0.032405	-0.115982	0.0110434	0.10541	8	5	NA	NA	NA	NA	NA	NA	NA	NA	NA	NA	NA	NA	0.00391022	NA	NA	NA	NA	NA
Cer 40:1;2	Cholelithiasis	MR-PRESSO	FALSE	FALSE	FALSE	FALSE	0.0392516	0.0866128	NA	NA	0.664129	8	NA	2	NA	NA	NA	NA	NA	NA	NA	NA	NA	NA	NA	NA	242.412	<0.001	-0.0159872	0.0420449	0.719384
Cer 42:2;2	Cholelithiasis	IVW	TRUE	FALSE	FALSE	FALSE	0.134655	0.0586212	0.0197592	0.24955	0.0216171	8	NA	NA	3.24979	73.9279	2.36687e-13	66.9281	NA	NA	NA	NA	NA	NA	NA	NA	NA	NA	NA	NA	NA
Cer 42:2;2	Cholelithiasis	Weighted Median	TRUE	FALSE	FALSE	FALSE	0.141774	0.030984	0.0810461	0.202501	4.74623e-06	8	NA	NA	NA	NA	NA	NA	NA	NA	NA	NA	NA	NA	NA	NA	NA	NA	NA	NA	NA
Cer 42:2;2	Cholelithiasis	MR-Egger	FALSE	FALSE	FALSE	FALSE	0.0817503	0.1594	-0.230667	0.394168	0.608046	8	NA	NA	3.47268	72.3569	1.34205e-13	NA	0.010369	0.028728	-0.0459369	0.0666749	0.718147	0.718147	0.608046	NA	NA	NA	NA	NA	NA
Cer 42:2;2	Cholelithiasis	MR Lasso	FALSE	FALSE	FALSE	FALSE	0.0306171	0.0293904	-0.0269871	0.0882212	0.297534	8	6	NA	NA	NA	NA	NA	NA	NA	NA	NA	NA	NA	NA	0.114383	NA	NA	NA	NA	NA
Cer 42:2;2	Cholelithiasis	MR-PRESSO	FALSE	FALSE	FALSE	FALSE	0.134655	0.0586212	NA	NA	0.0552324	8	NA	4	NA	NA	NA	NA	NA	NA	NA	NA	NA	NA	NA	NA	92.0812	<0.001	0.0600869	0.0328297	0.164627
DAG 18:1;0_18:1;0	Cholelithiasis	IVW	TRUE	FALSE	FALSE	FALSE	-0.184615	0.0918302	-0.364599	-0.00463085	0.0443897	5	NA	NA	3.61939	52.4	1.13778e-10	52.9783	NA	NA	NA	NA	NA	NA	NA	NA	NA	NA	NA	NA	NA
DAG 18:1;0_18:1;0	Cholelithiasis	Weighted Median	FALSE	FALSE	FALSE	FALSE	-0.069545	0.0435887	-0.154977	0.0158872	0.110604	5	NA	NA	NA	NA	NA	NA	NA	NA	NA	NA	NA	NA	NA	NA	NA	NA	NA	NA	NA
DAG 18:1;0_18:1;0	Cholelithiasis	MR-Egger	FALSE	FALSE	FALSE	FALSE	0.101458	0.2517	-0.391866	0.594782	0.686882	5	NA	NA	3.42513	35.1946	1.1082e-07	NA	-0.046959	0.0387761	-0.122959	0.0290408	0.225884	0.225884	0.686882	NA	NA	NA	NA	NA	NA
DAG 18:1;0_18:1;0	Cholelithiasis	MR Lasso	TRUE	FALSE	FALSE	FALSE	-0.103482	0.0413565	-0.184539	-0.0224248	0.0123425	5	4	NA	NA	NA	NA	NA	NA	NA	NA	NA	NA	NA	NA	-0.177407	NA	NA	NA	NA	NA
DAG 18:1;0_18:1;0	Cholelithiasis	MR-PRESSO	FALSE	FALSE	FALSE	FALSE	-0.184615	0.0918302	NA	NA	0.114748	5	NA	2	NA	NA	NA	NA	NA	NA	NA	NA	NA	NA	NA	NA	101.728	0.001	-0.167255	0.0481503	0.0738188
DAG 18:1;0_18:2;0	Cholelithiasis	IVW	FALSE	FALSE	FALSE	FALSE	-0.155547	0.0825765	-0.317394	0.00630007	0.0596096	6	NA	NA	3.75932	70.6623	7.46073e-14	56.9826	NA	NA	NA	NA	NA	NA	NA	NA	NA	NA	NA	NA	NA
DAG 18:1;0_18:2;0	Cholelithiasis	Weighted Median	TRUE	FALSE	FALSE	FALSE	-0.148888	0.0368791	-0.221169	-0.0766062	5.40949e-05	6	NA	NA	NA	NA	NA	NA	NA	NA	NA	NA	NA	NA	NA	NA	NA	NA	NA	NA	NA
DAG 18:1;0_18:2;0	Cholelithiasis	MR-Egger	FALSE	FALSE	FALSE	FALSE	-0.00656845	0.226208	-0.449928	0.436791	0.976835	6	NA	NA	3.95873	62.6863	7.90012e-13	NA	-0.0279096	0.0391216	-0.104587	0.0487673	0.475594	0.475594	0.976835	NA	NA	NA	NA	NA	NA
DAG 18:1;0_18:2;0	Cholelithiasis	MR Lasso	TRUE	FALSE	FALSE	FALSE	-0.20516	0.0379117	-0.279466	-0.130855	6.24884e-08	6	3	NA	NA	NA	NA	NA	NA	NA	NA	NA	NA	NA	NA	-0.125132	NA	NA	NA	NA	NA
DAG 18:1;0_18:2;0	Cholelithiasis	MR-PRESSO	FALSE	FALSE	FALSE	FALSE	-0.155547	0.0825765	NA	NA	0.118318	6	NA	3	NA	NA	NA	NA	NA	NA	NA	NA	NA	NA	NA	NA	110.653	<0.001	-0.20516	0.0142493	0.00478932
PC 15:0;0_18:2;0	Cholelithiasis	IVW	FALSE	FALSE	FALSE	FALSE	0.104516	0.0691618	-0.031039	0.24007	0.130744	7	NA	NA	4.08238	99.995	2.51536e-19	81.5023	NA	NA	NA	NA	NA	NA	NA	NA	NA	NA	NA	NA	NA
PC 15:0;0_18:2;0	Cholelithiasis	Weighted Median	TRUE	FALSE	FALSE	FALSE	0.141091	0.0313365	0.079673	0.20251	6.71722e-06	7	NA	NA	NA	NA	NA	NA	NA	NA	NA	NA	NA	NA	NA	NA	NA	NA	NA	NA	NA
PC 15:0;0_18:2;0	Cholelithiasis	MR-Egger	TRUE	FALSE	FALSE	FALSE	0.416559	0.0792219	0.261287	0.571831	1.45526e-07	7	NA	NA	2.03525	20.7112	0.000918399	NA	-0.0599299	0.0136984	-0.0867782	-0.0330816	1.21451e-05	1.21451e-05	1.45526e-07	NA	NA	NA	NA	NA	NA
PC 15:0;0_18:2;0	Cholelithiasis	MR-PRESSO	FALSE	FALSE	FALSE	FALSE	0.104516	0.0691618	NA	NA	0.181494	7	NA	4	NA	NA	NA	NA	NA	NA	NA	NA	NA	NA	NA	NA	266.557	0.001	0.0351957	0.0350856	0.421444
PC 16:0;0_16:0;0	Cholelithiasis	IVW	FALSE	FALSE	FALSE	FALSE	-0.145185	0.106559	-0.354036	0.063667	0.173046	6	NA	NA	4.58061	104.91	4.86923e-21	53.2967	NA	NA	NA	NA	NA	NA	NA	NA	NA	NA	NA	NA	NA
PC 16:0;0_16:0;0	Cholelithiasis	Weighted Median	TRUE	FALSE	FALSE	FALSE	-0.11943	0.0438692	-0.205412	-0.0334483	0.00648059	6	NA	NA	NA	NA	NA	NA	NA	NA	NA	NA	NA	NA	NA	NA	NA	NA	NA	NA	NA
PC 16:0;0_16:0;0	Cholelithiasis	MR-Egger	FALSE	FALSE	FALSE	FALSE	-1.15202	0.640003	-2.4064	0.102367	0.0718581	6	NA	NA	4.00867	64.2779	3.65236e-13	NA	0.138184	0.0869005	-0.0321382	0.308506	0.111804	0.111804	0.0718581	NA	NA	NA	NA	NA	NA
PC 16:0;0_16:0;0	Cholelithiasis	MR Lasso	TRUE	FALSE	FALSE	FALSE	-0.141831	0.0339573	-0.208386	-0.0752762	2.95698e-05	6	3	NA	NA	NA	NA	NA	NA	NA	NA	NA	NA	NA	NA	-0.0982559	NA	NA	NA	NA	NA
PC 16:0;0_16:0;0	Cholelithiasis	MR-PRESSO	FALSE	FALSE	FALSE	FALSE	-0.145185	0.106559	NA	NA	0.231206	6	NA	3	NA	NA	NA	NA	NA	NA	NA	NA	NA	NA	NA	NA	162.903	<0.001	-0.141831	0.0339379	0.0527659
PC 16:0;0_18:2;0	Cholelithiasis	IVW	FALSE	FALSE	FALSE	FALSE	0.0823364	0.0614512	-0.0381057	0.202779	0.180289	8	NA	NA	3.94925	109.176	1.36105e-20	91.6189	NA	NA	NA	NA	NA	NA	NA	NA	NA	NA	NA	NA	NA
PC 16:0;0_18:2;0	Cholelithiasis	Weighted Median	TRUE	FALSE	FALSE	FALSE	0.117377	0.0366119	0.0456192	0.189135	0.00134601	8	NA	NA	NA	NA	NA	NA	NA	NA	NA	NA	NA	NA	NA	NA	NA	NA	NA	NA	NA
PC 16:0;0_18:2;0	Cholelithiasis	MR-Egger	TRUE	FALSE	FALSE	FALSE	0.337187	0.101257	0.138727	0.535647	0.000868416	8	NA	NA	2.81361	47.4983	1.48822e-08	NA	-0.0531257	0.0190329	-0.0904294	-0.0158219	0.00525032	0.00525032	0.000868416	NA	NA	NA	NA	NA	NA
PC 16:0;0_18:2;0	Cholelithiasis	MR Lasso	FALSE	FALSE	FALSE	FALSE	-0.0766733	0.0416989	-0.158402	0.00505502	0.0659538	8	7	NA	NA	NA	NA	NA	NA	NA	NA	NA	NA	NA	NA	0.0682104	NA	NA	NA	NA	NA
PC 16:0;0_18:2;0	Cholelithiasis	MR-PRESSO	FALSE	FALSE	FALSE	FALSE	0.0823364	0.0614512	NA	NA	0.222149	8	NA	5	NA	NA	NA	NA	NA	NA	NA	NA	NA	NA	NA	NA	271.583	<0.001	0.0179814	0.0384116	0.685754
PC 16:0;0_20:2;0	Cholelithiasis	IVW	FALSE	FALSE	FALSE	FALSE	0.0657245	0.116736	-0.163073	0.294522	0.573422	7	NA	NA	5.85568	205.734	1.14131e-41	61.4552	NA	NA	NA	NA	NA	NA	NA	NA	NA	NA	NA	NA	NA
PC 16:0;0_20:2;0	Cholelithiasis	Weighted Median	TRUE	FALSE	FALSE	FALSE	0.105669	0.0422563	0.0228486	0.18849	0.0123956	7	NA	NA	NA	NA	NA	NA	NA	NA	NA	NA	NA	NA	NA	NA	NA	NA	NA	NA	NA
PC 16:0;0_20:2;0	Cholelithiasis	MR-Egger	TRUE	FALSE	FALSE	FALSE	0.462868	0.17715	0.115661	0.810076	0.00897882	7	NA	NA	4.22995	89.4624	8.71463e-18	NA	-0.0745152	0.029231	-0.131807	-0.0172235	0.0107975	0.0107975	0.00897882	NA	NA	NA	NA	NA	NA
PC 16:0;0_20:2;0	Cholelithiasis	MR Lasso	FALSE	FALSE	FALSE	FALSE	-0.107649	0.0559429	-0.217295	0.00199707	0.0543213	7	5	NA	NA	NA	NA	NA	NA	NA	NA	NA	NA	NA	NA	-0.0131769	NA	NA	NA	NA	NA
PC 16:0;0_20:2;0	Cholelithiasis	MR-PRESSO	FALSE	FALSE	FALSE	FALSE	0.0657245	0.116736	NA	NA	0.59382	7	NA	4	NA	NA	NA	NA	NA	NA	NA	NA	NA	NA	NA	NA	485.786	<0.001	-0.031994	0.0405001	0.512331
PC 16:0;0_20:4;0	Cholelithiasis	IVW	TRUE	TRUE	TRUE	FALSE	-0.118704	0.0110531	-0.140368	-0.0970407	6.6444e-27	5	NA	NA	0.920139	3.38662	0.495325	325.536	NA	NA	NA	NA	NA	NA	NA	NA	NA	NA	NA	NA	NA
PC 16:0;0_20:4;0	Cholelithiasis	Weighted Median	TRUE	TRUE	FALSE	FALSE	-0.120294	0.0117704	-0.143364	-0.0972246	1.61243e-24	5	NA	NA	NA	NA	NA	NA	NA	NA	NA	NA	NA	NA	NA	NA	NA	NA	NA	NA	NA
PC 16:0;0_20:4;0	Cholelithiasis	MR-Egger	TRUE	TRUE	FALSE	FALSE	-0.136953	0.0206278	-0.177382	-0.096523	3.15294e-11	5	NA	NA	0.873466	2.28883	0.514665	NA	0.00932324	0.00889827	-0.00811705	0.0267635	0.29475	0.29475	3.15294e-11	NA	NA	NA	NA	NA	NA
PC 16:0;0_20:4;0	Cholelithiasis	MR Lasso	TRUE	TRUE	FALSE	FALSE	-0.118704	0.0110531	-0.140368	-0.0970407	6.6444e-27	5	5	NA	NA	NA	NA	NA	NA	NA	NA	NA	NA	NA	NA	-0.118704	NA	NA	NA	NA	NA
PC 16:0;0_20:4;0	Cholelithiasis	MR-PRESSO	TRUE	TRUE	FALSE	FALSE	-0.118704	0.0101704	NA	NA	0.00030809	5	NA	0	NA	NA	NA	NA	NA	NA	NA	NA	NA	NA	NA	NA	10.9419	0.526	NA	NA	NA
PC 16:1;0_18:1;0	Cholelithiasis	IVW	FALSE	FALSE	FALSE	FALSE	0.0894127	0.160111	-0.224399	0.403225	0.576543	6	NA	NA	6.54503	214.187	2.61197e-44	47.722	NA	NA	NA	NA	NA	NA	NA	NA	NA	NA	NA	NA	NA
PC 16:1;0_18:1;0	Cholelithiasis	Weighted Median	TRUE	FALSE	FALSE	FALSE	0.223301	0.0572487	0.111095	0.335506	9.59796e-05	6	NA	NA	NA	NA	NA	NA	NA	NA	NA	NA	NA	NA	NA	NA	NA	NA	NA	NA	NA
PC 16:1;0_18:1;0	Cholelithiasis	MR-Egger	FALSE	FALSE	FALSE	FALSE	0.419376	0.413546	-0.391159	1.22991	0.310536	6	NA	NA	6.71101	180.151	6.92066e-38	NA	-0.0556008	0.0639586	-0.180957	0.0697557	0.38467	0.38467	0.310536	NA	NA	NA	NA	NA	NA
PC 16:1;0_18:1;0	Cholelithiasis	MR Lasso	FALSE	FALSE	FALSE	FALSE	-0.0937506	0.053571	-0.198748	0.0112466	0.0801139	6	3	NA	NA	NA	NA	NA	NA	NA	NA	NA	NA	NA	NA	0.0797134	NA	NA	NA	NA	NA
PC 16:1;0_18:1;0	Cholelithiasis	MR-PRESSO	FALSE	FALSE	FALSE	FALSE	0.0894127	0.160111	NA	NA	0.600625	6	NA	5	NA	NA	NA	NA	NA	NA	NA	NA	NA	NA	NA	NA	356.928	<0.001	-0.0020442	NA	NA
PC 16:1;0_18:2;0	Cholelithiasis	IVW	FALSE	FALSE	FALSE	FALSE	0.0955618	0.084129	-0.0693281	0.260452	0.256	8	NA	NA	5.5014	211.858	3.52306e-42	94.5547	NA	NA	NA	NA	NA	NA	NA	NA	NA	NA	NA	NA	NA
PC 16:1;0_18:2;0	Cholelithiasis	Weighted Median	TRUE	FALSE	FALSE	FALSE	0.163577	0.0249227	0.114729	0.212424	5.26113e-11	8	NA	NA	NA	NA	NA	NA	NA	NA	NA	NA	NA	NA	NA	NA	NA	NA	NA	NA	NA
PC 16:1;0_18:2;0	Cholelithiasis	MR-Egger	TRUE	FALSE	FALSE	FALSE	0.304232	0.129143	0.051117	0.557347	0.0184838	8	NA	NA	4.66044	130.318	1.10166e-25	NA	-0.0511841	0.0264166	-0.10296	0.000591518	0.0526754	0.0526754	0.0184838	NA	NA	NA	NA	NA	NA
PC 16:1;0_18:2;0	Cholelithiasis	MR Lasso	FALSE	FALSE	FALSE	FALSE	-0.0784945	0.062131	-0.200269	0.04328	0.206456	8	5	NA	NA	NA	NA	NA	NA	NA	NA	NA	NA	NA	NA	0.0464621	NA	NA	NA	NA	NA
PC 16:1;0_18:2;0	Cholelithiasis	MR-PRESSO	FALSE	FALSE	FALSE	FALSE	0.0955618	0.084129	NA	NA	0.293389	8	NA	6	NA	NA	NA	NA	NA	NA	NA	NA	NA	NA	NA	NA	415.713	<0.001	0.0434943	0.0578823	0.589753
PC 17:0;0_20:4;0	Cholelithiasis	IVW	TRUE	TRUE	TRUE	FALSE	-0.127643	0.0147236	-0.1565	-0.0987849	4.34922e-18	5	NA	NA	1.21837	5.93766	0.203853	259.135	NA	NA	NA	NA	NA	NA	NA	NA	NA	NA	NA	NA	NA
PC 17:0;0_20:4;0	Cholelithiasis	Weighted Median	TRUE	TRUE	FALSE	FALSE	-0.131685	0.0130865	-0.157335	-0.106036	8.07573e-24	5	NA	NA	NA	NA	NA	NA	NA	NA	NA	NA	NA	NA	NA	NA	NA	NA	NA	NA	NA
PC 17:0;0_20:4;0	Cholelithiasis	MR-Egger	TRUE	TRUE	FALSE	FALSE	-0.16841	0.0245867	-0.216599	-0.120221	7.40452e-12	5	NA	NA	0.877997	2.31263	0.510105	NA	0.0191127	0.0100385	-0.000562296	0.0387878	0.0569167	0.0569167	7.40452e-12	NA	NA	NA	NA	NA	NA
PC 17:0;0_20:4;0	Cholelithiasis	MR Lasso	TRUE	TRUE	FALSE	FALSE	-0.127643	0.0147236	-0.1565	-0.0987849	4.34922e-18	5	5	NA	NA	NA	NA	NA	NA	NA	NA	NA	NA	NA	NA	-0.127643	NA	NA	NA	NA	NA
PC 17:0;0_20:4;0	Cholelithiasis	MR-PRESSO	TRUE	TRUE	FALSE	FALSE	-0.127643	0.0147236	NA	NA	0.0009742	5	NA	0	NA	NA	NA	NA	NA	NA	NA	NA	NA	NA	NA	NA	25.1612	0.43	NA	NA	NA
PC 18:0;0_18:2;0	Cholelithiasis	IVW	FALSE	FALSE	FALSE	FALSE	0.0974108	0.0847804	-0.0687557	0.263577	0.250565	7	NA	NA	4.3603	114.073	2.85621e-22	66.6799	NA	NA	NA	NA	NA	NA	NA	NA	NA	NA	NA	NA	NA
PC 18:0;0_18:2;0	Cholelithiasis	Weighted Median	TRUE	FALSE	FALSE	FALSE	0.115082	0.0551366	0.00701605	0.223148	0.0368689	7	NA	NA	NA	NA	NA	NA	NA	NA	NA	NA	NA	NA	NA	NA	NA	NA	NA	NA	NA
PC 18:0;0_18:2;0	Cholelithiasis	MR-Egger	FALSE	FALSE	FALSE	FALSE	0.357649	0.195356	-0.0252414	0.74054	0.0671368	7	NA	NA	4.00553	80.2215	7.54237e-16	NA	-0.0486741	0.0335095	-0.114352	0.0170032	0.146349	0.146349	0.0671368	NA	NA	NA	NA	NA	NA
PC 18:0;0_18:2;0	Cholelithiasis	MR Lasso	TRUE	FALSE	FALSE	FALSE	-0.0976572	0.0471127	-0.189996	-0.00531798	0.038187	7	2	NA	NA	NA	NA	NA	NA	NA	NA	NA	NA	NA	NA	-0.0178322	NA	NA	NA	NA	NA
PC 18:0;0_18:2;0	Cholelithiasis	MR-PRESSO	FALSE	FALSE	FALSE	FALSE	0.0974108	0.0847804	NA	NA	0.294298	7	NA	5	NA	NA	NA	NA	NA	NA	NA	NA	NA	NA	NA	NA	251.375	<0.001	0.0828588	0.021719	0.1632
PC 18:0;0_20:4;0	Cholelithiasis	IVW	TRUE	TRUE	TRUE	FALSE	-0.104064	0.0141628	-0.131823	-0.0763056	2.01634e-13	10	NA	NA	1.48583	19.8692	0.0187369	226.166	NA	NA	NA	NA	NA	NA	NA	NA	NA	NA	NA	NA	NA
PC 18:0;0_20:4;0	Cholelithiasis	Weighted Median	TRUE	TRUE	FALSE	FALSE	-0.106153	0.0104753	-0.126684	-0.0856216	3.91734e-24	10	NA	NA	NA	NA	NA	NA	NA	NA	NA	NA	NA	NA	NA	NA	NA	NA	NA	NA	NA
PC 18:0;0_20:4;0	Cholelithiasis	MR-Egger	TRUE	TRUE	FALSE	FALSE	-0.113819	0.0211283	-0.15523	-0.0724087	7.1622e-08	10	NA	NA	1.53701	18.8992	0.0154082	NA	0.00435175	0.00679125	-0.00895884	0.0176623	0.52166	0.52166	7.1622e-08	NA	NA	NA	NA	NA	NA
PC 18:0;0_20:4;0	Cholelithiasis	MR Lasso	TRUE	TRUE	FALSE	FALSE	-0.103653	0.00970476	-0.122673	-0.0846315	1.25484e-26	10	8	NA	NA	NA	NA	NA	NA	NA	NA	NA	NA	NA	NA	-0.103941	NA	NA	NA	NA	NA
PC 18:0;0_20:4;0	Cholelithiasis	MR-PRESSO	TRUE	TRUE	FALSE	FALSE	-0.104064	0.0141628	NA	NA	4.33787e-05	10	NA	0	NA	NA	NA	NA	NA	NA	NA	NA	NA	NA	NA	NA	23.3678	0.194	NA	NA	NA
PC 18:1;0_18:1;0	Cholelithiasis	IVW	FALSE	FALSE	FALSE	FALSE	0.147178	0.108572	-0.0656183	0.359975	0.175231	5	NA	NA	4.47648	80.1555	1.61455e-16	59.1054	NA	NA	NA	NA	NA	NA	NA	NA	NA	NA	NA	NA	NA
PC 18:1;0_18:1;0	Cholelithiasis	Weighted Median	TRUE	FALSE	FALSE	FALSE	0.146603	0.0607044	0.0276246	0.265581	0.0157339	5	NA	NA	NA	NA	NA	NA	NA	NA	NA	NA	NA	NA	NA	NA	NA	NA	NA	NA	NA
PC 18:1;0_18:1;0	Cholelithiasis	MR-Egger	FALSE	FALSE	FALSE	FALSE	0.371449	0.318585	-0.252967	0.995865	0.243642	5	NA	NA	4.73861	67.3633	1.56568e-14	NA	-0.0362427	0.0480174	-0.130355	0.0578696	0.450379	0.450379	0.243642	NA	NA	NA	NA	NA	NA
PC 18:1;0_18:1;0	Cholelithiasis	MR Lasso	FALSE	FALSE	FALSE	FALSE	-0.0535321	0.0566193	-0.164504	0.0574397	0.344417	5	4	NA	NA	NA	NA	NA	NA	NA	NA	NA	NA	NA	NA	0.129348	NA	NA	NA	NA	NA
PC 18:1;0_18:1;0	Cholelithiasis	MR-PRESSO	FALSE	FALSE	FALSE	FALSE	0.147178	0.108572	NA	NA	0.246718	5	NA	4	NA	NA	NA	NA	NA	NA	NA	NA	NA	NA	NA	NA	198.368	<0.001	0.107782	NA	NA
PC 18:1;0_18:2;0	Cholelithiasis	IVW	FALSE	FALSE	FALSE	FALSE	0.107162	0.0641409	-0.0185522	0.232875	0.0947766	6	NA	NA	4.14054	85.7205	5.31603e-17	125.363	NA	NA	NA	NA	NA	NA	NA	NA	NA	NA	NA	NA	NA
PC 18:1;0_18:2;0	Cholelithiasis	Weighted Median	TRUE	FALSE	FALSE	FALSE	0.154737	0.0247419	0.106244	0.203231	3.99923e-10	6	NA	NA	NA	NA	NA	NA	NA	NA	NA	NA	NA	NA	NA	NA	NA	NA	NA	NA	NA
PC 18:1;0_18:2;0	Cholelithiasis	MR-Egger	TRUE	FALSE	FALSE	FALSE	0.28226	0.0905932	0.104701	0.45982	0.00183517	6	NA	NA	3.06146	37.4901	1.42751e-07	NA	-0.0445656	0.0196457	-0.0830705	-0.00606069	0.023301	0.023301	0.00183517	NA	NA	NA	NA	NA	NA
PC 18:1;0_18:2;0	Cholelithiasis	MR Lasso	FALSE	FALSE	FALSE	FALSE	-0.0914949	0.0592234	-0.207571	0.0245809	0.122368	6	5	NA	NA	NA	NA	NA	NA	NA	NA	NA	NA	NA	NA	0.0895135	NA	NA	NA	NA	NA
PC 18:1;0_18:2;0	Cholelithiasis	MR-PRESSO	FALSE	FALSE	FALSE	FALSE	0.107162	0.0641409	NA	NA	0.155642	6	NA	4	NA	NA	NA	NA	NA	NA	NA	NA	NA	NA	NA	NA	306.876	0.017	0.0301672	0.0658825	0.726636
PC 18:2;0_20:4;0	Cholelithiasis	IVW	TRUE	FALSE	FALSE	FALSE	-0.223529	0.0935021	-0.40679	-0.0402682	0.0168195	5	NA	NA	3.54743	50.3369	3.0708e-10	49.2863	NA	NA	NA	NA	NA	NA	NA	NA	NA	NA	NA	NA	NA
PC 18:2;0_20:4;0	Cholelithiasis	Weighted Median	TRUE	FALSE	FALSE	FALSE	-0.240333	0.0659631	-0.369618	-0.111047	0.000269022	5	NA	NA	NA	NA	NA	NA	NA	NA	NA	NA	NA	NA	NA	NA	NA	NA	NA	NA	NA
PC 18:2;0_20:4;0	Cholelithiasis	MR-Egger	FALSE	FALSE	FALSE	FALSE	-0.27517	0.3282	-0.91843	0.368091	0.401795	5	NA	NA	4.07741	49.8759	8.49045e-11	NA	0.00797028	0.047862	-0.0858375	0.101778	0.867743	0.867743	0.401795	NA	NA	NA	NA	NA	NA
PC 18:2;0_20:4;0	Cholelithiasis	MR Lasso	FALSE	FALSE	FALSE	FALSE	-0.0321841	0.0496954	-0.129585	0.065217	0.517225	5	2	NA	NA	NA	NA	NA	NA	NA	NA	NA	NA	NA	NA	-0.120433	NA	NA	NA	NA	NA
PC 18:2;0_20:4;0	Cholelithiasis	MR-PRESSO	FALSE	FALSE	FALSE	FALSE	-0.223529	0.0935021	NA	NA	0.0751164	5	NA	4	NA	NA	NA	NA	NA	NA	NA	NA	NA	NA	NA	NA	108.347	0.002	-0.233111	NA	NA
PE 16:0;0_18:2;0	Cholelithiasis	IVW	FALSE	FALSE	FALSE	FALSE	-0.0078972	0.0749533	-0.154803	0.139009	0.916089	7	NA	NA	6.14773	226.768	3.74734e-46	138.318	NA	NA	NA	NA	NA	NA	NA	NA	NA	NA	NA	NA	NA
PE 16:0;0_18:2;0	Cholelithiasis	Weighted Median	TRUE	FALSE	FALSE	FALSE	-0.0658787	0.0184856	-0.10211	-0.0296475	0.000365556	7	NA	NA	NA	NA	NA	NA	NA	NA	NA	NA	NA	NA	NA	NA	NA	NA	NA	NA	NA
PE 16:0;0_18:2;0	Cholelithiasis	MR-Egger	FALSE	FALSE	FALSE	FALSE	0.171837	0.173661	-0.168532	0.512206	0.32242	7	NA	NA	5.99857	179.914	5.58115e-37	NA	-0.0526094	0.0461042	-0.142972	0.0377532	0.253829	0.253829	0.32242	NA	NA	NA	NA	NA	NA
PE 16:0;0_18:2;0	Cholelithiasis	MR Lasso	TRUE	FALSE	FALSE	FALSE	-0.0801359	0.0148347	-0.109211	-0.0510604	6.59291e-08	7	5	NA	NA	NA	NA	NA	NA	NA	NA	NA	NA	NA	NA	-0.0382766	NA	NA	NA	NA	NA
PE 16:0;0_18:2;0	Cholelithiasis	MR-PRESSO	FALSE	FALSE	FALSE	FALSE	-0.0078972	0.0749533	NA	NA	0.919523	7	NA	5	NA	NA	NA	NA	NA	NA	NA	NA	NA	NA	NA	NA	359.377	<0.001	-0.0466161	0.000455195	0.00621625
PE 16:0;0_20:4;0	Cholelithiasis	IVW	TRUE	TRUE	TRUE	FALSE	-0.0611139	0.0113614	-0.0833819	-0.0388459	7.48724e-08	9	NA	NA	0.871527	6.07647	0.638666	148.283	NA	NA	NA	NA	NA	NA	NA	NA	NA	NA	NA	NA	NA
PE 16:0;0_20:4;0	Cholelithiasis	Weighted Median	TRUE	TRUE	FALSE	FALSE	-0.0588675	0.0146629	-0.0876063	-0.0301287	5.95175e-05	9	NA	NA	NA	NA	NA	NA	NA	NA	NA	NA	NA	NA	NA	NA	NA	NA	NA	NA	NA
PE 16:0;0_20:4;0	Cholelithiasis	MR-Egger	TRUE	TRUE	FALSE	FALSE	-0.0540203	0.0218592	-0.0968635	-0.0111771	0.0134628	9	NA	NA	0.920573	5.93218	0.54769	NA	-0.00231134	0.00608479	-0.0142373	0.00961464	0.704053	0.704053	0.0134628	NA	NA	NA	NA	NA	NA
PE 16:0;0_20:4;0	Cholelithiasis	MR Lasso	TRUE	TRUE	FALSE	FALSE	-0.0611139	0.0113614	-0.0833819	-0.0388459	7.48724e-08	9	9	NA	NA	NA	NA	NA	NA	NA	NA	NA	NA	NA	NA	-0.0611139	NA	NA	NA	NA	NA
PE 16:0;0_20:4;0	Cholelithiasis	MR-PRESSO	TRUE	TRUE	FALSE	FALSE	-0.0611139	0.00990179	NA	NA	0.000267477	9	NA	0	NA	NA	NA	NA	NA	NA	NA	NA	NA	NA	NA	NA	8.18289	0.664	NA	NA	NA
PE 18:0;0_18:2;0	Cholelithiasis	IVW	FALSE	FALSE	FALSE	FALSE	-0.00300484	0.0612225	-0.122999	0.116989	0.960855	9	NA	NA	5.35057	229.029	4.75213e-45	152.95	NA	NA	NA	NA	NA	NA	NA	NA	NA	NA	NA	NA	NA
PE 18:0;0_18:2;0	Cholelithiasis	Weighted Median	TRUE	FALSE	FALSE	FALSE	-0.0646045	0.0189681	-0.101781	-0.0274278	0.000659312	9	NA	NA	NA	NA	NA	NA	NA	NA	NA	NA	NA	NA	NA	NA	NA	NA	NA	NA	NA
PE 18:0;0_18:2;0	Cholelithiasis	MR-Egger	FALSE	FALSE	FALSE	FALSE	0.141465	0.130483	-0.114277	0.397207	0.278291	9	NA	NA	5.17738	187.637	4.74186e-37	NA	-0.0414063	0.033321	-0.106714	0.0239016	0.213997	0.213997	0.278291	NA	NA	NA	NA	NA	NA
PE 18:0;0_18:2;0	Cholelithiasis	MR Lasso	TRUE	FALSE	FALSE	FALSE	-0.0764727	0.0142155	-0.104335	-0.0486109	7.46779e-08	9	7	NA	NA	NA	NA	NA	NA	NA	NA	NA	NA	NA	NA	-0.0376204	NA	NA	NA	NA	NA
PE 18:0;0_18:2;0	Cholelithiasis	MR-PRESSO	FALSE	FALSE	FALSE	FALSE	-0.00300484	0.0612225	NA	NA	0.962058	9	NA	4	NA	NA	NA	NA	NA	NA	NA	NA	NA	NA	NA	NA	375.587	<0.001	-0.0588848	0.0260626	0.0867417
PE 18:0;0_20:4;0	Cholelithiasis	IVW	TRUE	FALSE	TRUE	FALSE	-0.106675	0.0316019	-0.168614	-0.0447365	0.000736575	10	NA	NA	2.73325	67.2357	5.29045e-11	135.342	NA	NA	NA	NA	NA	NA	NA	NA	NA	NA	NA	NA	NA
PE 18:0;0_20:4;0	Cholelithiasis	Weighted Median	TRUE	FALSE	FALSE	FALSE	-0.0813839	0.0151455	-0.111069	-0.0516993	7.72344e-08	10	NA	NA	NA	NA	NA	NA	NA	NA	NA	NA	NA	NA	NA	NA	NA	NA	NA	NA	NA
PE 18:0;0_20:4;0	Cholelithiasis	MR-Egger	FALSE	FALSE	FALSE	FALSE	0.0498753	0.0598874	-0.0675019	0.167252	0.404948	10	NA	NA	2.04395	33.422	5.16861e-05	NA	-0.0499528	0.0175584	-0.0843666	-0.015539	0.00444179	0.00444179	0.404948	NA	NA	NA	NA	NA	NA
PE 18:0;0_20:4;0	Cholelithiasis	MR Lasso	TRUE	FALSE	FALSE	FALSE	-0.0770002	0.0121637	-0.100841	-0.0531598	2.44631e-10	10	9	NA	NA	NA	NA	NA	NA	NA	NA	NA	NA	NA	NA	-0.104039	NA	NA	NA	NA	NA
PE 18:0;0_20:4;0	Cholelithiasis	MR-PRESSO	TRUE	FALSE	FALSE	FALSE	-0.106675	0.0316019	NA	NA	0.00818404	10	NA	1	NA	NA	NA	NA	NA	NA	NA	NA	NA	NA	NA	NA	86.5382	<0.001	-0.0770002	0.0101252	6.27668e-05
PE 18:1;0_18:1;0	Cholelithiasis	IVW	FALSE	FALSE	FALSE	FALSE	-0.00972109	0.0756425	-0.157978	0.138535	0.897743	7	NA	NA	4.8274	139.823	1.09227e-27	101.254	NA	NA	NA	NA	NA	NA	NA	NA	NA	NA	NA	NA	NA
PE 18:1;0_18:1;0	Cholelithiasis	Weighted Median	TRUE	FALSE	FALSE	FALSE	-0.096556	0.0224789	-0.140614	-0.0524983	1.74368e-05	7	NA	NA	NA	NA	NA	NA	NA	NA	NA	NA	NA	NA	NA	NA	NA	NA	NA	NA	NA
PE 18:1;0_18:1;0	Cholelithiasis	MR-Egger	FALSE	FALSE	FALSE	FALSE	-0.0869733	0.225018	-0.528	0.354054	0.699114	7	NA	NA	5.21778	136.126	1.19096e-27	NA	0.0189305	0.0513715	-0.0817559	0.119617	0.7125	0.7125	0.699114	NA	NA	NA	NA	NA	NA
PE 18:1;0_18:1;0	Cholelithiasis	MR Lasso	TRUE	FALSE	FALSE	FALSE	-0.0923889	0.0246379	-0.140678	-0.0440995	0.000176924	7	6	NA	NA	NA	NA	NA	NA	NA	NA	NA	NA	NA	NA	-0.0170651	NA	NA	NA	NA	NA
PE 18:1;0_18:1;0	Cholelithiasis	MR-PRESSO	FALSE	FALSE	FALSE	FALSE	-0.00972109	0.0756425	NA	NA	0.901942	7	NA	4	NA	NA	NA	NA	NA	NA	NA	NA	NA	NA	NA	NA	207.349	<0.001	-0.04547	0.0440784	0.410688
PI 18:0;0_18:1;0	Cholelithiasis	IVW	FALSE	FALSE	FALSE	FALSE	0.0375576	0.0839981	-0.127076	0.202191	0.654786	6	NA	NA	4.61627	106.55	2.19437e-21	87.4502	NA	NA	NA	NA	NA	NA	NA	NA	NA	NA	NA	NA	NA
PI 18:0;0_18:1;0	Cholelithiasis	Weighted Median	FALSE	FALSE	FALSE	FALSE	-0.034201	0.0271548	-0.0874235	0.0190215	0.207856	6	NA	NA	NA	NA	NA	NA	NA	NA	NA	NA	NA	NA	NA	NA	NA	NA	NA	NA	NA
PI 18:0;0_18:1;0	Cholelithiasis	MR-Egger	TRUE	FALSE	FALSE	FALSE	-0.734118	0.338448	-1.39746	-0.0707725	0.0300771	6	NA	NA	3.37122	45.4604	3.18932e-09	NA	0.134751	0.0581213	0.0208352	0.248666	0.0204253	0.0204253	0.0300771	NA	NA	NA	NA	NA	NA
PI 18:0;0_18:1;0	Cholelithiasis	MR Lasso	FALSE	FALSE	FALSE	FALSE	-0.0291023	0.0284678	-0.0848981	0.0266936	0.306644	6	5	NA	NA	NA	NA	NA	NA	NA	NA	NA	NA	NA	NA	0.0316357	NA	NA	NA	NA	NA
PI 18:0;0_18:1;0	Cholelithiasis	MR-PRESSO	FALSE	FALSE	FALSE	FALSE	0.0375576	0.0839981	NA	NA	0.673489	6	NA	3	NA	NA	NA	NA	NA	NA	NA	NA	NA	NA	NA	NA	149.485	<0.001	0.0254865	0.0264519	0.436955
PI 18:0;0_18:2;0	Cholelithiasis	IVW	FALSE	FALSE	FALSE	FALSE	0.0233787	0.0793968	-0.132236	0.178994	0.768411	6	NA	NA	6.23832	194.583	4.09208e-40	186.299	NA	NA	NA	NA	NA	NA	NA	NA	NA	NA	NA	NA	NA
PI 18:0;0_18:2;0	Cholelithiasis	Weighted Median	FALSE	FALSE	FALSE	FALSE	-0.0324645	0.0214023	-0.0744122	0.00948317	0.129299	6	NA	NA	NA	NA	NA	NA	NA	NA	NA	NA	NA	NA	NA	NA	NA	NA	NA	NA	NA
PI 18:0;0_18:2;0	Cholelithiasis	MR-Egger	FALSE	FALSE	FALSE	FALSE	0.219189	0.212718	-0.197732	0.636109	0.302815	6	NA	NA	6.24771	156.136	9.85293e-33	NA	-0.0520367	0.052432	-0.154802	0.0507282	0.320973	0.320973	0.302815	NA	NA	NA	NA	NA	NA
PI 18:0;0_18:2;0	Cholelithiasis	MR-PRESSO	FALSE	FALSE	FALSE	FALSE	0.0233787	0.0793968	NA	NA	0.780244	6	NA	3	NA	NA	NA	NA	NA	NA	NA	NA	NA	NA	NA	NA	313.171	<0.001	-0.0178713	0.032283	0.63549
PI 18:0;0_20:3;0	Cholelithiasis	IVW	TRUE	FALSE	FALSE	FALSE	0.121413	0.0509628	0.0215278	0.221298	0.0172008	5	NA	NA	3.36265	45.2296	3.56203e-09	145.848	NA	NA	NA	NA	NA	NA	NA	NA	NA	NA	NA	NA	NA
PI 18:0;0_20:3;0	Cholelithiasis	Weighted Median	TRUE	FALSE	FALSE	FALSE	0.132031	0.0221135	0.0886896	0.175373	2.36349e-09	5	NA	NA	NA	NA	NA	NA	NA	NA	NA	NA	NA	NA	NA	NA	NA	NA	NA	NA	NA
PI 18:0;0_20:3;0	Cholelithiasis	MR-Egger	TRUE	FALSE	FALSE	FALSE	0.363142	0.0506065	0.263955	0.462329	7.1898e-13	5	NA	NA	1.23908	4.60593	0.203034	NA	-0.0590421	0.0114781	-0.0815387	-0.0365454	2.69105e-07	2.69105e-07	7.1898e-13	NA	NA	NA	NA	NA	NA
PI 18:0;0_20:3;0	Cholelithiasis	MR Lasso	FALSE	FALSE	FALSE	FALSE	0.016515	0.0366676	-0.0553521	0.0883821	0.652424	5	4	NA	NA	NA	NA	NA	NA	NA	NA	NA	NA	NA	NA	0.112094	NA	NA	NA	NA	NA
PI 18:0;0_20:3;0	Cholelithiasis	MR-PRESSO	FALSE	FALSE	FALSE	FALSE	0.121413	0.0509628	NA	NA	0.0757923	5	NA	4	NA	NA	NA	NA	NA	NA	NA	NA	NA	NA	NA	NA	119.756	0.01	0.0757346	NA	NA
PI 18:0;0_20:4;0	Cholelithiasis	IVW	FALSE	FALSE	FALSE	FALSE	-0.0933082	0.0623671	-0.215545	0.0289292	0.134625	9	NA	NA	4.46731	159.655	1.88837e-30	101.482	NA	NA	NA	NA	NA	NA	NA	NA	NA	NA	NA	NA	NA
PI 18:0;0_20:4;0	Cholelithiasis	Weighted Median	FALSE	FALSE	FALSE	FALSE	-0.0357475	0.0252396	-0.0852163	0.0137213	0.156681	9	NA	NA	NA	NA	NA	NA	NA	NA	NA	NA	NA	NA	NA	NA	NA	NA	NA	NA	NA
PI 18:0;0_20:4;0	Cholelithiasis	MR-Egger	FALSE	FALSE	FALSE	FALSE	0.0221665	0.164185	-0.29963	0.343963	0.892605	9	NA	NA	4.58836	147.371	1.44692e-28	NA	-0.0242365	0.0317291	-0.0864244	0.0379514	0.444953	0.444953	0.892605	NA	NA	NA	NA	NA	NA
PI 18:0;0_20:4;0	Cholelithiasis	MR Lasso	FALSE	FALSE	FALSE	FALSE	-0.0352205	0.021326	-0.0770188	0.00657776	0.0986311	9	6	NA	NA	NA	NA	NA	NA	NA	NA	NA	NA	NA	NA	-0.0648755	NA	NA	NA	NA	NA
PI 18:0;0_20:4;0	Cholelithiasis	MR-PRESSO	FALSE	FALSE	FALSE	FALSE	-0.0933082	0.0623671	NA	NA	0.172992	9	NA	3	NA	NA	NA	NA	NA	NA	NA	NA	NA	NA	NA	NA	239.819	<0.001	-0.0352205	0.0135711	0.0485266
PI 18:1;0_18:1;0	Cholelithiasis	IVW	FALSE	FALSE	FALSE	FALSE	0.0858958	0.117969	-0.14532	0.317111	0.46654	5	NA	NA	5.13505	105.475	6.70895e-22	65.6237	NA	NA	NA	NA	NA	NA	NA	NA	NA	NA	NA	NA	NA
PI 18:1;0_18:1;0	Cholelithiasis	Weighted Median	FALSE	FALSE	FALSE	FALSE	0.00456588	0.0353381	-0.0646956	0.0738274	0.897195	5	NA	NA	NA	NA	NA	NA	NA	NA	NA	NA	NA	NA	NA	NA	NA	NA	NA	NA	NA
PI 18:1;0_18:1;0	Cholelithiasis	MR-Egger	FALSE	FALSE	FALSE	FALSE	1.02929	1.16858	-1.26109	3.31966	0.378426	5	NA	NA	5.36895	86.477	1.25051e-18	NA	-0.14275	0.175837	-0.487383	0.201884	0.416889	0.416889	0.378426	NA	NA	NA	NA	NA	NA
PI 18:1;0_18:1;0	Cholelithiasis	MR Lasso	FALSE	FALSE	FALSE	FALSE	-0.0488126	0.0474973	-0.141906	0.0442803	0.304094	5	4	NA	NA	NA	NA	NA	NA	NA	NA	NA	NA	NA	NA	0.0739286	NA	NA	NA	NA	NA
PI 18:1;0_18:1;0	Cholelithiasis	MR-PRESSO	FALSE	FALSE	FALSE	FALSE	0.0858958	0.117969	NA	NA	0.506875	5	NA	3	NA	NA	NA	NA	NA	NA	NA	NA	NA	NA	NA	NA	180.315	<0.001	0.014975	0.0409246	0.776685
SM 34:1;2	Cholelithiasis	IVW	FALSE	FALSE	FALSE	FALSE	-0.0134656	0.0523287	-0.116028	0.0890967	0.796926	5	NA	NA	2.23943	20.0602	0.000485918	62.0701	NA	NA	NA	NA	NA	NA	NA	NA	NA	NA	NA	NA	NA
SM 34:1;2	Cholelithiasis	Weighted Median	FALSE	FALSE	FALSE	FALSE	-0.0610535	0.0336083	-0.126925	0.00481754	0.0692753	5	NA	NA	NA	NA	NA	NA	NA	NA	NA	NA	NA	NA	NA	NA	NA	NA	NA	NA	NA
SM 34:1;2	Cholelithiasis	MR-Egger	FALSE	FALSE	FALSE	FALSE	0.0978054	0.0902375	-0.0790569	0.274668	0.278424	5	NA	NA	1.9892	11.8708	0.00783929	NA	-0.0300421	0.0208824	-0.0709709	0.0108867	0.150256	0.150256	0.278424	NA	NA	NA	NA	NA	NA
SM 34:1;2	Cholelithiasis	MR Lasso	TRUE	FALSE	FALSE	FALSE	-0.0642367	0.0269174	-0.116994	-0.0114796	0.0170124	5	4	NA	NA	NA	NA	NA	NA	NA	NA	NA	NA	NA	NA	-0.017976	NA	NA	NA	NA	NA
SM 34:1;2	Cholelithiasis	MR-PRESSO	FALSE	FALSE	FALSE	FALSE	-0.0134656	0.0523287	NA	NA	0.809621	5	NA	1	NA	NA	NA	NA	NA	NA	NA	NA	NA	NA	NA	NA	31.9228	0.006	-0.0642367	0.0269174	0.0970523
SM 34:2;2	Cholelithiasis	IVW	FALSE	FALSE	FALSE	FALSE	-0.148986	0.0853587	-0.316286	0.0183142	0.0809138	7	NA	NA	3.66725	80.6925	2.57004e-15	45.1595	NA	NA	NA	NA	NA	NA	NA	NA	NA	NA	NA	NA	NA
SM 34:2;2	Cholelithiasis	Weighted Median	TRUE	FALSE	FALSE	FALSE	-0.110259	0.0439352	-0.19637	-0.0241477	0.0120873	7	NA	NA	NA	NA	NA	NA	NA	NA	NA	NA	NA	NA	NA	NA	NA	NA	NA	NA	NA
SM 34:2;2	Cholelithiasis	MR-Egger	FALSE	FALSE	FALSE	FALSE	0.131454	0.212517	-0.285071	0.547979	0.536207	7	NA	NA	3.3904	57.4741	4.03784e-11	NA	-0.0548935	0.0386239	-0.130595	0.0208079	0.155249	0.155249	0.536207	NA	NA	NA	NA	NA	NA
SM 34:2;2	Cholelithiasis	MR Lasso	TRUE	FALSE	FALSE	FALSE	-0.0809075	0.0308302	-0.141333	-0.0204814	0.00868285	7	5	NA	NA	NA	NA	NA	NA	NA	NA	NA	NA	NA	NA	-0.107345	NA	NA	NA	NA	NA
SM 34:2;2	Cholelithiasis	MR-PRESSO	FALSE	FALSE	FALSE	FALSE	-0.148986	0.0853587	NA	NA	0.131523	7	NA	2	NA	NA	NA	NA	NA	NA	NA	NA	NA	NA	NA	NA	137.731	<0.001	-0.0809075	0.0279028	0.0441349
SM 36:1;2	Cholelithiasis	IVW	FALSE	FALSE	FALSE	FALSE	-0.00100629	0.076832	-0.151594	0.149582	0.98955	7	NA	NA	3.73302	83.6125	6.39726e-16	57.712	NA	NA	NA	NA	NA	NA	NA	NA	NA	NA	NA	NA	NA
SM 36:1;2	Cholelithiasis	Weighted Median	FALSE	FALSE	FALSE	FALSE	-0.0579834	0.0322406	-0.121174	0.00520694	0.072104	7	NA	NA	NA	NA	NA	NA	NA	NA	NA	NA	NA	NA	NA	NA	NA	NA	NA	NA	NA
SM 36:1;2	Cholelithiasis	MR-Egger	FALSE	FALSE	FALSE	FALSE	-0.00776682	0.205781	-0.41109	0.395556	0.969892	7	NA	NA	4.08879	83.5908	1.48602e-16	NA	0.00129238	0.0358983	-0.069067	0.0716518	0.971281	0.971281	0.969892	NA	NA	NA	NA	NA	NA
SM 36:1;2	Cholelithiasis	MR Lasso	TRUE	FALSE	FALSE	FALSE	-0.0643465	0.026428	-0.116144	-0.0125486	0.0149006	7	4	NA	NA	NA	NA	NA	NA	NA	NA	NA	NA	NA	NA	-0.0263878	NA	NA	NA	NA	NA
SM 36:1;2	Cholelithiasis	MR-PRESSO	FALSE	FALSE	FALSE	FALSE	-0.00100629	0.076832	NA	NA	0.989975	7	NA	4	NA	NA	NA	NA	NA	NA	NA	NA	NA	NA	NA	NA	110.077	<0.001	-0.0569058	0.0445969	0.330104
SM 38:1;2	Cholelithiasis	IVW	FALSE	FALSE	FALSE	FALSE	0.0108657	0.0568153	-0.10049	0.122222	0.848333	7	NA	NA	3.6779	81.1617	2.05575e-15	103.051	NA	NA	NA	NA	NA	NA	NA	NA	NA	NA	NA	NA	NA
SM 38:1;2	Cholelithiasis	Weighted Median	FALSE	FALSE	FALSE	FALSE	-0.0402232	0.0218165	-0.0829828	0.00253632	0.0652259	7	NA	NA	NA	NA	NA	NA	NA	NA	NA	NA	NA	NA	NA	NA	NA	NA	NA	NA	NA
SM 38:1;2	Cholelithiasis	MR-Egger	FALSE	FALSE	FALSE	FALSE	0.0192572	0.143575	-0.262145	0.30066	0.893303	7	NA	NA	4.02724	81.0935	4.95493e-16	NA	-0.00224964	0.0346895	-0.0702398	0.0657405	0.948293	0.948293	0.893303	NA	NA	NA	NA	NA	NA
SM 38:1;2	Cholelithiasis	MR Lasso	TRUE	FALSE	FALSE	FALSE	-0.0379508	0.0179683	-0.0731681	-0.00273357	0.0346782	7	4	NA	NA	NA	NA	NA	NA	NA	NA	NA	NA	NA	NA	-0.00678043	NA	NA	NA	NA	NA
SM 38:1;2	Cholelithiasis	MR-PRESSO	FALSE	FALSE	FALSE	FALSE	0.0108657	0.0568153	NA	NA	0.85464	7	NA	4	NA	NA	NA	NA	NA	NA	NA	NA	NA	NA	NA	NA	105.02	<0.001	-0.0309482	0.0238374	0.323725
SM 38:2;2	Cholelithiasis	IVW	FALSE	FALSE	FALSE	FALSE	-0.050194	0.0931736	-0.232811	0.132423	0.590084	8	NA	NA	5.36259	201.302	6.08316e-40	72.2006	NA	NA	NA	NA	NA	NA	NA	NA	NA	NA	NA	NA	NA
SM 38:2;2	Cholelithiasis	Weighted Median	TRUE	FALSE	FALSE	FALSE	-0.0504858	0.0255495	-0.100562	-0.000409616	0.0481552	8	NA	NA	NA	NA	NA	NA	NA	NA	NA	NA	NA	NA	NA	NA	NA	NA	NA	NA	NA
SM 38:2;2	Cholelithiasis	MR-Egger	FALSE	FALSE	FALSE	FALSE	-0.0230189	0.272303	-0.556724	0.510686	0.932632	8	NA	NA	5.78671	200.916	1.21138e-40	NA	-0.00567164	0.0528159	-0.109189	0.0978457	0.914483	0.914483	0.932632	NA	NA	NA	NA	NA	NA
SM 38:2;2	Cholelithiasis	MR Lasso	FALSE	FALSE	FALSE	FALSE	-0.0699007	0.0361773	-0.140807	0.00100539	0.0533381	8	5	NA	NA	NA	NA	NA	NA	NA	NA	NA	NA	NA	NA	-0.0460453	NA	NA	NA	NA	NA
SM 38:2;2	Cholelithiasis	MR-PRESSO	FALSE	FALSE	FALSE	FALSE	-0.050194	0.0931736	NA	NA	0.606782	8	NA	4	NA	NA	NA	NA	NA	NA	NA	NA	NA	NA	NA	NA	250.438	<0.001	-0.042533	0.0233441	0.165988
SM 40:2;2	Cholelithiasis	IVW	FALSE	FALSE	FALSE	FALSE	-0.0238739	0.116219	-0.251659	0.203912	0.837243	6	NA	NA	5.71067	163.059	2.20544e-33	67.8361	NA	NA	NA	NA	NA	NA	NA	NA	NA	NA	NA	NA	NA
SM 40:2;2	Cholelithiasis	Weighted Median	FALSE	FALSE	FALSE	FALSE	-0.0196316	0.0304626	-0.0793372	0.040074	0.519284	6	NA	NA	NA	NA	NA	NA	NA	NA	NA	NA	NA	NA	NA	NA	NA	NA	NA	NA	NA
SM 40:2;2	Cholelithiasis	MR-Egger	FALSE	FALSE	FALSE	FALSE	0.0664835	0.274742	-0.472001	0.604968	0.808791	6	NA	NA	6.27736	157.621	4.73248e-33	NA	-0.0206961	0.0557119	-0.129889	0.0884973	0.710277	0.710277	0.808791	NA	NA	NA	NA	NA	NA
SM 40:2;2	Cholelithiasis	MR Lasso	FALSE	FALSE	FALSE	FALSE	-0.0423613	0.0343049	-0.109598	0.0248751	0.216888	6	3	NA	NA	NA	NA	NA	NA	NA	NA	NA	NA	NA	NA	-0.00449193	NA	NA	NA	NA	NA
SM 40:2;2	Cholelithiasis	MR-PRESSO	FALSE	FALSE	FALSE	FALSE	-0.0238739	0.116219	NA	NA	0.845345	6	NA	3	NA	NA	NA	NA	NA	NA	NA	NA	NA	NA	NA	NA	212.819	<0.001	-0.0423613	0.0343049	0.342277
SM 42:2;2	Cholelithiasis	IVW	FALSE	FALSE	FALSE	FALSE	-0.00712863	0.0740536	-0.152271	0.138014	0.923312	6	NA	NA	3.50268	61.3437	6.41086e-12	63.659	NA	NA	NA	NA	NA	NA	NA	NA	NA	NA	NA	NA	NA
SM 42:2;2	Cholelithiasis	Weighted Median	FALSE	FALSE	FALSE	FALSE	-0.0159341	0.0292684	-0.0732991	0.0414309	0.586157	6	NA	NA	NA	NA	NA	NA	NA	NA	NA	NA	NA	NA	NA	NA	NA	NA	NA	NA	NA
SM 42:2;2	Cholelithiasis	MR-Egger	FALSE	FALSE	FALSE	FALSE	0.00974732	0.174771	-0.332797	0.352292	0.955523	6	NA	NA	3.91024	61.1601	1.65453e-12	NA	-0.00526717	0.0480595	-0.099462	0.0889276	0.912729	0.912729	0.955523	NA	NA	NA	NA	NA	NA
SM 42:2;2	Cholelithiasis	MR Lasso	FALSE	FALSE	FALSE	FALSE	-0.0322796	0.028724	-0.0885777	0.0240185	0.261105	6	3	NA	NA	NA	NA	NA	NA	NA	NA	NA	NA	NA	NA	0.00635141	NA	NA	NA	NA	NA
SM 42:2;2	Cholelithiasis	MR-PRESSO	FALSE	FALSE	FALSE	FALSE	-0.00712863	0.0740536	NA	NA	0.927051	6	NA	3	NA	NA	NA	NA	NA	NA	NA	NA	NA	NA	NA	NA	77.8741	<0.001	-0.0322796	0.028724	0.37787
TAG 51:3;0	Cholelithiasis	IVW	TRUE	FALSE	FALSE	FALSE	-0.164703	0.075812	-0.313292	-0.0161144	0.0298164	6	NA	NA	3.22814	52.1046	5.13481e-10	53.4112	NA	NA	NA	NA	NA	NA	NA	NA	NA	NA	NA	NA	NA
TAG 51:3;0	Cholelithiasis	Weighted Median	FALSE	FALSE	FALSE	FALSE	-0.0669616	0.0365901	-0.138677	0.00475367	0.0672429	6	NA	NA	NA	NA	NA	NA	NA	NA	NA	NA	NA	NA	NA	NA	NA	NA	NA	NA	NA
TAG 51:3;0	Cholelithiasis	MR-Egger	FALSE	FALSE	FALSE	FALSE	0.0271351	0.224475	-0.412828	0.467098	0.903784	6	NA	NA	3.28508	43.167	9.5541e-09	NA	-0.0319776	0.0351385	-0.100848	0.0368925	0.362799	0.362799	0.903784	NA	NA	NA	NA	NA	NA
TAG 51:3;0	Cholelithiasis	MR Lasso	TRUE	FALSE	FALSE	FALSE	-0.0852017	0.0307413	-0.145454	-0.0249499	0.00557862	6	5	NA	NA	NA	NA	NA	NA	NA	NA	NA	NA	NA	NA	-0.157641	NA	NA	NA	NA	NA
TAG 51:3;0	Cholelithiasis	MR-PRESSO	FALSE	FALSE	FALSE	FALSE	-0.164703	0.075812	NA	NA	0.081882	6	NA	2	NA	NA	NA	NA	NA	NA	NA	NA	NA	NA	NA	NA	85.1681	<0.001	-0.106882	0.0435911	0.0915224
TAG 52:3;0	Cholelithiasis	IVW	FALSE	FALSE	FALSE	FALSE	-0.129802	0.0706891	-0.26835	0.0087464	0.0663231	7	NA	NA	3.44414	71.1726	2.34964e-13	60.1219	NA	NA	NA	NA	NA	NA	NA	NA	NA	NA	NA	NA	NA
TAG 52:3;0	Cholelithiasis	Weighted Median	FALSE	FALSE	FALSE	FALSE	-0.057549	0.0310536	-0.118413	0.00331495	0.0638516	7	NA	NA	NA	NA	NA	NA	NA	NA	NA	NA	NA	NA	NA	NA	NA	NA	NA	NA	NA
TAG 52:3;0	Cholelithiasis	MR-Egger	FALSE	FALSE	FALSE	FALSE	-0.0796056	0.203167	-0.477806	0.318595	0.695189	7	NA	NA	3.74627	70.1727	9.43413e-14	NA	-0.0088852	0.0332877	-0.0741279	0.0563575	0.78953	0.78953	0.695189	NA	NA	NA	NA	NA	NA
TAG 52:3;0	Cholelithiasis	MR Lasso	FALSE	FALSE	FALSE	FALSE	-0.0667248	0.04094	-0.146966	0.0135161	0.103139	7	6	NA	NA	NA	NA	NA	NA	NA	NA	NA	NA	NA	NA	-0.124198	NA	NA	NA	NA	NA
TAG 52:3;0	Cholelithiasis	MR-PRESSO	FALSE	FALSE	FALSE	FALSE	-0.129802	0.0706891	NA	NA	0.115982	7	NA	3	NA	NA	NA	NA	NA	NA	NA	NA	NA	NA	NA	NA	102.642	<0.001	-0.13003	0.0411607	0.0509069
TAG 52:4;0	Cholelithiasis	IVW	FALSE	FALSE	FALSE	FALSE	-0.127533	0.0653163	-0.255551	0.000484219	0.0508729	8	NA	NA	3.20425	71.8707	6.18174e-13	53.404	NA	NA	NA	NA	NA	NA	NA	NA	NA	NA	NA	NA	NA
TAG 52:4;0	Cholelithiasis	Weighted Median	FALSE	FALSE	FALSE	FALSE	-0.0581902	0.0307468	-0.118453	0.00207246	0.0584164	8	NA	NA	NA	NA	NA	NA	NA	NA	NA	NA	NA	NA	NA	NA	NA	NA	NA	NA	NA
TAG 52:4;0	Cholelithiasis	MR-Egger	FALSE	FALSE	FALSE	FALSE	-0.0723654	0.1877	-0.440251	0.29552	0.69984	8	NA	NA	3.43241	70.6887	2.95338e-13	NA	-0.00965892	0.0304944	-0.0694268	0.050109	0.751438	0.751438	0.69984	NA	NA	NA	NA	NA	NA
TAG 52:4;0	Cholelithiasis	MR Lasso	FALSE	FALSE	FALSE	FALSE	-0.0642365	0.0376055	-0.137942	0.00946882	0.0876048	8	7	NA	NA	NA	NA	NA	NA	NA	NA	NA	NA	NA	NA	-0.12191	NA	NA	NA	NA	NA
TAG 52:4;0	Cholelithiasis	MR-PRESSO	FALSE	FALSE	FALSE	FALSE	-0.127533	0.0653163	NA	NA	0.0918219	8	NA	3	NA	NA	NA	NA	NA	NA	NA	NA	NA	NA	NA	NA	100.268	<0.001	-0.115388	0.0399812	0.0447396
TAG 53:3;0	Cholelithiasis	IVW	FALSE	FALSE	FALSE	FALSE	-0.0882536	0.139017	-0.360722	0.184214	0.525532	6	NA	NA	6.19257	191.74	1.65911e-39	58.2381	NA	NA	NA	NA	NA	NA	NA	NA	NA	NA	NA	NA	NA
TAG 53:3;0	Cholelithiasis	Weighted Median	TRUE	FALSE	FALSE	FALSE	-0.0960833	0.03673	-0.168073	-0.0240938	0.00889833	6	NA	NA	NA	NA	NA	NA	NA	NA	NA	NA	NA	NA	NA	NA	NA	NA	NA	NA	NA
TAG 53:3;0	Cholelithiasis	MR-Egger	FALSE	FALSE	FALSE	FALSE	-0.234599	0.4287	-1.07483	0.605637	0.584218	6	NA	NA	6.81077	185.547	4.79918e-39	NA	0.0237492	0.0649953	-0.103639	0.151138	0.714813	0.714813	0.584218	NA	NA	NA	NA	NA	NA
TAG 53:3;0	Cholelithiasis	MR Lasso	TRUE	FALSE	FALSE	FALSE	-0.104639	0.0407469	-0.184502	-0.024777	0.0102277	6	4	NA	NA	NA	NA	NA	NA	NA	NA	NA	NA	NA	NA	-0.122002	NA	NA	NA	NA	NA
TAG 53:3;0	Cholelithiasis	MR-PRESSO	FALSE	FALSE	FALSE	FALSE	-0.0882536	0.139017	NA	NA	0.553441	6	NA	2	NA	NA	NA	NA	NA	NA	NA	NA	NA	NA	NA	NA	256.074	<0.001	-0.104639	0.0407469	0.0826343
TAG 54:4;0	Cholelithiasis	IVW	FALSE	FALSE	FALSE	FALSE	-0.0656814	0.097463	-0.256705	0.125343	0.500368	8	NA	NA	4.7747	159.584	3.92413e-31	53.3142	NA	NA	NA	NA	NA	NA	NA	NA	NA	NA	NA	NA	NA
TAG 54:4;0	Cholelithiasis	Weighted Median	FALSE	FALSE	FALSE	FALSE	-0.0560369	0.0288165	-0.112516	0.000442504	0.0518222	8	NA	NA	NA	NA	NA	NA	NA	NA	NA	NA	NA	NA	NA	NA	NA	NA	NA	NA	NA
TAG 54:4;0	Cholelithiasis	MR-Egger	FALSE	FALSE	FALSE	FALSE	-0.112888	0.245887	-0.594816	0.369041	0.646159	8	NA	NA	5.13801	158.395	1.29541e-31	NA	0.00752217	0.0354384	-0.0619357	0.0769801	0.831904	0.831904	0.646159	NA	NA	NA	NA	NA	NA
TAG 54:4;0	Cholelithiasis	MR Lasso	TRUE	FALSE	FALSE	FALSE	-0.0534452	0.0271242	-0.106608	-0.000282791	0.0487937	8	3	NA	NA	NA	NA	NA	NA	NA	NA	NA	NA	NA	NA	-0.0741135	NA	NA	NA	NA	NA
TAG 54:4;0	Cholelithiasis	MR-PRESSO	FALSE	FALSE	FALSE	FALSE	-0.0656814	0.097463	NA	NA	0.521991	8	NA	3	NA	NA	NA	NA	NA	NA	NA	NA	NA	NA	NA	NA	190.294	<0.001	-0.0874397	0.0293834	0.0409077
TAG 54:5;0	Cholelithiasis	IVW	FALSE	FALSE	FALSE	FALSE	-0.174314	0.0907109	-0.352104	0.00347607	0.0546506	5	NA	NA	3.65621	53.4715	6.78978e-11	57.8798	NA	NA	NA	NA	NA	NA	NA	NA	NA	NA	NA	NA	NA
TAG 54:5;0	Cholelithiasis	Weighted Median	FALSE	FALSE	FALSE	FALSE	-0.0646218	0.0395394	-0.142118	0.0128739	0.102182	5	NA	NA	NA	NA	NA	NA	NA	NA	NA	NA	NA	NA	NA	NA	NA	NA	NA	NA	NA
TAG 54:5;0	Cholelithiasis	MR-Egger	FALSE	FALSE	FALSE	FALSE	0.0560704	0.227304	-0.389438	0.501579	0.80516	5	NA	NA	3.56368	38.0994	2.69279e-08	NA	-0.0419225	0.0381048	-0.116607	0.0327615	0.271249	0.271249	0.80516	NA	NA	NA	NA	NA	NA
TAG 54:5;0	Cholelithiasis	MR Lasso	TRUE	FALSE	FALSE	FALSE	-0.0958593	0.0360509	-0.166518	-0.0252008	0.00783739	5	4	NA	NA	NA	NA	NA	NA	NA	NA	NA	NA	NA	NA	-0.167344	NA	NA	NA	NA	NA
TAG 54:5;0	Cholelithiasis	MR-PRESSO	FALSE	FALSE	FALSE	FALSE	-0.174314	0.0907109	NA	NA	0.127031	5	NA	2	NA	NA	NA	NA	NA	NA	NA	NA	NA	NA	NA	NA	98.1835	<0.001	-0.147233	0.0439438	0.0787073
TAG 56:6;0	Cholelithiasis	IVW	TRUE	FALSE	FALSE	FALSE	-0.199618	0.0779709	-0.352438	-0.0467982	0.0104623	7	NA	NA	4.45429	119.044	2.58701e-23	82.4595	NA	NA	NA	NA	NA	NA	NA	NA	NA	NA	NA	NA	NA
TAG 56:6;0	Cholelithiasis	Weighted Median	TRUE	FALSE	FALSE	FALSE	-0.288841	0.0433813	-0.373867	-0.203816	2.77193e-11	7	NA	NA	NA	NA	NA	NA	NA	NA	NA	NA	NA	NA	NA	NA	NA	NA	NA	NA	NA
TAG 56:6;0	Cholelithiasis	MR-Egger	FALSE	FALSE	FALSE	FALSE	0.0306666	0.267854	-0.494318	0.555651	0.908849	7	NA	NA	4.52652	102.447	1.61114e-20	NA	-0.0460826	0.0512017	-0.146436	0.0542709	0.36811	0.36811	0.908849	NA	NA	NA	NA	NA	NA
TAG 56:6;0	Cholelithiasis	MR Lasso	FALSE	FALSE	FALSE	FALSE	-0.0479217	0.0285787	-0.103935	0.00809162	0.0935758	7	3	NA	NA	NA	NA	NA	NA	NA	NA	NA	NA	NA	NA	-0.163776	NA	NA	NA	NA	NA
TAG 56:6;0	Cholelithiasis	MR-PRESSO	TRUE	FALSE	FALSE	FALSE	-0.199618	0.0779709	NA	NA	0.0428992	7	NA	5	NA	NA	NA	NA	NA	NA	NA	NA	NA	NA	NA	NA	160.933	<0.001	-0.213205	0.121246	0.329181
TAG 56:7;0	Cholelithiasis	IVW	TRUE	FALSE	FALSE	FALSE	-0.245737	0.116548	-0.474166	-0.0173073	0.0349909	5	NA	NA	4.84517	93.9025	1.95041e-19	60.7173	NA	NA	NA	NA	NA	NA	NA	NA	NA	NA	NA	NA	NA
TAG 56:7;0	Cholelithiasis	Weighted Median	FALSE	FALSE	FALSE	FALSE	-0.0991483	0.0512341	-0.199565	0.0012686	0.0529654	5	NA	NA	NA	NA	NA	NA	NA	NA	NA	NA	NA	NA	NA	NA	NA	NA	NA	NA	NA
TAG 56:7;0	Cholelithiasis	MR-Egger	FALSE	FALSE	FALSE	FALSE	0.266337	0.306201	-0.333806	0.866481	0.384404	5	NA	NA	3.92646	46.2513	5.0149e-10	NA	-0.0852465	0.0484888	-0.180283	0.00978969	0.0787359	0.0787359	0.384404	NA	NA	NA	NA	NA	NA
TAG 56:7;0	Cholelithiasis	MR Lasso	FALSE	FALSE	FALSE	FALSE	-0.0594278	0.0313735	-0.120919	0.00206312	0.0581979	5	3	NA	NA	NA	NA	NA	NA	NA	NA	NA	NA	NA	NA	-0.238761	NA	NA	NA	NA	NA
TAG 56:7;0	Cholelithiasis	MR-PRESSO	FALSE	FALSE	FALSE	FALSE	-0.245737	0.116548	NA	NA	0.102668	5	NA	4	NA	NA	NA	NA	NA	NA	NA	NA	NA	NA	NA	NA	150.128	<0.001	-0.102018	NA	NA
TAG 56:8;0	Cholelithiasis	IVW	TRUE	FALSE	FALSE	FALSE	-0.21245	0.0984042	-0.405319	-0.0195812	0.0308539	5	NA	NA	3.74346	56.0538	1.95374e-11	48.1689	NA	NA	NA	NA	NA	NA	NA	NA	NA	NA	NA	NA	NA
TAG 56:8;0	Cholelithiasis	Weighted Median	TRUE	FALSE	FALSE	FALSE	-0.131756	0.0508444	-0.23141	-0.0321032	0.0095596	5	NA	NA	NA	NA	NA	NA	NA	NA	NA	NA	NA	NA	NA	NA	NA	NA	NA	NA	NA
TAG 56:8;0	Cholelithiasis	MR-Egger	FALSE	FALSE	FALSE	FALSE	0.118406	0.356955	-0.581213	0.818025	0.740108	5	NA	NA	3.77611	42.777	2.74441e-09	NA	-0.0532626	0.0551976	-0.161448	0.0549228	0.334573	0.334573	0.740108	NA	NA	NA	NA	NA	NA
TAG 56:8;0	Cholelithiasis	MR Lasso	FALSE	FALSE	FALSE	FALSE	-0.0547046	0.034441	-0.122208	0.0127985	0.112205	5	3	NA	NA	NA	NA	NA	NA	NA	NA	NA	NA	NA	NA	-0.141529	NA	NA	NA	NA	NA
TAG 56:8;0	Cholelithiasis	MR-PRESSO	FALSE	FALSE	FALSE	FALSE	-0.21245	0.0984042	NA	NA	0.097003	5	NA	3	NA	NA	NA	NA	NA	NA	NA	NA	NA	NA	NA	NA	99.6357	<0.001	-0.186562	0.114718	0.350973
TAG 58:7;0	Cholelithiasis	IVW	FALSE	FALSE	FALSE	FALSE	-0.206591	0.109839	-0.421872	0.00869064	0.0599933	6	NA	NA	4.94869	122.448	9.51026e-25	44.9733	NA	NA	NA	NA	NA	NA	NA	NA	NA	NA	NA	NA	NA
TAG 58:7;0	Cholelithiasis	Weighted Median	TRUE	FALSE	FALSE	FALSE	-0.0990878	0.0449595	-0.187207	-0.0109688	0.0275289	6	NA	NA	NA	NA	NA	NA	NA	NA	NA	NA	NA	NA	NA	NA	NA	NA	NA	NA	NA
TAG 58:7;0	Cholelithiasis	MR-Egger	FALSE	FALSE	FALSE	FALSE	0.235418	0.449428	-0.645446	1.11628	0.600407	6	NA	NA	4.93473	97.4062	3.50675e-20	NA	-0.0680304	0.0670868	-0.199518	0.0634573	0.310551	0.310551	0.600407	NA	NA	NA	NA	NA	NA
TAG 58:7;0	Cholelithiasis	MR Lasso	TRUE	FALSE	FALSE	FALSE	-0.0839877	0.0322998	-0.147294	-0.0206813	0.00931542	6	3	NA	NA	NA	NA	NA	NA	NA	NA	NA	NA	NA	NA	-0.19841	NA	NA	NA	NA	NA
TAG 58:7;0	Cholelithiasis	MR-PRESSO	FALSE	FALSE	FALSE	FALSE	-0.206591	0.109839	NA	NA	0.118748	6	NA	4	NA	NA	NA	NA	NA	NA	NA	NA	NA	NA	NA	NA	181.932	<0.001	-0.0982001	0.00516743	0.033469
HDL-C	Cholelithiasis	IVW	FALSE	FALSE	FALSE	FALSE	-0.00972808	0.0352802	-0.078876	0.0594199	0.78275	9	NA	NA	1.95387	30.5408	0.000169549	60.6968	NA	NA	NA	NA	NA	NA	NA	NA	NA	NA	NA	NA	NA
HDL-C	Cholelithiasis	Weighted Median	FALSE	FALSE	FALSE	FALSE	0.036833	0.0272923	-0.0166588	0.0903249	0.177151	9	NA	NA	NA	NA	NA	NA	NA	NA	NA	NA	NA	NA	NA	NA	NA	NA	NA	NA	NA
HDL-C	Cholelithiasis	MR-Egger	FALSE	FALSE	FALSE	FALSE	0.104394	0.096198	-0.0841508	0.292938	0.277834	9	NA	NA	1.88356	24.8345	0.000811803	NA	-0.0192413	0.0151718	-0.0489774	0.0104948	0.204716	0.204716	0.277834	NA	NA	NA	NA	NA	NA
HDL-C	Cholelithiasis	MR Lasso	FALSE	FALSE	FALSE	FALSE	-0.00972808	0.0352802	-0.078876	0.0594199	0.78275	9	9	NA	NA	NA	NA	NA	NA	NA	NA	NA	NA	NA	NA	-0.00972808	NA	NA	NA	NA	NA
HDL-C	Cholelithiasis	MR-PRESSO	FALSE	FALSE	FALSE	FALSE	-0.00972808	0.0352802	NA	NA	0.789738	9	NA	2	NA	NA	NA	NA	NA	NA	NA	NA	NA	NA	NA	NA	42.1771	0.006	-0.0130398	0.0403792	0.757703
LDL-C	Cholelithiasis	IVW	FALSE	FALSE	FALSE	FALSE	-0.164855	0.148136	-0.455196	0.125486	0.265766	9	NA	NA	9.99884	799.814	2.25737e-167	84.6643	NA	NA	NA	NA	NA	NA	NA	NA	NA	NA	NA	NA	NA
LDL-C	Cholelithiasis	Weighted Median	TRUE	FALSE	FALSE	FALSE	-0.10668	0.0225819	-0.150939	-0.0624201	2.311e-06	9	NA	NA	NA	NA	NA	NA	NA	NA	NA	NA	NA	NA	NA	NA	NA	NA	NA	NA	NA
LDL-C	Cholelithiasis	MR-Egger	FALSE	FALSE	FALSE	FALSE	0.149751	0.24159	-0.323757	0.623259	0.535354	9	NA	NA	9.18355	590.364	2.89383e-123	NA	-0.098609	0.062573	-0.22125	0.0240318	0.115048	0.115048	0.535354	NA	NA	NA	NA	NA	NA
LDL-C	Cholelithiasis	MR Lasso	TRUE	FALSE	FALSE	FALSE	-0.110085	0.0228308	-0.154832	-0.0653374	1.42284e-06	9	7	NA	NA	NA	NA	NA	NA	NA	NA	NA	NA	NA	NA	-0.101458	NA	NA	NA	NA	NA
LDL-C	Cholelithiasis	MR-PRESSO	FALSE	FALSE	FALSE	FALSE	-0.164855	0.148136	NA	NA	0.298085	9	NA	3	NA	NA	NA	NA	NA	NA	NA	NA	NA	NA	NA	NA	870.225	<0.001	-0.11864	0.0247822	0.0049386
TC	Cholelithiasis	IVW	FALSE	FALSE	FALSE	FALSE	-0.0875	0.0517072	-0.188844	0.0138442	0.0906038	7	NA	NA	2.77257	46.123	2.79824e-08	69.2172	NA	NA	NA	NA	NA	NA	NA	NA	NA	NA	NA	NA	NA
TC	Cholelithiasis	Weighted Median	TRUE	FALSE	FALSE	FALSE	-0.0804603	0.0328565	-0.144858	-0.0160628	0.0143316	7	NA	NA	NA	NA	NA	NA	NA	NA	NA	NA	NA	NA	NA	NA	NA	NA	NA	NA	NA
TC	Cholelithiasis	MR-Egger	FALSE	FALSE	FALSE	FALSE	-0.0119862	0.104413	-0.216631	0.192659	0.908607	7	NA	NA	2.84339	40.4243	1.22622e-07	NA	-0.0210172	0.0250337	-0.0700825	0.028048	0.401157	0.401157	0.908607	NA	NA	NA	NA	NA	NA
TC	Cholelithiasis	MR Lasso	TRUE	FALSE	FALSE	FALSE	-0.0652208	0.0274039	-0.118932	-0.0115101	0.0173136	7	4	NA	NA	NA	NA	NA	NA	NA	NA	NA	NA	NA	NA	-0.0996803	NA	NA	NA	NA	NA
TC	Cholelithiasis	MR-PRESSO	FALSE	FALSE	FALSE	FALSE	-0.0875	0.0517072	NA	NA	0.141551	7	NA	3	NA	NA	NA	NA	NA	NA	NA	NA	NA	NA	NA	NA	70.2641	<0.001	-0.0652208	0.0169126	0.0308088
ApoB	Cholelithiasis	IVW	TRUE	FALSE	FALSE	FALSE	-0.143797	0.0636779	-0.268604	-0.0189912	0.0239331	9	NA	NA	3.51077	98.6041	8.23226e-18	57.6329	NA	NA	NA	NA	NA	NA	NA	NA	NA	NA	NA	NA	NA
ApoB	Cholelithiasis	Weighted Median	TRUE	FALSE	FALSE	FALSE	-0.131882	0.0301114	-0.190899	-0.0728645	1.18792e-05	9	NA	NA	NA	NA	NA	NA	NA	NA	NA	NA	NA	NA	NA	NA	NA	NA	NA	NA	NA
ApoB	Cholelithiasis	MR-Egger	FALSE	FALSE	FALSE	FALSE	0.039403	0.123832	-0.203303	0.282109	0.750335	9	NA	NA	3.17333	70.49	1.17613e-12	NA	-0.0398524	0.0238511	-0.0865997	0.00689478	0.0947439	0.0947439	0.750335	NA	NA	NA	NA	NA	NA
ApoB	Cholelithiasis	MR Lasso	TRUE	FALSE	FALSE	FALSE	-0.0854081	0.0262794	-0.136915	-0.0339014	0.00115404	9	5	NA	NA	NA	NA	NA	NA	NA	NA	NA	NA	NA	NA	-0.137491	NA	NA	NA	NA	NA
ApoB	Cholelithiasis	MR-PRESSO	FALSE	FALSE	FALSE	FALSE	-0.143797	0.0636779	NA	NA	0.0538733	9	NA	2	NA	NA	NA	NA	NA	NA	NA	NA	NA	NA	NA	NA	117.7	<0.001	-0.141374	0.0295326	0.00304079
ApoA1	Cholelithiasis	IVW	FALSE	FALSE	FALSE	FALSE	-0.058572	0.0389683	-0.134948	0.0178045	0.132822	6	NA	NA	1.95356	19.0819	0.00185574	73.0727	NA	NA	NA	NA	NA	NA	NA	NA	NA	NA	NA	NA	NA
ApoA1	Cholelithiasis	Weighted Median	TRUE	FALSE	FALSE	FALSE	-0.0898258	0.0327575	-0.154029	-0.0256222	0.00610399	6	NA	NA	NA	NA	NA	NA	NA	NA	NA	NA	NA	NA	NA	NA	NA	NA	NA	NA	NA
ApoA1	Cholelithiasis	MR-Egger	FALSE	FALSE	FALSE	FALSE	0.0584055	0.114107	-0.165241	0.282052	0.608758	6	NA	NA	1.91855	14.7233	0.0053108	NA	-0.0234943	0.0215905	-0.0658108	0.0188223	0.276516	0.276516	0.608758	NA	NA	NA	NA	NA	NA
ApoA1	Cholelithiasis	MR-PRESSO	FALSE	FALSE	FALSE	FALSE	-0.058572	0.0389683	NA	NA	0.193141	6	NA	1	NA	NA	NA	NA	NA	NA	NA	NA	NA	NA	NA	NA	36.924	0.017	-0.117303	0.0207506	0.00482467
non-HDL-C	Cholelithiasis	IVW	TRUE	FALSE	FALSE	FALSE	-0.0943207	0.0373669	-0.167558	-0.0210831	0.0115968	9	NA	NA	2.22821	39.7193	3.61342e-06	67.103	NA	NA	NA	NA	NA	NA	NA	NA	NA	NA	NA	NA	NA
non-HDL-C	Cholelithiasis	Weighted Median	TRUE	FALSE	FALSE	FALSE	-0.0978757	0.0274593	-0.151695	-0.0440564	0.000364705	9	NA	NA	NA	NA	NA	NA	NA	NA	NA	NA	NA	NA	NA	NA	NA	NA	NA	NA	NA
non-HDL-C	Cholelithiasis	MR-Egger	FALSE	FALSE	FALSE	FALSE	-0.0910744	0.0759453	-0.239925	0.0577757	0.230446	9	NA	NA	2.38162	39.7049	1.4335e-06	NA	-0.000791169	0.0157428	-0.0316464	0.0300641	0.959918	0.959918	0.230446	NA	NA	NA	NA	NA	NA
non-HDL-C	Cholelithiasis	MR Lasso	TRUE	FALSE	FALSE	FALSE	-0.0665676	0.0233007	-0.112236	-0.020899	0.00427818	9	6	NA	NA	NA	NA	NA	NA	NA	NA	NA	NA	NA	NA	-0.101511	NA	NA	NA	NA	NA
non-HDL-C	Cholelithiasis	MR-PRESSO	TRUE	FALSE	FALSE	FALSE	-0.0943207	0.0373669	NA	NA	0.0355763	9	NA	3	NA	NA	NA	NA	NA	NA	NA	NA	NA	NA	NA	NA	54.2801	<0.001	-0.0665676	0.0142202	0.00542771
CE 16:0;0	T2D	IVW	FALSE	FALSE	FALSE	FALSE	-0.0183258	0.0702181	-0.155951	0.119299	0.794105	9	NA	NA	4.90064	192.13	2.90117e-37	66.0074	NA	NA	NA	NA	NA	NA	NA	NA	NA	NA	NA	NA	NA
CE 16:0;0	T2D	Weighted Median	FALSE	FALSE	FALSE	FALSE	0.0397536	0.0230019	-0.00532932	0.0848365	0.0839391	9	NA	NA	NA	NA	NA	NA	NA	NA	NA	NA	NA	NA	NA	NA	NA	NA	NA	NA	NA
CE 16:0;0	T2D	MR-Egger	FALSE	FALSE	FALSE	FALSE	0.145949	0.171869	-0.190909	0.482807	0.395779	9	NA	NA	4.87208	166.16	1.61809e-32	NA	-0.0389013	0.0371914	-0.111795	0.0339924	0.295572	0.295572	0.395779	NA	NA	NA	NA	NA	NA
CE 16:0;0	T2D	MR Lasso	FALSE	FALSE	FALSE	FALSE	-0.0157542	0.0269728	-0.06862	0.0371116	0.55917	9	3	NA	NA	NA	NA	NA	NA	NA	NA	NA	NA	NA	NA	0.0207397	NA	NA	NA	NA	NA
CE 16:0;0	T2D	MR-PRESSO	FALSE	FALSE	FALSE	FALSE	-0.0183258	0.0702181	NA	NA	0.800698	9	NA	6	NA	NA	NA	NA	NA	NA	NA	NA	NA	NA	NA	NA	239.245	<0.001	-0.0157542	0.00340562	0.0436909
CE 18:0;0	T2D	IVW	FALSE	FALSE	FALSE	FALSE	0.0667769	0.106616	-0.142187	0.275741	0.531099	7	NA	NA	5.54565	184.525	3.70955e-37	48.1392	NA	NA	NA	NA	NA	NA	NA	NA	NA	NA	NA	NA	NA
CE 18:0;0	T2D	Weighted Median	TRUE	FALSE	FALSE	FALSE	0.0919071	0.0384133	0.0166183	0.167196	0.0167303	7	NA	NA	NA	NA	NA	NA	NA	NA	NA	NA	NA	NA	NA	NA	NA	NA	NA	NA	NA
CE 18:0;0	T2D	MR-Egger	FALSE	FALSE	FALSE	FALSE	0.0138213	0.375374	-0.721898	0.74954	0.970628	7	NA	NA	6.06161	183.716	8.60449e-38	NA	0.00763582	0.0514518	-0.0932078	0.108479	0.882021	0.882021	0.970628	NA	NA	NA	NA	NA	NA
CE 18:0;0	T2D	MR Lasso	FALSE	FALSE	FALSE	FALSE	0.0880565	0.051831	-0.0135304	0.189644	0.0893352	7	5	NA	NA	NA	NA	NA	NA	NA	NA	NA	NA	NA	NA	0.0991264	NA	NA	NA	NA	NA
CE 18:0;0	T2D	MR-PRESSO	FALSE	FALSE	FALSE	FALSE	0.0667769	0.106616	NA	NA	0.554165	7	NA	4	NA	NA	NA	NA	NA	NA	NA	NA	NA	NA	NA	NA	244.152	<0.001	0.024512	0.0375881	0.581256
CE 18:1;0	T2D	IVW	FALSE	FALSE	FALSE	FALSE	0.0202334	0.0961776	-0.168271	0.208738	0.833375	5	NA	NA	4.08886	66.8752	1.03579e-13	43.738	NA	NA	NA	NA	NA	NA	NA	NA	NA	NA	NA	NA	NA
CE 18:1;0	T2D	Weighted Median	FALSE	FALSE	FALSE	FALSE	0.0386086	0.0333875	-0.0268298	0.104047	0.247527	5	NA	NA	NA	NA	NA	NA	NA	NA	NA	NA	NA	NA	NA	NA	NA	NA	NA	NA	NA
CE 18:1;0	T2D	MR-Egger	FALSE	FALSE	FALSE	FALSE	0.397986	0.281437	-0.153621	0.949592	0.157327	5	NA	NA	3.66168	40.2238	9.55256e-09	NA	-0.10075	0.0714605	-0.24081	0.03931	0.158578	0.158578	0.157327	NA	NA	NA	NA	NA	NA
CE 18:1;0	T2D	MR Lasso	FALSE	FALSE	FALSE	FALSE	-0.0188604	0.0383697	-0.0940636	0.0563429	0.623042	5	2	NA	NA	NA	NA	NA	NA	NA	NA	NA	NA	NA	NA	0.0351837	NA	NA	NA	NA	NA
CE 18:1;0	T2D	MR-PRESSO	FALSE	FALSE	FALSE	FALSE	0.0202334	0.0961776	NA	NA	0.843657	5	NA	2	NA	NA	NA	NA	NA	NA	NA	NA	NA	NA	NA	NA	96.9802	<0.001	0.033371	0.0446233	0.532534
CE 18:2;0	T2D	IVW	FALSE	FALSE	FALSE	FALSE	-0.0103558	0.0562757	-0.120654	0.0999425	0.853998	8	NA	NA	3.5301	87.2314	4.57618e-16	59.7803	NA	NA	NA	NA	NA	NA	NA	NA	NA	NA	NA	NA	NA
CE 18:2;0	T2D	Weighted Median	FALSE	FALSE	FALSE	FALSE	0.0215842	0.0263786	-0.030117	0.0732853	0.413217	8	NA	NA	NA	NA	NA	NA	NA	NA	NA	NA	NA	NA	NA	NA	NA	NA	NA	NA	NA
CE 18:2;0	T2D	MR-Egger	FALSE	FALSE	FALSE	FALSE	0.112762	0.101989	-0.0871329	0.312657	0.268887	8	NA	NA	3.30468	65.5253	3.36968e-12	NA	-0.0285957	0.0202833	-0.0683503	0.0111589	0.158595	0.158595	0.268887	NA	NA	NA	NA	NA	NA
CE 18:2;0	T2D	MR Lasso	FALSE	FALSE	FALSE	FALSE	0.0168536	0.0271466	-0.0363528	0.07006	0.534707	8	5	NA	NA	NA	NA	NA	NA	NA	NA	NA	NA	NA	NA	-0.00453639	NA	NA	NA	NA	NA
CE 18:2;0	T2D	MR-PRESSO	FALSE	FALSE	FALSE	FALSE	-0.0103558	0.0562757	NA	NA	0.859215	8	NA	4	NA	NA	NA	NA	NA	NA	NA	NA	NA	NA	NA	NA	112.443	<0.001	-0.0245568	0.0235007	0.372834
CE 18:3;0	T2D	IVW	FALSE	FALSE	FALSE	FALSE	-0.0678983	0.167238	-0.395679	0.259882	0.684744	5	NA	NA	7.94353	252.398	1.98096e-53	56.2304	NA	NA	NA	NA	NA	NA	NA	NA	NA	NA	NA	NA	NA
CE 18:3;0	T2D	Weighted Median	TRUE	FALSE	FALSE	FALSE	-0.132725	0.0397453	-0.210624	-0.0548256	0.000839637	5	NA	NA	NA	NA	NA	NA	NA	NA	NA	NA	NA	NA	NA	NA	NA	NA	NA	NA	NA
CE 18:3;0	T2D	MR-Egger	FALSE	FALSE	FALSE	FALSE	-0.333834	0.490767	-1.29572	0.628052	0.49636	5	NA	NA	8.69165	226.634	7.38788e-49	NA	0.0443941	0.0760184	-0.104599	0.193387	0.559226	0.559226	0.49636	NA	NA	NA	NA	NA	NA
CE 18:3;0	T2D	MR Lasso	TRUE	FALSE	FALSE	FALSE	-0.354235	0.0362617	-0.425306	-0.283163	1.53205e-22	5	2	NA	NA	NA	NA	NA	NA	NA	NA	NA	NA	NA	NA	-0.179019	NA	NA	NA	NA	NA
CE 18:3;0	T2D	MR-PRESSO	FALSE	FALSE	FALSE	FALSE	-0.0678983	0.167238	NA	NA	0.705525	5	NA	1	NA	NA	NA	NA	NA	NA	NA	NA	NA	NA	NA	NA	413.204	<0.001	NA	NA	NA
CE 20:3;0	T2D	IVW	FALSE	FALSE	FALSE	FALSE	-0.0374043	0.0721698	-0.178854	0.104046	0.604261	8	NA	NA	4.46663	139.656	6.00142e-27	58.4158	NA	NA	NA	NA	NA	NA	NA	NA	NA	NA	NA	NA	NA
CE 20:3;0	T2D	Weighted Median	FALSE	FALSE	FALSE	FALSE	-0.00580498	0.0249983	-0.0548007	0.0431907	0.816371	8	NA	NA	NA	NA	NA	NA	NA	NA	NA	NA	NA	NA	NA	NA	NA	NA	NA	NA	NA
CE 20:3;0	T2D	MR-Egger	FALSE	FALSE	FALSE	FALSE	0.0572605	0.208582	-0.351552	0.466073	0.783683	8	NA	NA	4.7316	134.329	1.57439e-26	NA	-0.0203788	0.0417773	-0.102261	0.0615031	0.625693	0.625693	0.783683	NA	NA	NA	NA	NA	NA
CE 20:3;0	T2D	MR Lasso	FALSE	FALSE	FALSE	FALSE	-0.00540194	0.0229761	-0.0504343	0.0396304	0.814123	8	3	NA	NA	NA	NA	NA	NA	NA	NA	NA	NA	NA	NA	-0.0212764	NA	NA	NA	NA	NA
CE 20:3;0	T2D	MR-PRESSO	FALSE	FALSE	FALSE	FALSE	-0.0374043	0.0721698	NA	NA	0.620236	8	NA	5	NA	NA	NA	NA	NA	NA	NA	NA	NA	NA	NA	NA	174.27	<0.001	-0.00540194	0.0170548	0.781446
CE 20:4;0	T2D	IVW	FALSE	FALSE	FALSE	FALSE	0.0301145	0.0247581	-0.0184104	0.0786394	0.223851	12	NA	NA	3.11361	106.64	8.57056e-18	188.818	NA	NA	NA	NA	NA	NA	NA	NA	NA	NA	NA	NA	NA
CE 20:4;0	T2D	Weighted Median	TRUE	FALSE	FALSE	FALSE	0.0377885	0.00891177	0.0203217	0.0552552	2.23232e-05	12	NA	NA	NA	NA	NA	NA	NA	NA	NA	NA	NA	NA	NA	NA	NA	NA	NA	NA	NA
CE 20:4;0	T2D	MR-Egger	FALSE	FALSE	FALSE	FALSE	0.0418038	0.0466006	-0.0495317	0.133139	0.369684	12	NA	NA	3.25084	105.68	3.95401e-18	NA	-0.00567872	0.0188367	-0.042598	0.0312405	0.763055	0.763055	0.369684	NA	NA	NA	NA	NA	NA
CE 20:4;0	T2D	MR Lasso	TRUE	FALSE	FALSE	FALSE	0.0401272	0.0163427	0.0080962	0.0721583	0.0140741	12	11	NA	NA	NA	NA	NA	NA	NA	NA	NA	NA	NA	NA	0.031004	NA	NA	NA	NA	NA
CE 20:4;0	T2D	MR-PRESSO	FALSE	FALSE	FALSE	FALSE	0.0301145	0.0247581	NA	NA	0.249308	12	NA	5	NA	NA	NA	NA	NA	NA	NA	NA	NA	NA	NA	NA	133.116	<0.001	0.0199015	0.0255384	0.465432
Cer 40:1;2	T2D	IVW	FALSE	FALSE	FALSE	FALSE	-0.0804844	0.0743954	-0.226297	0.0653279	0.279321	8	NA	NA	4.53159	143.747	8.33201e-28	57.2879	NA	NA	NA	NA	NA	NA	NA	NA	NA	NA	NA	NA	NA
Cer 40:1;2	T2D	Weighted Median	FALSE	FALSE	FALSE	FALSE	0.022265	0.0270386	-0.0307297	0.0752596	0.410251	8	NA	NA	NA	NA	NA	NA	NA	NA	NA	NA	NA	NA	NA	NA	NA	NA	NA	NA	NA
Cer 40:1;2	T2D	MR-Egger	FALSE	FALSE	FALSE	FALSE	0.0763956	0.200327	-0.316239	0.46903	0.702941	8	NA	NA	4.62633	128.418	2.76789e-25	NA	-0.0305353	0.0360809	-0.101252	0.040182	0.397385	0.397385	0.702941	NA	NA	NA	NA	NA	NA
Cer 40:1;2	T2D	MR Lasso	FALSE	FALSE	FALSE	FALSE	0.0396173	0.035271	-0.0295127	0.108747	0.261342	8	3	NA	NA	NA	NA	NA	NA	NA	NA	NA	NA	NA	NA	-0.0732023	NA	NA	NA	NA	NA
Cer 40:1;2	T2D	MR-PRESSO	FALSE	FALSE	FALSE	FALSE	-0.0804844	0.0743954	NA	NA	0.315175	8	NA	5	NA	NA	NA	NA	NA	NA	NA	NA	NA	NA	NA	NA	237.361	<0.001	-0.0559239	0.0893809	0.595406
Cer 42:2;2	T2D	IVW	FALSE	FALSE	FALSE	FALSE	-0.0737153	0.0635414	-0.198254	0.0508236	0.246002	8	NA	NA	4.18989	122.886	1.91823e-23	66.9281	NA	NA	NA	NA	NA	NA	NA	NA	NA	NA	NA	NA	NA
Cer 42:2;2	T2D	Weighted Median	FALSE	FALSE	FALSE	FALSE	-0.0153392	0.0261783	-0.0666478	0.0359693	0.557907	8	NA	NA	NA	NA	NA	NA	NA	NA	NA	NA	NA	NA	NA	NA	NA	NA	NA	NA	NA
Cer 42:2;2	T2D	MR-Egger	FALSE	FALSE	FALSE	FALSE	0.0260022	0.168701	-0.304645	0.356649	0.877505	8	NA	NA	4.37731	114.965	1.85678e-22	NA	-0.0195505	0.0304068	-0.0791467	0.0400458	0.520248	0.520248	0.877505	NA	NA	NA	NA	NA	NA
Cer 42:2;2	T2D	MR Lasso	FALSE	FALSE	FALSE	FALSE	-0.0488737	0.0295132	-0.106718	0.00897102	0.0977224	8	3	NA	NA	NA	NA	NA	NA	NA	NA	NA	NA	NA	NA	-0.0611892	NA	NA	NA	NA	NA
Cer 42:2;2	T2D	MR-PRESSO	FALSE	FALSE	FALSE	FALSE	-0.0737153	0.0635414	NA	NA	0.284036	8	NA	5	NA	NA	NA	NA	NA	NA	NA	NA	NA	NA	NA	NA	188.048	<0.001	-0.0488737	0.0163031	0.0955863
DAG 18:1;0_18:1;0	T2D	IVW	FALSE	FALSE	FALSE	FALSE	-0.0935274	0.105684	-0.300664	0.113609	0.376171	5	NA	NA	4.94676	97.8819	2.77766e-20	52.9783	NA	NA	NA	NA	NA	NA	NA	NA	NA	NA	NA	NA	NA
DAG 18:1;0_18:1;0	T2D	Weighted Median	FALSE	FALSE	FALSE	FALSE	0.0414311	0.039245	-0.0354878	0.11835	0.291104	5	NA	NA	NA	NA	NA	NA	NA	NA	NA	NA	NA	NA	NA	NA	NA	NA	NA	NA	NA
DAG 18:1;0_18:1;0	T2D	MR-Egger	FALSE	FALSE	FALSE	FALSE	0.251093	0.282755	-0.303096	0.805282	0.374528	5	NA	NA	4.57008	62.6569	1.59006e-13	NA	-0.0566157	0.0435949	-0.14206	0.0288288	0.194055	0.194055	0.374528	NA	NA	NA	NA	NA	NA
DAG 18:1;0_18:1;0	T2D	MR Lasso	FALSE	FALSE	FALSE	FALSE	0.000729449	0.0446803	-0.0868423	0.0883012	0.986974	5	2	NA	NA	NA	NA	NA	NA	NA	NA	NA	NA	NA	NA	-0.0891435	NA	NA	NA	NA	NA
DAG 18:1;0_18:1;0	T2D	MR-PRESSO	FALSE	FALSE	FALSE	FALSE	-0.0935274	0.105684	NA	NA	0.426163	5	NA	3	NA	NA	NA	NA	NA	NA	NA	NA	NA	NA	NA	NA	193.2	<0.001	0.000729449	0.0389901	0.988091
DAG 18:1;0_18:2;0	T2D	IVW	FALSE	FALSE	FALSE	FALSE	-0.124512	0.106868	-0.333969	0.0849452	0.243978	6	NA	NA	5.78255	167.189	2.90194e-34	56.9826	NA	NA	NA	NA	NA	NA	NA	NA	NA	NA	NA	NA	NA
DAG 18:1;0_18:2;0	T2D	Weighted Median	FALSE	FALSE	FALSE	FALSE	0.0286075	0.050066	-0.0695201	0.126735	0.567732	6	NA	NA	NA	NA	NA	NA	NA	NA	NA	NA	NA	NA	NA	NA	NA	NA	NA	NA	NA
DAG 18:1;0_18:2;0	T2D	MR-Egger	FALSE	FALSE	FALSE	FALSE	0.259708	0.230088	-0.191257	0.710672	0.259012	6	NA	NA	4.79422	91.9383	5.10103e-19	NA	-0.072111	0.0398533	-0.150222	0.0059999	0.0703867	0.0703867	0.259012	NA	NA	NA	NA	NA	NA
DAG 18:1;0_18:2;0	T2D	MR Lasso	TRUE	FALSE	FALSE	FALSE	-0.259371	0.118159	-0.490958	-0.0277836	0.0281563	6	5	NA	NA	NA	NA	NA	NA	NA	NA	NA	NA	NA	NA	-0.136492	NA	NA	NA	NA	NA
DAG 18:1;0_18:2;0	T2D	MR-PRESSO	FALSE	FALSE	FALSE	FALSE	-0.124512	0.106868	NA	NA	0.296535	6	NA	5	NA	NA	NA	NA	NA	NA	NA	NA	NA	NA	NA	NA	287.477	<0.001	0.0186168	NA	NA
PC 15:0;0_18:2;0	T2D	IVW	TRUE	FALSE	FALSE	FALSE	-0.0701445	0.0272052	-0.123466	-0.0168233	0.00992739	7	NA	NA	1.90456	21.764	0.00133605	81.5023	NA	NA	NA	NA	NA	NA	NA	NA	NA	NA	NA	NA	NA
PC 15:0;0_18:2;0	T2D	Weighted Median	TRUE	FALSE	FALSE	FALSE	-0.0779555	0.0178275	-0.112897	-0.0430142	1.2268e-05	7	NA	NA	NA	NA	NA	NA	NA	NA	NA	NA	NA	NA	NA	NA	NA	NA	NA	NA	NA
PC 15:0;0_18:2;0	T2D	MR-Egger	FALSE	FALSE	FALSE	FALSE	-0.1023	0.0666528	-0.232937	0.0283369	0.124828	7	NA	NA	2.02892	20.5825	0.000971136	NA	0.00616232	0.0115027	-0.0163825	0.0287071	0.592145	0.592145	0.124828	NA	NA	NA	NA	NA	NA
PC 15:0;0_18:2;0	T2D	MR Lasso	TRUE	FALSE	FALSE	FALSE	-0.0701445	0.0272052	-0.123466	-0.0168233	0.00992739	7	7	NA	NA	NA	NA	NA	NA	NA	NA	NA	NA	NA	NA	-0.0701445	NA	NA	NA	NA	NA
PC 15:0;0_18:2;0	T2D	MR-PRESSO	TRUE	FALSE	FALSE	FALSE	-0.0701445	0.0272052	NA	NA	0.0418623	7	NA	1	NA	NA	NA	NA	NA	NA	NA	NA	NA	NA	NA	NA	27.2286	0.031	-0.0831963	0.0212711	0.0112811
PC 16:0;0_16:0;0	T2D	IVW	FALSE	FALSE	FALSE	FALSE	0.0107362	0.0784956	-0.143112	0.164585	0.891209	6	NA	NA	4.00656	80.2625	7.39499e-16	53.2967	NA	NA	NA	NA	NA	NA	NA	NA	NA	NA	NA	NA	NA
PC 16:0;0_16:0;0	T2D	Weighted Median	FALSE	FALSE	FALSE	FALSE	-0.0547289	0.0343433	-0.12204	0.0125827	0.111029	6	NA	NA	NA	NA	NA	NA	NA	NA	NA	NA	NA	NA	NA	NA	NA	NA	NA	NA	NA
PC 16:0;0_16:0;0	T2D	MR-Egger	FALSE	FALSE	FALSE	FALSE	-0.669808	0.494323	-1.63866	0.299047	0.175417	6	NA	NA	3.67698	54.0808	5.06154e-11	NA	0.0933873	0.067109	-0.0381439	0.224919	0.164051	0.164051	0.175417	NA	NA	NA	NA	NA	NA
PC 16:0;0_16:0;0	T2D	MR Lasso	TRUE	FALSE	FALSE	FALSE	-0.106983	0.0292005	-0.164215	-0.0497513	0.000248552	6	4	NA	NA	NA	NA	NA	NA	NA	NA	NA	NA	NA	NA	-0.00256846	NA	NA	NA	NA	NA
PC 16:0;0_16:0;0	T2D	MR-PRESSO	FALSE	FALSE	FALSE	FALSE	0.0107362	0.0784956	NA	NA	0.896546	6	NA	4	NA	NA	NA	NA	NA	NA	NA	NA	NA	NA	NA	NA	115.904	<0.001	-0.0497589	0.0154328	0.191459
PC 16:0;0_18:2;0	T2D	IVW	TRUE	FALSE	FALSE	FALSE	-0.0686516	0.0236994	-0.115102	-0.0222016	0.00377036	8	NA	NA	1.80556	22.8204	0.00183175	91.6189	NA	NA	NA	NA	NA	NA	NA	NA	NA	NA	NA	NA	NA
PC 16:0;0_18:2;0	T2D	Weighted Median	TRUE	FALSE	FALSE	FALSE	-0.0814411	0.0166129	-0.114002	-0.0488805	9.47263e-07	8	NA	NA	NA	NA	NA	NA	NA	NA	NA	NA	NA	NA	NA	NA	NA	NA	NA	NA	NA
PC 16:0;0_18:2;0	T2D	MR-Egger	FALSE	FALSE	FALSE	FALSE	-0.0927383	0.0582674	-0.20694	0.0214637	0.111475	8	NA	NA	1.91697	22.0485	0.00118659	NA	0.00500913	0.0109294	-0.0164121	0.0264304	0.646725	0.646725	0.111475	NA	NA	NA	NA	NA	NA
PC 16:0;0_18:2;0	T2D	MR Lasso	TRUE	FALSE	FALSE	FALSE	-0.0806335	0.0178383	-0.115596	-0.045671	6.17715e-06	8	7	NA	NA	NA	NA	NA	NA	NA	NA	NA	NA	NA	NA	-0.0697161	NA	NA	NA	NA	NA
PC 16:0;0_18:2;0	T2D	MR-PRESSO	TRUE	FALSE	FALSE	FALSE	-0.0686516	0.0236994	NA	NA	0.0230924	8	NA	1	NA	NA	NA	NA	NA	NA	NA	NA	NA	NA	NA	NA	28.1232	0.032	-0.0806335	0.0178383	0.00401657
PC 16:0;0_20:2;0	T2D	IVW	TRUE	FALSE	FALSE	FALSE	-0.126116	0.0541332	-0.232215	-0.0200169	0.0198202	7	NA	NA	3.21717	62.101	1.68269e-11	61.4552	NA	NA	NA	NA	NA	NA	NA	NA	NA	NA	NA	NA	NA
PC 16:0;0_20:2;0	T2D	Weighted Median	TRUE	FALSE	FALSE	FALSE	-0.10112	0.0214038	-0.143071	-0.0591692	2.30808e-06	7	NA	NA	NA	NA	NA	NA	NA	NA	NA	NA	NA	NA	NA	NA	NA	NA	NA	NA	NA
PC 16:0;0_20:2;0	T2D	MR-Egger	FALSE	FALSE	FALSE	FALSE	0.0167661	0.101357	-0.181889	0.215422	0.868616	7	NA	NA	2.86457	41.0287	9.25816e-08	NA	-0.0267379	0.0166852	-0.0594402	0.00596446	0.109046	0.109046	0.868616	NA	NA	NA	NA	NA	NA
PC 16:0;0_20:2;0	T2D	MR Lasso	TRUE	FALSE	FALSE	FALSE	-0.0927046	0.0250278	-0.141758	-0.0436509	0.000212179	7	6	NA	NA	NA	NA	NA	NA	NA	NA	NA	NA	NA	NA	-0.123148	NA	NA	NA	NA	NA
PC 16:0;0_20:2;0	T2D	MR-PRESSO	FALSE	FALSE	FALSE	FALSE	-0.126116	0.0541332	NA	NA	0.058662	7	NA	2	NA	NA	NA	NA	NA	NA	NA	NA	NA	NA	NA	NA	76.3878	<0.001	-0.10651	0.0199167	0.00589444
PC 16:0;0_20:4;0	T2D	IVW	FALSE	FALSE	FALSE	FALSE	0.0190018	0.0423269	-0.0639574	0.101961	0.653483	5	NA	NA	4.53816	82.3794	5.45438e-17	325.536	NA	NA	NA	NA	NA	NA	NA	NA	NA	NA	NA	NA	NA
PC 16:0;0_20:4;0	T2D	Weighted Median	TRUE	FALSE	FALSE	FALSE	0.0302337	0.0102191	0.0102046	0.0502629	0.00309101	5	NA	NA	NA	NA	NA	NA	NA	NA	NA	NA	NA	NA	NA	NA	NA	NA	NA	NA	NA
PC 16:0;0_20:4;0	T2D	MR-Egger	FALSE	FALSE	FALSE	FALSE	0.0885531	0.0775844	-0.0635095	0.240616	0.253713	5	NA	NA	4.46658	59.8511	6.32502e-13	NA	-0.0354424	0.033353	-0.100813	0.0299282	0.287942	0.287942	0.253713	NA	NA	NA	NA	NA	NA
PC 16:0;0_20:4;0	T2D	MR Lasso	TRUE	FALSE	FALSE	FALSE	-0.1024	0.031546	-0.164229	-0.040571	0.00117017	5	3	NA	NA	NA	NA	NA	NA	NA	NA	NA	NA	NA	NA	-0.0414795	NA	NA	NA	NA	NA
PC 16:0;0_20:4;0	T2D	MR-PRESSO	FALSE	FALSE	FALSE	FALSE	0.0190018	0.0423269	NA	NA	0.676731	5	NA	0	NA	NA	NA	NA	NA	NA	NA	NA	NA	NA	NA	NA	578.572	0.205	NA	NA	NA
PC 16:1;0_18:1;0	T2D	IVW	TRUE	FALSE	TRUE	FALSE	-0.185105	0.0584409	-0.299647	-0.0705631	0.00153814	6	NA	NA	2.83708	40.245	1.33273e-07	47.722	NA	NA	NA	NA	NA	NA	NA	NA	NA	NA	NA	NA	NA
PC 16:1;0_18:1;0	T2D	Weighted Median	TRUE	FALSE	FALSE	FALSE	-0.139728	0.0295306	-0.197607	-0.0818494	2.22705e-06	6	NA	NA	NA	NA	NA	NA	NA	NA	NA	NA	NA	NA	NA	NA	NA	NA	NA	NA	NA
PC 16:1;0_18:1;0	T2D	MR-Egger	FALSE	FALSE	FALSE	FALSE	0.0351979	0.112983	-0.186245	0.256641	0.755396	6	NA	NA	2.17452	18.9142	0.000817037	NA	-0.0371131	0.0174738	-0.0713611	-0.00286506	0.0336762	0.0336762	0.755396	NA	NA	NA	NA	NA	NA
PC 16:1;0_18:1;0	T2D	MR Lasso	TRUE	FALSE	FALSE	FALSE	-0.135667	0.0221646	-0.179109	-0.0922255	9.30521e-10	6	5	NA	NA	NA	NA	NA	NA	NA	NA	NA	NA	NA	NA	-0.180713	NA	NA	NA	NA	NA
PC 16:1;0_18:1;0	T2D	MR-PRESSO	TRUE	FALSE	FALSE	FALSE	-0.185105	0.0584409	NA	NA	0.0248877	6	NA	1	NA	NA	NA	NA	NA	NA	NA	NA	NA	NA	NA	NA	56.025	<0.001	-0.135667	0.0214324	0.00318804
PC 16:1;0_18:2;0	T2D	IVW	TRUE	FALSE	FALSE	FALSE	-0.11093	0.0393339	-0.188023	-0.0338371	0.00479911	8	NA	NA	3.04957	65.099	1.43649e-11	94.5547	NA	NA	NA	NA	NA	NA	NA	NA	NA	NA	NA	NA	NA
PC 16:1;0_18:2;0	T2D	Weighted Median	TRUE	FALSE	FALSE	FALSE	-0.0744876	0.0156206	-0.105103	-0.0438717	1.85573e-06	8	NA	NA	NA	NA	NA	NA	NA	NA	NA	NA	NA	NA	NA	NA	NA	NA	NA	NA	NA
PC 16:1;0_18:2;0	T2D	MR-Egger	FALSE	FALSE	FALSE	FALSE	0.00221098	0.0535948	-0.102833	0.107255	0.967094	8	NA	NA	2.29099	31.4919	2.04149e-05	NA	-0.0276736	0.0109364	-0.0491086	-0.00623865	0.0113929	0.0113929	0.967094	NA	NA	NA	NA	NA	NA
PC 16:1;0_18:2;0	T2D	MR Lasso	TRUE	FALSE	FALSE	FALSE	-0.0910123	0.0183388	-0.126956	-0.055069	6.94721e-07	8	7	NA	NA	NA	NA	NA	NA	NA	NA	NA	NA	NA	NA	-0.109161	NA	NA	NA	NA	NA
PC 16:1;0_18:2;0	T2D	MR-PRESSO	TRUE	FALSE	FALSE	FALSE	-0.11093	0.0393339	NA	NA	0.0257652	8	NA	2	NA	NA	NA	NA	NA	NA	NA	NA	NA	NA	NA	NA	104.655	0.004	-0.124631	0.0292786	0.00804007
PC 17:0;0_20:4;0	T2D	IVW	FALSE	FALSE	FALSE	FALSE	0.0190006	0.0461703	-0.0714916	0.109493	0.680682	5	NA	NA	4.52878	82.0392	6.43959e-17	259.135	NA	NA	NA	NA	NA	NA	NA	NA	NA	NA	NA	NA	NA
PC 17:0;0_20:4;0	T2D	Weighted Median	TRUE	FALSE	FALSE	FALSE	0.0322637	0.0113551	0.0100081	0.0545192	0.00449237	5	NA	NA	NA	NA	NA	NA	NA	NA	NA	NA	NA	NA	NA	NA	NA	NA	NA	NA	NA
PC 17:0;0_20:4;0	T2D	MR-Egger	FALSE	FALSE	FALSE	FALSE	0.0980559	0.0946953	-0.0875434	0.283655	0.300441	5	NA	NA	4.57467	62.7827	1.49462e-13	NA	-0.0369697	0.0385403	-0.112507	0.038568	0.337435	0.337435	0.300441	NA	NA	NA	NA	NA	NA
PC 17:0;0_20:4;0	T2D	MR Lasso	TRUE	FALSE	FALSE	FALSE	-0.101641	0.0336561	-0.167606	-0.0356766	0.00252776	5	3	NA	NA	NA	NA	NA	NA	NA	NA	NA	NA	NA	NA	-0.0501725	NA	NA	NA	NA	NA
PC 17:0;0_20:4;0	T2D	MR-PRESSO	FALSE	FALSE	FALSE	FALSE	0.0190006	0.0461703	NA	NA	0.701778	5	NA	0	NA	NA	NA	NA	NA	NA	NA	NA	NA	NA	NA	NA	538.232	0.161	NA	NA	NA
PC 18:0;0_18:2;0	T2D	IVW	FALSE	FALSE	FALSE	FALSE	-0.0608988	0.0490863	-0.157106	0.0353087	0.214737	7	NA	NA	2.9908	53.6694	8.60066e-10	66.6799	NA	NA	NA	NA	NA	NA	NA	NA	NA	NA	NA	NA	NA
PC 18:0;0_18:2;0	T2D	Weighted Median	TRUE	FALSE	FALSE	FALSE	-0.0943274	0.0228161	-0.139046	-0.0496087	3.56123e-05	7	NA	NA	NA	NA	NA	NA	NA	NA	NA	NA	NA	NA	NA	NA	NA	NA	NA	NA	NA
PC 18:0;0_18:2;0	T2D	MR-Egger	FALSE	FALSE	FALSE	FALSE	-0.033685	0.134427	-0.297156	0.229786	0.802137	7	NA	NA	3.26042	53.1517	3.13051e-10	NA	-0.00507776	0.0230094	-0.0501754	0.0400199	0.82534	0.82534	0.802137	NA	NA	NA	NA	NA	NA
PC 18:0;0_18:2;0	T2D	MR Lasso	TRUE	FALSE	FALSE	FALSE	-0.112353	0.0234727	-0.158358	-0.0663469	1.69702e-06	7	5	NA	NA	NA	NA	NA	NA	NA	NA	NA	NA	NA	NA	-0.0757163	NA	NA	NA	NA	NA
PC 18:0;0_18:2;0	T2D	MR-PRESSO	FALSE	FALSE	FALSE	FALSE	-0.0608988	0.0490863	NA	NA	0.261046	7	NA	3	NA	NA	NA	NA	NA	NA	NA	NA	NA	NA	NA	NA	74.9905	<0.001	-0.116841	0.041275	0.0661462
PC 18:0;0_20:4;0	T2D	IVW	TRUE	FALSE	FALSE	FALSE	0.0391453	0.0176474	0.00455716	0.0737335	0.0265413	10	NA	NA	2.19383	43.3159	1.88605e-06	226.166	NA	NA	NA	NA	NA	NA	NA	NA	NA	NA	NA	NA	NA
PC 18:0;0_20:4;0	T2D	Weighted Median	TRUE	FALSE	FALSE	FALSE	0.0394269	0.00877564	0.0222269	0.0566268	7.03049e-06	10	NA	NA	NA	NA	NA	NA	NA	NA	NA	NA	NA	NA	NA	NA	NA	NA	NA	NA	NA
PC 18:0;0_20:4;0	T2D	MR-Egger	FALSE	FALSE	FALSE	FALSE	0.0189701	0.0251116	-0.0302478	0.0681879	0.449991	10	NA	NA	2.16475	37.4892	9.35328e-06	NA	0.00899086	0.00806301	-0.00681235	0.0247941	0.264818	0.264818	0.449991	NA	NA	NA	NA	NA	NA
PC 18:0;0_20:4;0	T2D	MR Lasso	TRUE	FALSE	FALSE	FALSE	0.0376331	0.012276	0.0135727	0.0616935	0.00217238	10	7	NA	NA	NA	NA	NA	NA	NA	NA	NA	NA	NA	NA	0.0400219	NA	NA	NA	NA	NA
PC 18:0;0_20:4;0	T2D	MR-PRESSO	FALSE	FALSE	FALSE	FALSE	0.0391453	0.0176474	NA	NA	0.0537217	10	NA	2	NA	NA	NA	NA	NA	NA	NA	NA	NA	NA	NA	NA	45.2184	0.03	0.041075	0.0144945	0.0252668
PC 18:1;0_18:1;0	T2D	IVW	TRUE	FALSE	TRUE	FALSE	-0.126821	0.034113	-0.193681	-0.059961	0.000201058	5	NA	NA	1.66525	11.0922	0.0255468	59.1054	NA	NA	NA	NA	NA	NA	NA	NA	NA	NA	NA	NA	NA
PC 18:1;0_18:1;0	T2D	Weighted Median	TRUE	FALSE	FALSE	FALSE	-0.135059	0.027548	-0.189052	-0.0810656	9.45437e-07	5	NA	NA	NA	NA	NA	NA	NA	NA	NA	NA	NA	NA	NA	NA	NA	NA	NA	NA	NA
PC 18:1;0_18:1;0	T2D	MR-Egger	FALSE	FALSE	FALSE	FALSE	-0.0976218	0.107959	-0.309217	0.113973	0.365862	5	NA	NA	1.89649	10.79	0.0129175	NA	-0.00470953	0.0162459	-0.036551	0.0271319	0.771901	0.771901	0.365862	NA	NA	NA	NA	NA	NA
PC 18:1;0_18:1;0	T2D	MR Lasso	TRUE	FALSE	FALSE	FALSE	-0.126821	0.034113	-0.193681	-0.059961	0.000201058	5	5	NA	NA	NA	NA	NA	NA	NA	NA	NA	NA	NA	NA	-0.126821	NA	NA	NA	NA	NA
PC 18:1;0_18:1;0	T2D	MR-PRESSO	TRUE	FALSE	FALSE	FALSE	-0.126821	0.034113	NA	NA	0.0205159	5	NA	0	NA	NA	NA	NA	NA	NA	NA	NA	NA	NA	NA	NA	14.6045	0.12	NA	NA	NA
PC 18:1;0_18:2;0	T2D	IVW	TRUE	FALSE	TRUE	FALSE	-0.0779005	0.019339	-0.115804	-0.0399968	5.62149e-05	6	NA	NA	1.47888	10.9355	0.0526743	125.363	NA	NA	NA	NA	NA	NA	NA	NA	NA	NA	NA	NA	NA
PC 18:1;0_18:2;0	T2D	Weighted Median	TRUE	FALSE	FALSE	FALSE	-0.0716269	0.0149574	-0.100943	-0.042311	1.67833e-06	6	NA	NA	NA	NA	NA	NA	NA	NA	NA	NA	NA	NA	NA	NA	NA	NA	NA	NA	NA
PC 18:1;0_18:2;0	T2D	MR-Egger	FALSE	FALSE	FALSE	FALSE	-0.0558547	0.0392281	-0.13274	0.021031	0.154492	6	NA	NA	1.57026	9.86283	0.0428028	NA	-0.00559647	0.00848506	-0.0222269	0.011034	0.509532	0.509532	0.154492	NA	NA	NA	NA	NA	NA
PC 18:1;0_18:2;0	T2D	MR Lasso	TRUE	FALSE	FALSE	FALSE	-0.0779005	0.019339	-0.115804	-0.0399968	5.62149e-05	6	6	NA	NA	NA	NA	NA	NA	NA	NA	NA	NA	NA	NA	-0.0779005	NA	NA	NA	NA	NA
PC 18:1;0_18:2;0	T2D	MR-PRESSO	TRUE	FALSE	FALSE	FALSE	-0.0779005	0.019339	NA	NA	0.0100394	6	NA	0	NA	NA	NA	NA	NA	NA	NA	NA	NA	NA	NA	NA	14.2997	0.217	NA	NA	NA
PC 18:2;0_20:4;0	T2D	IVW	FALSE	FALSE	FALSE	FALSE	-0.0408859	0.114057	-0.264434	0.182662	0.719993	5	NA	NA	5.14763	105.992	5.2048e-22	49.2863	NA	NA	NA	NA	NA	NA	NA	NA	NA	NA	NA	NA	NA
PC 18:2;0_20:4;0	T2D	Weighted Median	FALSE	FALSE	FALSE	FALSE	-0.0286172	0.0443986	-0.115637	0.0584025	0.519218	5	NA	NA	NA	NA	NA	NA	NA	NA	NA	NA	NA	NA	NA	NA	NA	NA	NA	NA	NA
PC 18:2;0_20:4;0	T2D	MR-Egger	FALSE	FALSE	FALSE	FALSE	0.0735017	0.395343	-0.701355	0.848359	0.852508	5	NA	NA	5.85316	102.778	3.92642e-22	NA	-0.0176595	0.0576566	-0.130664	0.0953454	0.759386	0.759386	0.852508	NA	NA	NA	NA	NA	NA
PC 18:2;0_20:4;0	T2D	MR Lasso	FALSE	FALSE	FALSE	FALSE	-0.0559134	0.0341484	-0.122843	0.0110163	0.101555	5	3	NA	NA	NA	NA	NA	NA	NA	NA	NA	NA	NA	NA	-0.0151421	NA	NA	NA	NA	NA
PC 18:2;0_20:4;0	T2D	MR-PRESSO	FALSE	FALSE	FALSE	FALSE	-0.0408859	0.114057	NA	NA	0.738112	5	NA	2	NA	NA	NA	NA	NA	NA	NA	NA	NA	NA	NA	NA	199.29	<0.001	-0.0559134	0.0144757	0.0609614
PE 16:0;0_18:2;0	T2D	IVW	FALSE	FALSE	FALSE	FALSE	-0.0649192	0.0365501	-0.136556	0.00671757	0.0757044	7	NA	NA	3.55814	75.9623	2.43201e-14	138.318	NA	NA	NA	NA	NA	NA	NA	NA	NA	NA	NA	NA	NA
PE 16:0;0_18:2;0	T2D	Weighted Median	TRUE	FALSE	FALSE	FALSE	-0.0547503	0.0139108	-0.082015	-0.0274857	8.29141e-05	7	NA	NA	NA	NA	NA	NA	NA	NA	NA	NA	NA	NA	NA	NA	NA	NA	NA	NA	NA
PE 16:0;0_18:2;0	T2D	MR-Egger	FALSE	FALSE	FALSE	FALSE	0.0209282	0.0854899	-0.146629	0.188485	0.806609	7	NA	NA	3.49351	61.023	7.46898e-12	NA	-0.0250702	0.0226597	-0.0694825	0.019342	0.268563	0.268563	0.806609	NA	NA	NA	NA	NA	NA
PE 16:0;0_18:2;0	T2D	MR Lasso	TRUE	FALSE	FALSE	FALSE	-0.0489424	0.0176899	-0.0836139	-0.0142708	0.00566293	7	6	NA	NA	NA	NA	NA	NA	NA	NA	NA	NA	NA	NA	-0.0634999	NA	NA	NA	NA	NA
PE 16:0;0_18:2;0	T2D	MR-PRESSO	FALSE	FALSE	FALSE	FALSE	-0.0649192	0.0365501	NA	NA	0.126043	7	NA	2	NA	NA	NA	NA	NA	NA	NA	NA	NA	NA	NA	NA	85.2643	<0.001	-0.0552654	0.0120474	0.0101272
PE 16:0;0_20:4;0	T2D	IVW	TRUE	TRUE	TRUE	FALSE	-0.0381581	0.00985652	-0.0574765	-0.0188397	0.000108232	9	NA	NA	1.03063	8.49755	0.386435	148.283	NA	NA	NA	NA	NA	NA	NA	NA	NA	NA	NA	NA	NA
PE 16:0;0_20:4;0	T2D	Weighted Median	TRUE	TRUE	FALSE	FALSE	-0.0460956	0.0131174	-0.0718052	-0.020386	0.000441273	9	NA	NA	NA	NA	NA	NA	NA	NA	NA	NA	NA	NA	NA	NA	NA	NA	NA	NA	NA
PE 16:0;0_20:4;0	T2D	MR-Egger	TRUE	TRUE	FALSE	FALSE	-0.0415906	0.0202681	-0.0813154	-0.00186578	0.0401678	9	NA	NA	1.09871	8.4502	0.294573	NA	0.00111665	0.0056383	-0.00993421	0.0121675	0.843008	0.843008	0.0401678	NA	NA	NA	NA	NA	NA
PE 16:0;0_20:4;0	T2D	MR Lasso	TRUE	TRUE	FALSE	FALSE	-0.0381581	0.00985652	-0.0574765	-0.0188397	0.000108232	9	9	NA	NA	NA	NA	NA	NA	NA	NA	NA	NA	NA	NA	-0.0381581	NA	NA	NA	NA	NA
PE 16:0;0_20:4;0	T2D	MR-PRESSO	TRUE	TRUE	FALSE	FALSE	-0.0381581	0.00985652	NA	NA	0.00473227	9	NA	0	NA	NA	NA	NA	NA	NA	NA	NA	NA	NA	NA	NA	12.2944	0.377	NA	NA	NA
PE 18:0;0_18:2;0	T2D	IVW	FALSE	FALSE	FALSE	FALSE	-0.0541473	0.0346555	-0.122071	0.0137763	0.118184	9	NA	NA	3.59414	103.343	8.83975e-19	152.95	NA	NA	NA	NA	NA	NA	NA	NA	NA	NA	NA	NA	NA
PE 18:0;0_18:2;0	T2D	Weighted Median	TRUE	FALSE	FALSE	FALSE	-0.0585319	0.0135267	-0.0850436	-0.0320201	1.51052e-05	9	NA	NA	NA	NA	NA	NA	NA	NA	NA	NA	NA	NA	NA	NA	NA	NA	NA	NA	NA
PE 18:0;0_18:2;0	T2D	MR-Egger	FALSE	FALSE	FALSE	FALSE	-0.0443557	0.0817438	-0.204571	0.115859	0.587393	9	NA	NA	3.83736	103.077	2.49464e-19	NA	-0.00280189	0.0208578	-0.0436824	0.0380786	0.893139	0.893139	0.587393	NA	NA	NA	NA	NA	NA
PE 18:0;0_18:2;0	T2D	MR-PRESSO	FALSE	FALSE	FALSE	FALSE	-0.0541473	0.0346555	NA	NA	0.15681	9	NA	3	NA	NA	NA	NA	NA	NA	NA	NA	NA	NA	NA	NA	113.841	<0.001	-0.053321	0.0100582	0.00318882
PE 18:0;0_20:4;0	T2D	IVW	FALSE	FALSE	FALSE	FALSE	-0.0224158	0.021822	-0.0651862	0.0203546	0.304322	10	NA	NA	2.24346	45.298	8.12651e-07	135.342	NA	NA	NA	NA	NA	NA	NA	NA	NA	NA	NA	NA	NA
PE 18:0;0_20:4;0	T2D	Weighted Median	TRUE	FALSE	FALSE	FALSE	-0.0394959	0.0135216	-0.0659978	-0.012994	0.00348969	10	NA	NA	NA	NA	NA	NA	NA	NA	NA	NA	NA	NA	NA	NA	NA	NA	NA	NA	NA
PE 18:0;0_20:4;0	T2D	MR-Egger	TRUE	FALSE	FALSE	FALSE	-0.111009	0.047969	-0.205026	-0.0169911	0.0206582	10	NA	NA	1.94003	30.1096	0.000202149	NA	0.0282269	0.0140513	0.000686871	0.0557669	0.0445533	0.0445533	0.0206582	NA	NA	NA	NA	NA	NA
PE 18:0;0_20:4;0	T2D	MR Lasso	TRUE	FALSE	FALSE	FALSE	-0.0393962	0.0146882	-0.0681845	-0.0106079	0.00731457	10	9	NA	NA	NA	NA	NA	NA	NA	NA	NA	NA	NA	NA	-0.0239243	NA	NA	NA	NA	NA
PE 18:0;0_20:4;0	T2D	MR-PRESSO	FALSE	FALSE	FALSE	FALSE	-0.0224158	0.021822	NA	NA	0.331136	10	NA	2	NA	NA	NA	NA	NA	NA	NA	NA	NA	NA	NA	NA	55.1282	<0.001	-0.0345167	0.0120713	0.0243583
PE 18:1;0_18:1;0	T2D	IVW	TRUE	FALSE	FALSE	FALSE	-0.0576024	0.0214116	-0.0995684	-0.0156363	0.00714014	7	NA	NA	1.62219	15.7889	0.014933	101.254	NA	NA	NA	NA	NA	NA	NA	NA	NA	NA	NA	NA	NA
PE 18:1;0_18:1;0	T2D	Weighted Median	TRUE	FALSE	FALSE	FALSE	-0.0507145	0.0185318	-0.0870361	-0.0143928	0.00620738	7	NA	NA	NA	NA	NA	NA	NA	NA	NA	NA	NA	NA	NA	NA	NA	NA	NA	NA	NA
PE 18:1;0_18:1;0	T2D	MR-Egger	FALSE	FALSE	FALSE	FALSE	-0.0667855	0.0647158	-0.193626	0.0600551	0.302081	7	NA	NA	1.77291	15.7161	0.00770315	NA	0.00224483	0.0147494	-0.0266635	0.0311532	0.879031	0.879031	0.302081	NA	NA	NA	NA	NA	NA
PE 18:1;0_18:1;0	T2D	MR Lasso	TRUE	FALSE	FALSE	FALSE	-0.0576024	0.0214116	-0.0995684	-0.0156363	0.00714014	7	7	NA	NA	NA	NA	NA	NA	NA	NA	NA	NA	NA	NA	-0.0576024	NA	NA	NA	NA	NA
PE 18:1;0_18:1;0	T2D	MR-PRESSO	TRUE	FALSE	FALSE	FALSE	-0.0576024	0.0214116	NA	NA	0.0360413	7	NA	0	NA	NA	NA	NA	NA	NA	NA	NA	NA	NA	NA	NA	20.3566	0.055	NA	NA	NA
PI 18:0;0_18:1;0	T2D	IVW	FALSE	FALSE	FALSE	FALSE	-0.00199137	0.0322647	-0.065229	0.0612462	0.950786	6	NA	NA	2.10436	22.1417	0.000492101	87.4502	NA	NA	NA	NA	NA	NA	NA	NA	NA	NA	NA	NA	NA
PI 18:0;0_18:1;0	T2D	Weighted Median	FALSE	FALSE	FALSE	FALSE	0.0207019	0.0207214	-0.0199112	0.0613151	0.317765	6	NA	NA	NA	NA	NA	NA	NA	NA	NA	NA	NA	NA	NA	NA	NA	NA	NA	NA	NA
PI 18:0;0_18:1;0	T2D	MR-Egger	FALSE	FALSE	FALSE	FALSE	0.237469	0.157645	-0.0715092	0.546446	0.131976	6	NA	NA	1.86211	13.8698	0.00772228	NA	-0.0418282	0.0270816	-0.0949072	0.0112507	0.122461	0.122461	0.131976	NA	NA	NA	NA	NA	NA
PI 18:0;0_18:1;0	T2D	MR Lasso	FALSE	FALSE	FALSE	FALSE	0.0215187	0.0179759	-0.0137134	0.0567508	0.231273	6	5	NA	NA	NA	NA	NA	NA	NA	NA	NA	NA	NA	NA	9.72023e-05	NA	NA	NA	NA	NA
PI 18:0;0_18:1;0	T2D	MR-PRESSO	FALSE	FALSE	FALSE	FALSE	-0.00199137	0.0322647	NA	NA	0.953177	6	NA	1	NA	NA	NA	NA	NA	NA	NA	NA	NA	NA	NA	NA	29.7759	0.002	0.0215187	0.0179759	0.297366
PI 18:0;0_18:2;0	T2D	IVW	FALSE	FALSE	FALSE	FALSE	0.00828351	0.0430713	-0.0761347	0.0927017	0.847491	6	NA	NA	4.01518	80.6083	6.26016e-16	186.299	NA	NA	NA	NA	NA	NA	NA	NA	NA	NA	NA	NA	NA
PI 18:0;0_18:2;0	T2D	Weighted Median	FALSE	FALSE	FALSE	FALSE	0.0156605	0.015277	-0.0142818	0.0456029	0.305312	6	NA	NA	NA	NA	NA	NA	NA	NA	NA	NA	NA	NA	NA	NA	NA	NA	NA	NA	NA
PI 18:0;0_18:2;0	T2D	MR-Egger	FALSE	FALSE	FALSE	FALSE	-0.149685	0.0962676	-0.338366	0.0389961	0.119974	6	NA	NA	3.36185	45.208	3.59902e-09	NA	0.0419424	0.0236989	-0.00450658	0.0883914	0.0767598	0.0767598	0.119974	NA	NA	NA	NA	NA	NA
PI 18:0;0_18:2;0	T2D	MR Lasso	TRUE	FALSE	FALSE	FALSE	0.0254792	0.0129981	3.2818e-06	0.050955	0.0499705	6	4	NA	NA	NA	NA	NA	NA	NA	NA	NA	NA	NA	NA	0.00406183	NA	NA	NA	NA	NA
PI 18:0;0_18:2;0	T2D	MR-PRESSO	FALSE	FALSE	FALSE	FALSE	0.00828351	0.0430713	NA	NA	0.855058	6	NA	2	NA	NA	NA	NA	NA	NA	NA	NA	NA	NA	NA	NA	107.786	<0.001	0.0254792	0.0115485	0.1145
PI 18:0;0_20:3;0	T2D	IVW	FALSE	FALSE	FALSE	FALSE	-0.037041	0.0232713	-0.0826519	0.00856993	0.111452	5	NA	NA	1.81927	13.239	0.010165	145.848	NA	NA	NA	NA	NA	NA	NA	NA	NA	NA	NA	NA	NA
PI 18:0;0_20:3;0	T2D	Weighted Median	TRUE	FALSE	FALSE	FALSE	-0.0446163	0.0158719	-0.0757245	-0.013508	0.00493833	5	NA	NA	NA	NA	NA	NA	NA	NA	NA	NA	NA	NA	NA	NA	NA	NA	NA	NA	NA
PI 18:0;0_20:3;0	T2D	MR-Egger	TRUE	FALSE	FALSE	FALSE	-0.126518	0.0463551	-0.217372	-0.0356637	0.00634644	5	NA	NA	1.34477	5.42518	0.143183	NA	0.0218186	0.0104964	0.001246	0.0423913	0.0376476	0.0376476	0.00634644	NA	NA	NA	NA	NA	NA
PI 18:0;0_20:3;0	T2D	MR Lasso	FALSE	FALSE	FALSE	FALSE	-0.014467	0.020788	-0.0552108	0.0262768	0.486474	5	3	NA	NA	NA	NA	NA	NA	NA	NA	NA	NA	NA	NA	-0.0356945	NA	NA	NA	NA	NA
PI 18:0;0_20:3;0	T2D	MR-PRESSO	FALSE	FALSE	FALSE	FALSE	-0.037041	0.0232713	NA	NA	0.186665	5	NA	0	NA	NA	NA	NA	NA	NA	NA	NA	NA	NA	NA	NA	28.7913	0.122	NA	NA	NA
PI 18:0;0_20:4;0	T2D	IVW	FALSE	FALSE	FALSE	FALSE	0.00712695	0.0437567	-0.0786347	0.0928885	0.870616	9	NA	NA	3.71949	110.677	2.76383e-20	101.482	NA	NA	NA	NA	NA	NA	NA	NA	NA	NA	NA	NA	NA
PI 18:0;0_20:4;0	T2D	Weighted Median	FALSE	FALSE	FALSE	FALSE	0.0153044	0.0207458	-0.0253567	0.0559654	0.460692	9	NA	NA	NA	NA	NA	NA	NA	NA	NA	NA	NA	NA	NA	NA	NA	NA	NA	NA	NA
PI 18:0;0_20:4;0	T2D	MR-Egger	FALSE	FALSE	FALSE	FALSE	0.162678	0.101531	-0.0363197	0.361675	0.109102	9	NA	NA	3.36604	79.3117	1.90285e-14	NA	-0.0326438	0.0196199	-0.0710981	0.00581053	0.0961505	0.0961505	0.109102	NA	NA	NA	NA	NA	NA
PI 18:0;0_20:4;0	T2D	MR Lasso	FALSE	FALSE	FALSE	FALSE	0.00086744	0.0191738	-0.0367126	0.0384475	0.963915	9	7	NA	NA	NA	NA	NA	NA	NA	NA	NA	NA	NA	NA	0.0171568	NA	NA	NA	NA	NA
PI 18:0;0_20:4;0	T2D	MR-PRESSO	FALSE	FALSE	FALSE	FALSE	0.00712695	0.0437567	NA	NA	0.874655	9	NA	2	NA	NA	NA	NA	NA	NA	NA	NA	NA	NA	NA	NA	132.968	<0.001	0.00086744	0.0191738	0.965383
PI 18:1;0_18:1;0	T2D	IVW	FALSE	FALSE	FALSE	FALSE	-0.0127079	0.0470183	-0.104862	0.0794462	0.786948	5	NA	NA	2.42848	23.5901	9.6496e-05	65.6237	NA	NA	NA	NA	NA	NA	NA	NA	NA	NA	NA	NA	NA
PI 18:1;0_18:1;0	T2D	Weighted Median	FALSE	FALSE	FALSE	FALSE	0.0239567	0.0274082	-0.0297624	0.0776759	0.38208	5	NA	NA	NA	NA	NA	NA	NA	NA	NA	NA	NA	NA	NA	NA	NA	NA	NA	NA	NA
PI 18:1;0_18:1;0	T2D	MR-Egger	FALSE	FALSE	FALSE	FALSE	-0.114903	0.510863	-1.11618	0.886371	0.822042	5	NA	NA	2.78545	23.2762	3.53692e-05	NA	0.0154631	0.0768669	-0.135193	0.166119	0.840568	0.840568	0.822042	NA	NA	NA	NA	NA	NA
PI 18:1;0_18:1;0	T2D	MR Lasso	FALSE	FALSE	FALSE	FALSE	0.0413338	0.0225429	-0.00284944	0.0855171	0.0667188	5	4	NA	NA	NA	NA	NA	NA	NA	NA	NA	NA	NA	NA	-0.00790697	NA	NA	NA	NA	NA
PI 18:1;0_18:1;0	T2D	MR-PRESSO	FALSE	FALSE	FALSE	FALSE	-0.0127079	0.0470183	NA	NA	0.80032	5	NA	1	NA	NA	NA	NA	NA	NA	NA	NA	NA	NA	NA	NA	40.6061	0.001	0.0413338	0.0168967	0.0919852
SM 34:1;2	T2D	IVW	FALSE	FALSE	FALSE	FALSE	0.0335766	0.0587737	-0.0816178	0.148771	0.567806	5	NA	NA	2.99515	35.8837	3.05763e-07	62.0701	NA	NA	NA	NA	NA	NA	NA	NA	NA	NA	NA	NA	NA
SM 34:1;2	T2D	Weighted Median	FALSE	FALSE	FALSE	FALSE	-0.0101326	0.0313983	-0.071672	0.0514069	0.746914	5	NA	NA	NA	NA	NA	NA	NA	NA	NA	NA	NA	NA	NA	NA	NA	NA	NA	NA	NA
SM 34:1;2	T2D	MR-Egger	TRUE	FALSE	FALSE	FALSE	0.180538	0.0869672	0.0100849	0.35099	0.0379007	5	NA	NA	2.28268	15.6319	0.00134905	NA	-0.0397602	0.020168	-0.0792887	-0.000231694	0.0486722	0.0486722	0.0379007	NA	NA	NA	NA	NA	NA
SM 34:1;2	T2D	MR Lasso	FALSE	FALSE	FALSE	FALSE	-0.0133856	0.0271903	-0.0666776	0.0399064	0.622513	5	2	NA	NA	NA	NA	NA	NA	NA	NA	NA	NA	NA	NA	0.0247601	NA	NA	NA	NA	NA
SM 34:1;2	T2D	MR-PRESSO	FALSE	FALSE	FALSE	FALSE	0.0335766	0.0587737	NA	NA	0.598373	5	NA	3	NA	NA	NA	NA	NA	NA	NA	NA	NA	NA	NA	NA	53.3987	<0.001	-0.0133856	0.00386996	0.179171
SM 34:2;2	T2D	IVW	FALSE	FALSE	FALSE	FALSE	0.0653887	0.0580806	-0.0484471	0.179225	0.260238	7	NA	NA	2.95457	52.3768	1.56618e-09	45.1595	NA	NA	NA	NA	NA	NA	NA	NA	NA	NA	NA	NA	NA
SM 34:2;2	T2D	Weighted Median	TRUE	FALSE	FALSE	FALSE	0.118865	0.0327472	0.0546814	0.183048	0.000283674	7	NA	NA	NA	NA	NA	NA	NA	NA	NA	NA	NA	NA	NA	NA	NA	NA	NA	NA	NA
SM 34:2;2	T2D	MR-Egger	FALSE	FALSE	FALSE	FALSE	0.264425	0.141816	-0.0135296	0.54238	0.0622429	7	NA	NA	2.68127	35.9461	9.73671e-07	NA	-0.0389435	0.0257601	-0.0894323	0.0115454	0.130591	0.130591	0.0622429	NA	NA	NA	NA	NA	NA
SM 34:2;2	T2D	MR Lasso	TRUE	FALSE	FALSE	FALSE	0.140422	0.0273979	0.0867235	0.194121	2.97075e-07	7	3	NA	NA	NA	NA	NA	NA	NA	NA	NA	NA	NA	NA	0.0848699	NA	NA	NA	NA	NA
SM 34:2;2	T2D	MR-PRESSO	FALSE	FALSE	FALSE	FALSE	0.0653887	0.0580806	NA	NA	0.303245	7	NA	3	NA	NA	NA	NA	NA	NA	NA	NA	NA	NA	NA	NA	71.6031	<0.001	0.0368266	0.0590555	0.577092
SM 36:1;2	T2D	IVW	TRUE	TRUE	TRUE	FALSE	0.0817508	0.0261827	0.0304338	0.133068	0.00179427	7	NA	NA	1.51058	13.6911	0.0332838	57.712	NA	NA	NA	NA	NA	NA	NA	NA	NA	NA	NA	NA	NA
SM 36:1;2	T2D	Weighted Median	TRUE	TRUE	FALSE	FALSE	0.0497089	0.0244767	0.00173546	0.0976824	0.0422686	7	NA	NA	NA	NA	NA	NA	NA	NA	NA	NA	NA	NA	NA	NA	NA	NA	NA	NA	NA
SM 36:1;2	T2D	MR-Egger	TRUE	TRUE	FALSE	FALSE	0.154978	0.0601868	0.0370136	0.272942	0.0100257	7	NA	NA	1.42123	10.0995	0.0724655	NA	-0.0140207	0.0105145	-0.0346289	0.00658735	0.18238	0.18238	0.0100257	NA	NA	NA	NA	NA	NA
SM 36:1;2	T2D	MR Lasso	TRUE	TRUE	FALSE	FALSE	0.0817508	0.0261827	0.0304338	0.133068	0.00179427	7	7	NA	NA	NA	NA	NA	NA	NA	NA	NA	NA	NA	NA	0.0817508	NA	NA	NA	NA	NA
SM 36:1;2	T2D	MR-PRESSO	TRUE	TRUE	FALSE	FALSE	0.0817508	0.0261827	NA	NA	0.020524	7	NA	0	NA	NA	NA	NA	NA	NA	NA	NA	NA	NA	NA	NA	19.4086	0.066	NA	NA	NA
SM 38:1;2	T2D	IVW	TRUE	FALSE	FALSE	FALSE	0.0623494	0.0210672	0.0210585	0.10364	0.00308086	7	NA	NA	1.6173	15.6939	0.0154947	103.051	NA	NA	NA	NA	NA	NA	NA	NA	NA	NA	NA	NA	NA
SM 38:1;2	T2D	Weighted Median	TRUE	FALSE	FALSE	FALSE	0.0579372	0.0180966	0.0224685	0.0934059	0.00136689	7	NA	NA	NA	NA	NA	NA	NA	NA	NA	NA	NA	NA	NA	NA	NA	NA	NA	NA	NA
SM 38:1;2	T2D	MR-Egger	FALSE	FALSE	FALSE	FALSE	0.0808693	0.0524782	-0.0219862	0.183725	0.123315	7	NA	NA	1.74511	15.227	0.00943516	NA	-0.00496857	0.0126896	-0.0298397	0.0199025	0.695392	0.695392	0.123315	NA	NA	NA	NA	NA	NA
SM 38:1;2	T2D	MR Lasso	TRUE	FALSE	FALSE	FALSE	0.0487164	0.0136729	0.0219181	0.0755147	0.000366643	7	6	NA	NA	NA	NA	NA	NA	NA	NA	NA	NA	NA	NA	0.0611382	NA	NA	NA	NA	NA
SM 38:1;2	T2D	MR-PRESSO	TRUE	FALSE	FALSE	FALSE	0.0623494	0.0210672	NA	NA	0.0252976	7	NA	1	NA	NA	NA	NA	NA	NA	NA	NA	NA	NA	NA	NA	21.4344	0.038	0.0487164	0.0135767	0.0157373
SM 38:2;2	T2D	IVW	FALSE	FALSE	FALSE	FALSE	0.0354772	0.0531636	-0.0687215	0.139676	0.504567	8	NA	NA	3.63059	92.2683	4.22986e-17	72.2006	NA	NA	NA	NA	NA	NA	NA	NA	NA	NA	NA	NA	NA
SM 38:2;2	T2D	Weighted Median	TRUE	FALSE	FALSE	FALSE	0.0505292	0.0201547	0.0110267	0.0900317	0.0121738	8	NA	NA	NA	NA	NA	NA	NA	NA	NA	NA	NA	NA	NA	NA	NA	NA	NA	NA	NA
SM 38:2;2	T2D	MR-Egger	FALSE	FALSE	FALSE	FALSE	0.182774	0.141264	-0.0940993	0.459647	0.19572	8	NA	NA	3.56518	76.2632	2.10848e-14	NA	-0.0307144	0.0273713	-0.0843611	0.0229323	0.261802	0.261802	0.19572	NA	NA	NA	NA	NA	NA
SM 38:2;2	T2D	MR Lasso	TRUE	FALSE	FALSE	FALSE	0.0478303	0.0181724	0.0122131	0.0834475	0.00848755	8	4	NA	NA	NA	NA	NA	NA	NA	NA	NA	NA	NA	NA	0.0534979	NA	NA	NA	NA	NA
SM 38:2;2	T2D	MR-PRESSO	FALSE	FALSE	FALSE	FALSE	0.0354772	0.0531636	NA	NA	0.525947	8	NA	3	NA	NA	NA	NA	NA	NA	NA	NA	NA	NA	NA	NA	111.764	<0.001	0.0370574	0.0190577	0.123738
SM 40:2;2	T2D	IVW	TRUE	FALSE	FALSE	FALSE	0.0802605	0.0346856	0.012278	0.148243	0.0206708	6	NA	NA	2.02062	20.4145	0.00104451	67.8361	NA	NA	NA	NA	NA	NA	NA	NA	NA	NA	NA	NA	NA
SM 40:2;2	T2D	Weighted Median	TRUE	FALSE	FALSE	FALSE	0.0595725	0.0257504	0.00910267	0.110042	0.0206974	6	NA	NA	NA	NA	NA	NA	NA	NA	NA	NA	NA	NA	NA	NA	NA	NA	NA	NA	NA
SM 40:2;2	T2D	MR-Egger	FALSE	FALSE	FALSE	FALSE	0.0377172	0.0799364	-0.118955	0.19439	0.637041	6	NA	NA	2.16354	18.7237	0.000890516	NA	0.00974938	0.0162214	-0.0220439	0.0415427	0.547826	0.547826	0.637041	NA	NA	NA	NA	NA	NA
SM 40:2;2	T2D	MR Lasso	TRUE	FALSE	FALSE	FALSE	0.0802605	0.0346856	0.012278	0.148243	0.0206708	6	6	NA	NA	NA	NA	NA	NA	NA	NA	NA	NA	NA	NA	0.0802605	NA	NA	NA	NA	NA
SM 40:2;2	T2D	MR-PRESSO	FALSE	FALSE	FALSE	FALSE	0.0802605	0.0346856	NA	NA	0.0685692	6	NA	3	NA	NA	NA	NA	NA	NA	NA	NA	NA	NA	NA	NA	35.527	0.034	0.0505505	0.0297759	0.23166
SM 42:2;2	T2D	IVW	TRUE	FALSE	FALSE	FALSE	0.101202	0.0495395	0.00410601	0.198297	0.0410675	6	NA	NA	2.7814	38.6809	2.75328e-07	63.659	NA	NA	NA	NA	NA	NA	NA	NA	NA	NA	NA	NA	NA
SM 42:2;2	T2D	Weighted Median	TRUE	FALSE	FALSE	FALSE	0.0910792	0.0295026	0.0332552	0.148903	0.00202079	6	NA	NA	NA	NA	NA	NA	NA	NA	NA	NA	NA	NA	NA	NA	NA	NA	NA	NA	NA
SM 42:2;2	T2D	MR-Egger	FALSE	FALSE	FALSE	FALSE	0.0254818	0.108781	-0.187726	0.238689	0.814793	6	NA	NA	2.8921	33.4569	9.6295e-07	NA	0.0237189	0.0300128	-0.0351051	0.0825429	0.429357	0.429357	0.814793	NA	NA	NA	NA	NA	NA
SM 42:2;2	T2D	MR Lasso	FALSE	FALSE	FALSE	FALSE	0.076798	0.0394119	-0.000447938	0.154044	0.0513434	6	5	NA	NA	NA	NA	NA	NA	NA	NA	NA	NA	NA	NA	0.0990336	NA	NA	NA	NA	NA
SM 42:2;2	T2D	MR-PRESSO	FALSE	FALSE	FALSE	FALSE	0.101202	0.0495395	NA	NA	0.096518	6	NA	3	NA	NA	NA	NA	NA	NA	NA	NA	NA	NA	NA	NA	51.0585	<0.001	0.129133	0.032984	0.059481
TAG 51:3;0	T2D	IVW	FALSE	FALSE	FALSE	FALSE	-0.124782	0.102408	-0.325499	0.0759346	0.223043	6	NA	NA	5.19165	134.766	2.31589e-27	53.4112	NA	NA	NA	NA	NA	NA	NA	NA	NA	NA	NA	NA	NA
TAG 51:3;0	T2D	Weighted Median	FALSE	FALSE	FALSE	FALSE	-0.036546	0.0615379	-0.157158	0.084066	0.552594	6	NA	NA	NA	NA	NA	NA	NA	NA	NA	NA	NA	NA	NA	NA	NA	NA	NA	NA	NA
TAG 51:3;0	T2D	MR-Egger	FALSE	FALSE	FALSE	FALSE	-0.127369	0.331982	-0.778042	0.523304	0.701228	6	NA	NA	5.80439	134.764	3.72685e-28	NA	0.000432761	0.0521307	-0.101742	0.102607	0.993376	0.993376	0.701228	NA	NA	NA	NA	NA	NA
TAG 51:3;0	T2D	MR-PRESSO	FALSE	FALSE	FALSE	FALSE	-0.124782	0.102408	NA	NA	0.277394	6	NA	5	NA	NA	NA	NA	NA	NA	NA	NA	NA	NA	NA	NA	220.203	<0.001	-0.0373309	NA	NA
TAG 52:3;0	T2D	IVW	FALSE	FALSE	FALSE	FALSE	-0.0464027	0.0768651	-0.197055	0.10425	0.546049	7	NA	NA	4.44955	118.791	2.92381e-23	60.1219	NA	NA	NA	NA	NA	NA	NA	NA	NA	NA	NA	NA	NA
TAG 52:3;0	T2D	Weighted Median	FALSE	FALSE	FALSE	FALSE	0.0404136	0.0265723	-0.0116671	0.0924942	0.128287	7	NA	NA	NA	NA	NA	NA	NA	NA	NA	NA	NA	NA	NA	NA	NA	NA	NA	NA	NA
TAG 52:3;0	T2D	MR-Egger	FALSE	FALSE	FALSE	FALSE	0.0902166	0.21207	-0.325433	0.505866	0.670538	7	NA	NA	4.65389	108.294	9.3977e-22	NA	-0.0242271	0.0347999	-0.0924336	0.0439794	0.486314	0.486314	0.670538	NA	NA	NA	NA	NA	NA
TAG 52:3;0	T2D	MR Lasso	TRUE	FALSE	FALSE	FALSE	0.0587828	0.0232845	0.013146	0.10442	0.0115848	7	5	NA	NA	NA	NA	NA	NA	NA	NA	NA	NA	NA	NA	-0.0224009	NA	NA	NA	NA	NA
TAG 52:3;0	T2D	MR-PRESSO	FALSE	FALSE	FALSE	FALSE	-0.0464027	0.0768651	NA	NA	0.568155	7	NA	4	NA	NA	NA	NA	NA	NA	NA	NA	NA	NA	NA	NA	176.518	<0.001	0.0233397	0.0360795	0.584028
TAG 52:4;0	T2D	IVW	FALSE	FALSE	FALSE	FALSE	-0.0803353	0.0795773	-0.236304	0.0756333	0.312723	8	NA	NA	4.64713	151.17	2.3051e-29	53.404	NA	NA	NA	NA	NA	NA	NA	NA	NA	NA	NA	NA	NA
TAG 52:4;0	T2D	Weighted Median	FALSE	FALSE	FALSE	FALSE	0.0473765	0.0295127	-0.0104673	0.10522	0.108429	8	NA	NA	NA	NA	NA	NA	NA	NA	NA	NA	NA	NA	NA	NA	NA	NA	NA	NA	NA
TAG 52:4;0	T2D	MR-Egger	FALSE	FALSE	FALSE	FALSE	0.0191825	0.225969	-0.423709	0.462074	0.932349	8	NA	NA	4.92777	145.697	6.27979e-29	NA	-0.0174762	0.0368117	-0.0896259	0.0546734	0.634967	0.634967	0.932349	NA	NA	NA	NA	NA	NA
TAG 52:4;0	T2D	MR Lasso	FALSE	FALSE	FALSE	FALSE	0.050725	0.0381798	-0.024106	0.125556	0.183986	8	4	NA	NA	NA	NA	NA	NA	NA	NA	NA	NA	NA	NA	-0.0509724	NA	NA	NA	NA	NA
TAG 52:4;0	T2D	MR-PRESSO	FALSE	FALSE	FALSE	FALSE	-0.0803353	0.0795773	NA	NA	0.346338	8	NA	5	NA	NA	NA	NA	NA	NA	NA	NA	NA	NA	NA	NA	217.11	<0.001	0.0115169	0.0251336	0.69176
TAG 53:3;0	T2D	IVW	FALSE	FALSE	FALSE	FALSE	-0.0781946	0.0954926	-0.265357	0.108967	0.412869	6	NA	NA	5.05052	127.539	7.92172e-26	58.2381	NA	NA	NA	NA	NA	NA	NA	NA	NA	NA	NA	NA	NA
TAG 53:3;0	T2D	Weighted Median	FALSE	FALSE	FALSE	FALSE	-0.0484643	0.0538375	-0.153984	0.0570552	0.368016	6	NA	NA	NA	NA	NA	NA	NA	NA	NA	NA	NA	NA	NA	NA	NA	NA	NA	NA	NA
TAG 53:3;0	T2D	MR-Egger	FALSE	FALSE	FALSE	FALSE	0.1282	0.278053	-0.416773	0.673173	0.644754	6	NA	NA	5.24766	110.152	6.75571e-23	NA	-0.0335205	0.0421856	-0.116203	0.0491617	0.426848	0.426848	0.644754	NA	NA	NA	NA	NA	NA
TAG 53:3;0	T2D	MR Lasso	FALSE	FALSE	FALSE	FALSE	-0.00835129	0.083887	-0.172767	0.156064	0.920698	6	5	NA	NA	NA	NA	NA	NA	NA	NA	NA	NA	NA	NA	-0.0719899	NA	NA	NA	NA	NA
TAG 53:3;0	T2D	MR-PRESSO	FALSE	FALSE	FALSE	FALSE	-0.0781946	0.0954926	NA	NA	0.45012	6	NA	5	NA	NA	NA	NA	NA	NA	NA	NA	NA	NA	NA	NA	209.301	<0.001	-0.229568	NA	NA
TAG 54:4;0	T2D	IVW	FALSE	FALSE	FALSE	FALSE	-0.0144773	0.0660945	-0.14402	0.115066	0.826619	8	NA	NA	3.84912	103.71	1.84525e-19	53.3142	NA	NA	NA	NA	NA	NA	NA	NA	NA	NA	NA	NA	NA
TAG 54:4;0	T2D	Weighted Median	FALSE	FALSE	FALSE	FALSE	0.0421327	0.0239588	-0.00482567	0.0890911	0.0786542	8	NA	NA	NA	NA	NA	NA	NA	NA	NA	NA	NA	NA	NA	NA	NA	NA	NA	NA	NA
TAG 54:4;0	T2D	MR-Egger	FALSE	FALSE	FALSE	FALSE	0.154158	0.148724	-0.137337	0.445652	0.299954	8	NA	NA	3.70069	82.1705	1.27169e-15	NA	-0.0269299	0.0214732	-0.0690167	0.0151569	0.2098	0.2098	0.299954	NA	NA	NA	NA	NA	NA
TAG 54:4;0	T2D	MR Lasso	TRUE	FALSE	FALSE	FALSE	0.0549921	0.0203039	0.0151972	0.094787	0.00675987	8	6	NA	NA	NA	NA	NA	NA	NA	NA	NA	NA	NA	NA	0.0144452	NA	NA	NA	NA	NA
TAG 54:4;0	T2D	MR-PRESSO	FALSE	FALSE	FALSE	FALSE	-0.0144773	0.0660945	NA	NA	0.832869	8	NA	4	NA	NA	NA	NA	NA	NA	NA	NA	NA	NA	NA	NA	134.555	<0.001	0.0249189	0.0247697	0.388519
TAG 54:5;0	T2D	IVW	FALSE	FALSE	FALSE	FALSE	-0.0200991	0.0993695	-0.21486	0.174662	0.839709	5	NA	NA	4.76736	90.911	8.43267e-19	57.8798	NA	NA	NA	NA	NA	NA	NA	NA	NA	NA	NA	NA	NA
TAG 54:5;0	T2D	Weighted Median	FALSE	FALSE	FALSE	FALSE	0.0527159	0.0278543	-0.00187759	0.107309	0.0584169	5	NA	NA	NA	NA	NA	NA	NA	NA	NA	NA	NA	NA	NA	NA	NA	NA	NA	NA	NA
TAG 54:5;0	T2D	MR-Egger	FALSE	FALSE	FALSE	FALSE	0.176886	0.267477	-0.34736	0.701131	0.508412	5	NA	NA	4.998	74.94	3.73224e-16	NA	-0.035902	0.0449002	-0.123905	0.0521009	0.423946	0.423946	0.508412	NA	NA	NA	NA	NA	NA
TAG 54:5;0	T2D	MR Lasso	TRUE	FALSE	FALSE	FALSE	0.0684376	0.023293	0.0227842	0.114091	0.0033021	5	4	NA	NA	NA	NA	NA	NA	NA	NA	NA	NA	NA	NA	-0.0122337	NA	NA	NA	NA	NA
TAG 54:5;0	T2D	MR-PRESSO	FALSE	FALSE	FALSE	FALSE	-0.0200991	0.0993695	NA	NA	0.84958	5	NA	3	NA	NA	NA	NA	NA	NA	NA	NA	NA	NA	NA	NA	145.264	<0.001	0.0280142	0.0106413	0.231105
TAG 56:6;0	T2D	IVW	FALSE	FALSE	FALSE	FALSE	-0.00806629	0.0800272	-0.164917	0.148784	0.919714	7	NA	NA	5.43591	177.294	1.27376e-35	82.4595	NA	NA	NA	NA	NA	NA	NA	NA	NA	NA	NA	NA	NA
TAG 56:6;0	T2D	Weighted Median	TRUE	FALSE	FALSE	FALSE	0.0946781	0.0216334	0.0522774	0.137079	1.20613e-05	7	NA	NA	NA	NA	NA	NA	NA	NA	NA	NA	NA	NA	NA	NA	NA	NA	NA	NA	NA
TAG 56:6;0	T2D	MR-Egger	FALSE	FALSE	FALSE	FALSE	0.119578	0.288921	-0.446696	0.685853	0.678963	7	NA	NA	5.83121	170.015	7.24285e-35	NA	-0.0255964	0.0553205	-0.134023	0.0828297	0.643584	0.643584	0.678963	NA	NA	NA	NA	NA	NA
TAG 56:6;0	T2D	MR Lasso	TRUE	FALSE	FALSE	FALSE	0.102222	0.0170499	0.0688045	0.135639	2.0294e-09	7	4	NA	NA	NA	NA	NA	NA	NA	NA	NA	NA	NA	NA	0.0373052	NA	NA	NA	NA	NA
TAG 56:6;0	T2D	MR-PRESSO	FALSE	FALSE	FALSE	FALSE	-0.00806629	0.0800272	NA	NA	0.922998	7	NA	1	NA	NA	NA	NA	NA	NA	NA	NA	NA	NA	NA	NA	240.093	<0.001	NA	NA	NA
TAG 56:7;0	T2D	IVW	FALSE	FALSE	FALSE	FALSE	-0.0258894	0.130293	-0.28126	0.229481	0.842497	5	NA	NA	6.45109	166.466	5.99438e-35	60.7173	NA	NA	NA	NA	NA	NA	NA	NA	NA	NA	NA	NA	NA
TAG 56:7;0	T2D	Weighted Median	TRUE	FALSE	FALSE	FALSE	0.103082	0.0292345	0.0457838	0.160381	0.000421809	5	NA	NA	NA	NA	NA	NA	NA	NA	NA	NA	NA	NA	NA	NA	NA	NA	NA	NA	NA
TAG 56:7;0	T2D	MR-Egger	FALSE	FALSE	FALSE	FALSE	0.0871901	0.480477	-0.854527	1.02891	0.856002	5	NA	NA	7.37415	163.134	3.86075e-35	NA	-0.0188916	0.0763171	-0.16847	0.130687	0.804489	0.804489	0.856002	NA	NA	NA	NA	NA	NA
TAG 56:7;0	T2D	MR Lasso	TRUE	FALSE	FALSE	FALSE	0.131672	0.0287591	0.0753055	0.188039	4.68424e-06	5	3	NA	NA	NA	NA	NA	NA	NA	NA	NA	NA	NA	NA	-0.012602	NA	NA	NA	NA	NA
TAG 56:7;0	T2D	MR-PRESSO	FALSE	FALSE	FALSE	FALSE	-0.0258894	0.130293	NA	NA	0.852188	5	NA	1	NA	NA	NA	NA	NA	NA	NA	NA	NA	NA	NA	NA	245.411	<0.001	NA	NA	NA
TAG 56:8;0	T2D	IVW	FALSE	FALSE	FALSE	FALSE	0.062696	0.0987231	-0.130798	0.25619	0.525384	5	NA	NA	4.47445	80.0827	1.67292e-16	48.1689	NA	NA	NA	NA	NA	NA	NA	NA	NA	NA	NA	NA	NA
TAG 56:8;0	T2D	Weighted Median	TRUE	FALSE	FALSE	FALSE	0.141739	0.0331844	0.0766991	0.20678	1.94367e-05	5	NA	NA	NA	NA	NA	NA	NA	NA	NA	NA	NA	NA	NA	NA	NA	NA	NA	NA	NA
TAG 56:8;0	T2D	MR-Egger	TRUE	FALSE	FALSE	FALSE	-0.49239	0.22924	-0.941693	-0.0430872	0.0317201	5	NA	NA	2.92386	25.6469	1.13067e-05	NA	0.0897898	0.0355829	0.0200485	0.159531	0.0116228	0.0116228	0.0317201	NA	NA	NA	NA	NA	NA
TAG 56:8;0	T2D	MR Lasso	TRUE	FALSE	FALSE	FALSE	0.154147	0.0283476	0.0985871	0.209708	5.39547e-08	5	4	NA	NA	NA	NA	NA	NA	NA	NA	NA	NA	NA	NA	0.0708203	NA	NA	NA	NA	NA
TAG 56:8;0	T2D	MR-PRESSO	FALSE	FALSE	FALSE	FALSE	0.062696	0.0987231	NA	NA	0.559895	5	NA	3	NA	NA	NA	NA	NA	NA	NA	NA	NA	NA	NA	NA	122.746	<0.001	0.10954	0.027186	0.154869
TAG 58:7;0	T2D	IVW	FALSE	FALSE	FALSE	FALSE	0.00798492	0.0960153	-0.180202	0.196171	0.933722	6	NA	NA	5.11857	130.999	1.46097e-26	44.9733	NA	NA	NA	NA	NA	NA	NA	NA	NA	NA	NA	NA	NA
TAG 58:7;0	T2D	Weighted Median	TRUE	FALSE	FALSE	FALSE	0.0873096	0.0304069	0.0277132	0.146906	0.00408689	6	NA	NA	NA	NA	NA	NA	NA	NA	NA	NA	NA	NA	NA	NA	NA	NA	NA	NA	NA
TAG 58:7;0	T2D	MR-Egger	FALSE	FALSE	FALSE	FALSE	0.124245	0.437188	-0.732628	0.981117	0.776265	6	NA	NA	5.66971	128.582	7.8261e-27	NA	-0.0178689	0.0651763	-0.145612	0.109874	0.78396	0.78396	0.776265	NA	NA	NA	NA	NA	NA
TAG 58:7;0	T2D	MR Lasso	TRUE	FALSE	FALSE	FALSE	0.128699	0.0246365	0.0804119	0.176985	1.75193e-07	6	4	NA	NA	NA	NA	NA	NA	NA	NA	NA	NA	NA	NA	0.047592	NA	NA	NA	NA	NA
TAG 58:7;0	T2D	MR-PRESSO	FALSE	FALSE	FALSE	FALSE	0.00798492	0.0960153	NA	NA	0.936949	6	NA	4	NA	NA	NA	NA	NA	NA	NA	NA	NA	NA	NA	NA	183.688	<0.001	0.0852365	0.00334949	0.025004
HDL-C	T2D	IVW	TRUE	FALSE	TRUE	FALSE	-0.0874889	0.0200421	-0.126771	-0.048207	1.26979e-05	9	NA	NA	1.31814	13.8999	0.0844129	60.6968	NA	NA	NA	NA	NA	NA	NA	NA	NA	NA	NA	NA	NA
HDL-C	T2D	Weighted Median	TRUE	FALSE	FALSE	FALSE	-0.0892829	0.0215019	-0.131426	-0.04714	3.2911e-05	9	NA	NA	NA	NA	NA	NA	NA	NA	NA	NA	NA	NA	NA	NA	NA	NA	NA	NA	NA
HDL-C	T2D	MR-Egger	FALSE	FALSE	FALSE	FALSE	-0.0904049	0.0606499	-0.209277	0.0284668	0.136066	9	NA	NA	1.40888	13.8946	0.0530875	NA	0.000491308	0.00956012	-0.0182462	0.0192288	0.959014	0.959014	0.136066	NA	NA	NA	NA	NA	NA
HDL-C	T2D	MR Lasso	TRUE	FALSE	FALSE	FALSE	-0.0874889	0.0200421	-0.126771	-0.048207	1.26979e-05	9	9	NA	NA	NA	NA	NA	NA	NA	NA	NA	NA	NA	NA	-0.0874889	NA	NA	NA	NA	NA
HDL-C	T2D	MR-PRESSO	TRUE	FALSE	FALSE	FALSE	-0.0874889	0.0200421	NA	NA	0.00239571	9	NA	0	NA	NA	NA	NA	NA	NA	NA	NA	NA	NA	NA	NA	16.4002	0.163	NA	NA	NA
LDL-C	T2D	IVW	FALSE	FALSE	FALSE	FALSE	-0.0125269	0.0522569	-0.114949	0.0898947	0.810549	9	NA	NA	4.15606	138.183	5.66372e-26	84.6643	NA	NA	NA	NA	NA	NA	NA	NA	NA	NA	NA	NA	NA
LDL-C	T2D	Weighted Median	FALSE	FALSE	FALSE	FALSE	0.00172301	0.0189244	-0.0353681	0.0388141	0.927455	9	NA	NA	NA	NA	NA	NA	NA	NA	NA	NA	NA	NA	NA	NA	NA	NA	NA	NA	NA
LDL-C	T2D	MR-Egger	FALSE	FALSE	FALSE	FALSE	0.107323	0.0831934	-0.0557328	0.270379	0.197035	9	NA	NA	3.71198	96.4517	5.82124e-18	NA	-0.0370444	0.0212862	-0.0787647	0.00467587	0.0818068	0.0818068	0.197035	NA	NA	NA	NA	NA	NA
LDL-C	T2D	MR Lasso	FALSE	FALSE	FALSE	FALSE	0.0157701	0.0139326	-0.0115374	0.0430775	0.257684	9	6	NA	NA	NA	NA	NA	NA	NA	NA	NA	NA	NA	NA	0.0059241	NA	NA	NA	NA	NA
LDL-C	T2D	MR-PRESSO	FALSE	FALSE	FALSE	FALSE	-0.0125269	0.0522569	NA	NA	0.816577	9	NA	4	NA	NA	NA	NA	NA	NA	NA	NA	NA	NA	NA	NA	169.089	<0.001	-0.0134564	0.00246591	0.00548119
TC	T2D	IVW	FALSE	FALSE	FALSE	FALSE	-0.0243284	0.0752776	-0.17187	0.123213	0.746557	7	NA	NA	4.77177	136.619	5.17879e-27	69.2172	NA	NA	NA	NA	NA	NA	NA	NA	NA	NA	NA	NA	NA
TC	T2D	Weighted Median	FALSE	FALSE	FALSE	FALSE	-0.000656218	0.0267386	-0.0530629	0.0517505	0.98042	7	NA	NA	NA	NA	NA	NA	NA	NA	NA	NA	NA	NA	NA	NA	NA	NA	NA	NA	NA
TC	T2D	MR-Egger	FALSE	FALSE	FALSE	FALSE	0.168355	0.128544	-0.0835865	0.420297	0.190295	7	NA	NA	4.12679	85.1518	6.99591e-17	NA	-0.0534238	0.0307314	-0.113656	0.00680855	0.082138	0.082138	0.190295	NA	NA	NA	NA	NA	NA
TC	T2D	MR Lasso	FALSE	FALSE	FALSE	FALSE	-0.0151157	0.0253871	-0.0648735	0.0346421	0.551571	7	3	NA	NA	NA	NA	NA	NA	NA	NA	NA	NA	NA	NA	0.0107329	NA	NA	NA	NA	NA
TC	T2D	MR-PRESSO	FALSE	FALSE	FALSE	FALSE	-0.0243284	0.0752776	NA	NA	0.757524	7	NA	4	NA	NA	NA	NA	NA	NA	NA	NA	NA	NA	NA	NA	176.338	<0.001	-0.0151157	0.00244282	0.0251366
ApoB	T2D	IVW	FALSE	FALSE	FALSE	FALSE	-0.0554451	0.0792155	-0.210705	0.0998145	0.483973	9	NA	NA	5.15776	212.82	1.26433e-41	57.6329	NA	NA	NA	NA	NA	NA	NA	NA	NA	NA	NA	NA	NA
ApoB	T2D	Weighted Median	FALSE	FALSE	FALSE	FALSE	0.0204225	0.0242983	-0.0272013	0.0680462	0.400634	9	NA	NA	NA	NA	NA	NA	NA	NA	NA	NA	NA	NA	NA	NA	NA	NA	NA	NA	NA
ApoB	T2D	MR-Egger	FALSE	FALSE	FALSE	FALSE	0.242408	0.132676	-0.0176327	0.502448	0.0676902	9	NA	NA	3.98491	111.157	5.28404e-21	NA	-0.0643829	0.0254453	-0.114255	-0.0145111	0.0113981	0.0113981	0.0676902	NA	NA	NA	NA	NA	NA
ApoB	T2D	MR Lasso	FALSE	FALSE	FALSE	FALSE	0.0319886	0.0272561	-0.0214323	0.0854096	0.240542	9	5	NA	NA	NA	NA	NA	NA	NA	NA	NA	NA	NA	NA	-0.0245446	NA	NA	NA	NA	NA
ApoB	T2D	MR-PRESSO	FALSE	FALSE	FALSE	FALSE	-0.0554451	0.0792155	NA	NA	0.503814	9	NA	6	NA	NA	NA	NA	NA	NA	NA	NA	NA	NA	NA	NA	265.462	<0.001	-0.0370373	0.0187626	0.187088
ApoA1	T2D	IVW	TRUE	FALSE	TRUE	FALSE	-0.0825974	0.0233142	-0.128292	-0.0369023	0.000395919	6	NA	NA	1.38689	9.61736	0.0868321	73.0727	NA	NA	NA	NA	NA	NA	NA	NA	NA	NA	NA	NA	NA
ApoA1	T2D	Weighted Median	TRUE	FALSE	FALSE	FALSE	-0.0977106	0.0222287	-0.141278	-0.0541431	1.10422e-05	6	NA	NA	NA	NA	NA	NA	NA	NA	NA	NA	NA	NA	NA	NA	NA	NA	NA	NA	NA
ApoA1	T2D	MR-Egger	FALSE	FALSE	FALSE	FALSE	-0.0247352	0.0716518	-0.16517	0.1157	0.729933	6	NA	NA	1.42529	8.12581	0.0870768	NA	-0.0116013	0.0135391	-0.0381374	0.0149348	0.391515	0.391515	0.729933	NA	NA	NA	NA	NA	NA
ApoA1	T2D	MR Lasso	TRUE	FALSE	FALSE	FALSE	-0.0959839	0.0175158	-0.130314	-0.0616535	4.25716e-08	6	5	NA	NA	NA	NA	NA	NA	NA	NA	NA	NA	NA	NA	-0.0837866	NA	NA	NA	NA	NA
ApoA1	T2D	MR-PRESSO	TRUE	FALSE	FALSE	FALSE	-0.0825974	0.0233142	NA	NA	0.0165135	6	NA	0	NA	NA	NA	NA	NA	NA	NA	NA	NA	NA	NA	NA	12.8992	0.159	NA	NA	NA
non-HDL-C	T2D	IVW	FALSE	FALSE	FALSE	FALSE	-0.0124456	0.0599516	-0.129949	0.105057	0.835545	9	NA	NA	4.21977	142.451	7.3326e-27	67.103	NA	NA	NA	NA	NA	NA	NA	NA	NA	NA	NA	NA	NA
non-HDL-C	T2D	Weighted Median	FALSE	FALSE	FALSE	FALSE	0.0374439	0.0215737	-0.00483967	0.0797275	0.082629	9	NA	NA	NA	NA	NA	NA	NA	NA	NA	NA	NA	NA	NA	NA	NA	NA	NA	NA	NA
non-HDL-C	T2D	MR-Egger	FALSE	FALSE	FALSE	FALSE	0.0794697	0.115616	-0.147134	0.306074	0.491858	9	NA	NA	4.25454	126.708	3.06083e-24	NA	-0.0222296	0.0238358	-0.0689469	0.0244878	0.35102	0.35102	0.491858	NA	NA	NA	NA	NA	NA
non-HDL-C	T2D	MR Lasso	FALSE	FALSE	FALSE	FALSE	0.0318147	0.0181028	-0.00366616	0.0672955	0.078842	9	6	NA	NA	NA	NA	NA	NA	NA	NA	NA	NA	NA	NA	0.0157071	NA	NA	NA	NA	NA
non-HDL-C	T2D	MR-PRESSO	FALSE	FALSE	FALSE	FALSE	-0.0124456	0.0599516	NA	NA	0.840733	9	NA	4	NA	NA	NA	NA	NA	NA	NA	NA	NA	NA	NA	NA	173.481	<0.001	0.0127183	0.0214843	0.585703
CE 16:0;0	Alzheimer	IVW	FALSE	FALSE	FALSE	FALSE	0.710028	0.508292	-0.286205	1.70626	0.162446	9	NA	NA	15.7053	1973.26	0	66.0074	NA	NA	NA	NA	NA	NA	NA	NA	NA	NA	NA	NA	NA
CE 16:0;0	Alzheimer	Weighted Median	TRUE	FALSE	FALSE	FALSE	0.137345	0.0495133	0.0403007	0.234389	0.00553885	9	NA	NA	NA	NA	NA	NA	NA	NA	NA	NA	NA	NA	NA	NA	NA	NA	NA	NA	NA
CE 16:0;0	Alzheimer	MR-Egger	FALSE	FALSE	FALSE	FALSE	-0.450535	1.26146	-2.92295	2.02188	0.720977	9	NA	NA	15.6953	1724.4	0	NA	0.267571	0.266211	-0.254193	0.789335	0.314845	0.314845	0.720977	NA	NA	NA	NA	NA	NA
CE 16:0;0	Alzheimer	MR Lasso	TRUE	FALSE	FALSE	FALSE	0.0750286	0.0374873	0.00155492	0.148502	0.0453447	9	7	NA	NA	NA	NA	NA	NA	NA	NA	NA	NA	NA	NA	0.399529	NA	NA	NA	NA	NA
CE 16:0;0	Alzheimer	MR-PRESSO	FALSE	FALSE	FALSE	FALSE	0.710028	0.508292	NA	NA	0.199978	9	NA	1	NA	NA	NA	NA	NA	NA	NA	NA	NA	NA	NA	NA	2406.85	<0.001	NA	NA	NA
CE 18:0;0	Alzheimer	IVW	FALSE	FALSE	FALSE	FALSE	1.1645	1.07147	-0.935539	3.26454	0.277113	7	NA	NA	25.3574	3857.98	0	48.1392	NA	NA	NA	NA	NA	NA	NA	NA	NA	NA	NA	NA	NA
CE 18:0;0	Alzheimer	Weighted Median	FALSE	FALSE	FALSE	FALSE	0.053034	0.0638297	-0.0720699	0.178138	0.406048	7	NA	NA	NA	NA	NA	NA	NA	NA	NA	NA	NA	NA	NA	NA	NA	NA	NA	NA	NA
CE 18:0;0	Alzheimer	MR-Egger	FALSE	FALSE	FALSE	FALSE	0.167071	3.82714	-7.33399	7.66813	0.96518	7	NA	NA	27.572	3801.07	0	NA	0.143257	0.523591	-0.882962	1.16948	0.784388	0.784388	0.96518	NA	NA	NA	NA	NA	NA
CE 18:0;0	Alzheimer	MR Lasso	FALSE	FALSE	FALSE	FALSE	0.0732878	0.0612853	-0.0468293	0.193405	0.231757	7	6	NA	NA	NA	NA	NA	NA	NA	NA	NA	NA	NA	NA	1.06756	NA	NA	NA	NA	NA
CE 18:0;0	Alzheimer	MR-PRESSO	FALSE	FALSE	FALSE	FALSE	1.1645	1.07147	NA	NA	0.318835	7	NA	1	NA	NA	NA	NA	NA	NA	NA	NA	NA	NA	NA	NA	5410.92	<0.001	NA	NA	NA
CE 18:1;0	Alzheimer	IVW	FALSE	FALSE	FALSE	FALSE	0.443751	0.386124	-0.313037	1.20054	0.250455	5	NA	NA	7.13861	203.839	5.61612e-43	43.738	NA	NA	NA	NA	NA	NA	NA	NA	NA	NA	NA	NA	NA
CE 18:1;0	Alzheimer	Weighted Median	FALSE	FALSE	FALSE	FALSE	0.114135	0.0840706	-0.0506406	0.27891	0.174589	5	NA	NA	NA	NA	NA	NA	NA	NA	NA	NA	NA	NA	NA	NA	NA	NA	NA	NA	NA
CE 18:1;0	Alzheimer	MR-Egger	FALSE	FALSE	FALSE	FALSE	0.495076	1.43796	-2.32327	3.31342	0.730628	5	NA	NA	8.24102	203.743	6.55121e-44	NA	-0.0135868	0.361908	-0.722913	0.695739	0.970053	0.970053	0.730628	NA	NA	NA	NA	NA	NA
CE 18:1;0	Alzheimer	MR Lasso	FALSE	FALSE	FALSE	FALSE	0.026021	0.0633699	-0.0981818	0.150224	0.681351	5	4	NA	NA	NA	NA	NA	NA	NA	NA	NA	NA	NA	NA	0.406641	NA	NA	NA	NA	NA
CE 18:1;0	Alzheimer	MR-PRESSO	FALSE	FALSE	FALSE	FALSE	0.443751	0.386124	NA	NA	0.314499	5	NA	4	NA	NA	NA	NA	NA	NA	NA	NA	NA	NA	NA	NA	338.484	<0.001	0.153308	NA	NA
CE 18:2;0	Alzheimer	IVW	FALSE	FALSE	FALSE	FALSE	0.554934	0.299932	-0.0329212	1.14279	0.0642845	8	NA	NA	8.15578	465.618	1.96326e-96	59.7803	NA	NA	NA	NA	NA	NA	NA	NA	NA	NA	NA	NA	NA
CE 18:2;0	Alzheimer	Weighted Median	FALSE	FALSE	FALSE	FALSE	0.108913	0.0713847	-0.030999	0.248824	0.127082	8	NA	NA	NA	NA	NA	NA	NA	NA	NA	NA	NA	NA	NA	NA	NA	NA	NA	NA	NA
CE 18:2;0	Alzheimer	MR-Egger	FALSE	FALSE	FALSE	FALSE	0.419478	0.634019	-0.823177	1.66213	0.508217	8	NA	NA	8.76441	460.89	2.22313e-96	NA	0.030613	0.123391	-0.211229	0.272455	0.804059	0.804059	0.508217	NA	NA	NA	NA	NA	NA
CE 18:2;0	Alzheimer	MR Lasso	FALSE	FALSE	FALSE	FALSE	0.0104271	0.0466049	-0.0809169	0.101771	0.822964	8	6	NA	NA	NA	NA	NA	NA	NA	NA	NA	NA	NA	NA	0.464421	NA	NA	NA	NA	NA
CE 18:2;0	Alzheimer	MR-PRESSO	FALSE	FALSE	FALSE	FALSE	0.554934	0.299932	NA	NA	0.106736	8	NA	1	NA	NA	NA	NA	NA	NA	NA	NA	NA	NA	NA	NA	622.876	<0.001	NA	NA	NA
CE 18:3;0	Alzheimer	IVW	FALSE	FALSE	FALSE	FALSE	0.0342931	0.0760253	-0.114714	0.1833	0.651935	5	NA	NA	1.60623	10.3199	0.035371	56.2304	NA	NA	NA	NA	NA	NA	NA	NA	NA	NA	NA	NA	NA
CE 18:3;0	Alzheimer	Weighted Median	FALSE	FALSE	FALSE	FALSE	0.0394899	0.0687459	-0.0952496	0.174229	0.565675	5	NA	NA	NA	NA	NA	NA	NA	NA	NA	NA	NA	NA	NA	NA	NA	NA	NA	NA	NA
CE 18:3;0	Alzheimer	MR-Egger	FALSE	FALSE	FALSE	FALSE	0.198468	0.212905	-0.218819	0.615754	0.35124	5	NA	NA	1.67234	8.39015	0.0386005	NA	-0.0273296	0.0329011	-0.0918146	0.0371555	0.406167	0.406167	0.35124	NA	NA	NA	NA	NA	NA
CE 18:3;0	Alzheimer	MR Lasso	FALSE	FALSE	FALSE	FALSE	-0.0133899	0.0696584	-0.149918	0.123138	0.847568	5	3	NA	NA	NA	NA	NA	NA	NA	NA	NA	NA	NA	NA	0.0287424	NA	NA	NA	NA	NA
CE 18:3;0	Alzheimer	MR-PRESSO	FALSE	FALSE	FALSE	FALSE	0.0342931	0.0760253	NA	NA	0.675308	5	NA	0	NA	NA	NA	NA	NA	NA	NA	NA	NA	NA	NA	NA	19.8147	0.113	NA	NA	NA
CE 20:3;0	Alzheimer	IVW	FALSE	FALSE	FALSE	FALSE	0.000845793	0.0362621	-0.0702267	0.0719183	0.981392	8	NA	NA	0.719179	3.62053	0.822299	58.4158	NA	NA	NA	NA	NA	NA	NA	NA	NA	NA	NA	NA	NA
CE 20:3;0	Alzheimer	Weighted Median	FALSE	FALSE	FALSE	FALSE	-0.0350866	0.0464184	-0.126065	0.0558917	0.449722	8	NA	NA	NA	NA	NA	NA	NA	NA	NA	NA	NA	NA	NA	NA	NA	NA	NA	NA	NA
CE 20:3;0	Alzheimer	MR-Egger	FALSE	FALSE	FALSE	FALSE	-0.148166	0.0992177	-0.342629	0.046297	0.135347	8	NA	NA	0.411739	1.01717	0.984953	NA	0.0320103	0.0198391	-0.00687371	0.0708942	0.106638	0.106638	0.135347	NA	NA	NA	NA	NA	NA
CE 20:3;0	Alzheimer	MR Lasso	FALSE	FALSE	FALSE	FALSE	0.000845793	0.0362621	-0.0702267	0.0719183	0.981392	8	8	NA	NA	NA	NA	NA	NA	NA	NA	NA	NA	NA	NA	0.000845793	NA	NA	NA	NA	NA
CE 20:3;0	Alzheimer	MR-PRESSO	FALSE	FALSE	FALSE	FALSE	0.000845793	0.026079	NA	NA	0.975033	8	NA	0	NA	NA	NA	NA	NA	NA	NA	NA	NA	NA	NA	NA	4.89321	0.814	NA	NA	NA
CE 20:4;0	Alzheimer	IVW	FALSE	FALSE	FALSE	FALSE	0.0928125	0.0855442	-0.0748511	0.260476	0.277937	12	NA	NA	4.7976	253.186	6.01002e-48	188.818	NA	NA	NA	NA	NA	NA	NA	NA	NA	NA	NA	NA	NA
CE 20:4;0	Alzheimer	Weighted Median	TRUE	FALSE	FALSE	FALSE	0.0492492	0.0198351	0.0103731	0.0881253	0.0130308	12	NA	NA	NA	NA	NA	NA	NA	NA	NA	NA	NA	NA	NA	NA	NA	NA	NA	NA	NA
CE 20:4;0	Alzheimer	MR-Egger	FALSE	FALSE	FALSE	FALSE	0.0548148	0.160534	-0.259827	0.369456	0.732763	12	NA	NA	5.01146	251.148	3.11403e-48	NA	0.0185374	0.0650636	-0.108985	0.14606	0.775711	0.775711	0.732763	NA	NA	NA	NA	NA	NA
CE 20:4;0	Alzheimer	MR Lasso	TRUE	FALSE	FALSE	FALSE	0.043419	0.0181061	0.00793172	0.0789064	0.0164834	12	11	NA	NA	NA	NA	NA	NA	NA	NA	NA	NA	NA	NA	0.0884245	NA	NA	NA	NA	NA
CE 20:4;0	Alzheimer	MR-PRESSO	FALSE	FALSE	FALSE	FALSE	0.0928125	0.0855442	NA	NA	0.301143	12	NA	2	NA	NA	NA	NA	NA	NA	NA	NA	NA	NA	NA	NA	344.873	<0.001	0.0180241	0.0328749	0.596845
Cer 40:1;2	Alzheimer	IVW	FALSE	FALSE	FALSE	FALSE	-0.0510639	0.0400113	-0.129485	0.0273569	0.201872	8	NA	NA	1.08994	8.31579	0.305573	57.2879	NA	NA	NA	NA	NA	NA	NA	NA	NA	NA	NA	NA	NA
Cer 40:1;2	Alzheimer	Weighted Median	FALSE	FALSE	FALSE	FALSE	-0.0809154	0.0460687	-0.171208	0.00937767	0.0790192	8	NA	NA	NA	NA	NA	NA	NA	NA	NA	NA	NA	NA	NA	NA	NA	NA	NA	NA	NA
Cer 40:1;2	Alzheimer	MR-Egger	FALSE	FALSE	FALSE	FALSE	-0.134446	0.107655	-0.345446	0.0765529	0.211714	8	NA	NA	1.11399	7.44579	0.281579	NA	0.0162413	0.0193972	-0.0217766	0.0542592	0.402425	0.402425	0.211714	NA	NA	NA	NA	NA	NA
Cer 40:1;2	Alzheimer	MR Lasso	FALSE	FALSE	FALSE	FALSE	-0.0510639	0.0400113	-0.129485	0.0273569	0.201872	8	8	NA	NA	NA	NA	NA	NA	NA	NA	NA	NA	NA	NA	-0.0510639	NA	NA	NA	NA	NA
Cer 40:1;2	Alzheimer	MR-PRESSO	FALSE	FALSE	FALSE	FALSE	-0.0510639	0.0400113	NA	NA	0.242582	8	NA	0	NA	NA	NA	NA	NA	NA	NA	NA	NA	NA	NA	NA	11.3278	0.342	NA	NA	NA
Cer 42:2;2	Alzheimer	IVW	FALSE	FALSE	FALSE	FALSE	-0.04448	0.0376292	-0.118232	0.0292719	0.237182	8	NA	NA	1.10772	8.58933	0.2835	66.9281	NA	NA	NA	NA	NA	NA	NA	NA	NA	NA	NA	NA	NA
Cer 42:2;2	Alzheimer	Weighted Median	FALSE	FALSE	FALSE	FALSE	-0.0528225	0.0447527	-0.140536	0.0348913	0.237874	8	NA	NA	NA	NA	NA	NA	NA	NA	NA	NA	NA	NA	NA	NA	NA	NA	NA	NA	NA
Cer 42:2;2	Alzheimer	MR-Egger	FALSE	FALSE	FALSE	FALSE	0.0175738	0.0996201	-0.177678	0.212826	0.859973	8	NA	NA	1.15318	7.97896	0.239649	NA	-0.0121743	0.0179699	-0.0473946	0.0230461	0.4981	0.4981	0.859973	NA	NA	NA	NA	NA	NA
Cer 42:2;2	Alzheimer	MR Lasso	FALSE	FALSE	FALSE	FALSE	-0.04448	0.0376292	-0.118232	0.0292719	0.237182	8	8	NA	NA	NA	NA	NA	NA	NA	NA	NA	NA	NA	NA	-0.04448	NA	NA	NA	NA	NA
Cer 42:2;2	Alzheimer	MR-PRESSO	FALSE	FALSE	FALSE	FALSE	-0.04448	0.0376292	NA	NA	0.275775	8	NA	0	NA	NA	NA	NA	NA	NA	NA	NA	NA	NA	NA	NA	12.3248	0.31	NA	NA	NA
DAG 18:1;0_18:1;0	Alzheimer	IVW	FALSE	FALSE	FALSE	FALSE	0.0205396	0.0485026	-0.0745238	0.115603	0.67195	5	NA	NA	1.01109	4.08924	0.394063	52.9783	NA	NA	NA	NA	NA	NA	NA	NA	NA	NA	NA	NA	NA
DAG 18:1;0_18:1;0	Alzheimer	Weighted Median	FALSE	FALSE	FALSE	FALSE	0.0483354	0.0588379	-0.0669849	0.163656	0.411362	5	NA	NA	NA	NA	NA	NA	NA	NA	NA	NA	NA	NA	NA	NA	NA	NA	NA	NA	NA
DAG 18:1;0_18:1;0	Alzheimer	MR-Egger	FALSE	FALSE	FALSE	FALSE	0.17712	0.139071	-0.0954553	0.449695	0.202809	5	NA	NA	0.93993	2.6504	0.448722	NA	-0.0256894	0.0214165	-0.0676649	0.0162861	0.230328	0.230328	0.202809	NA	NA	NA	NA	NA	NA
DAG 18:1;0_18:1;0	Alzheimer	MR Lasso	FALSE	FALSE	FALSE	FALSE	0.0205396	0.0485026	-0.0745238	0.115603	0.67195	5	5	NA	NA	NA	NA	NA	NA	NA	NA	NA	NA	NA	NA	0.0205396	NA	NA	NA	NA	NA
DAG 18:1;0_18:1;0	Alzheimer	MR-PRESSO	FALSE	FALSE	FALSE	FALSE	0.0205396	0.0485026	NA	NA	0.693728	5	NA	0	NA	NA	NA	NA	NA	NA	NA	NA	NA	NA	NA	NA	5.88391	0.479	NA	NA	NA
DAG 18:1;0_18:2;0	Alzheimer	IVW	FALSE	FALSE	FALSE	FALSE	0.848198	0.971986	-1.05686	2.75326	0.382857	6	NA	NA	23.7427	2818.57	0	56.9826	NA	NA	NA	NA	NA	NA	NA	NA	NA	NA	NA	NA	NA
DAG 18:1;0_18:2;0	Alzheimer	Weighted Median	FALSE	FALSE	FALSE	FALSE	0.0506203	0.0526255	-0.0525238	0.153764	0.336101	6	NA	NA	NA	NA	NA	NA	NA	NA	NA	NA	NA	NA	NA	NA	NA	NA	NA	NA	NA
DAG 18:1;0_18:2;0	Alzheimer	MR-Egger	FALSE	FALSE	FALSE	FALSE	-1.50268	2.53845	-6.47794	3.47259	0.553873	6	NA	NA	23.7311	2252.66	0	NA	0.434149	0.433098	-0.414707	1.283	0.316138	0.316138	0.553873	NA	NA	NA	NA	NA	NA
DAG 18:1;0_18:2;0	Alzheimer	MR Lasso	FALSE	FALSE	FALSE	FALSE	0.0228456	0.0442725	-0.0639269	0.109618	0.605838	6	5	NA	NA	NA	NA	NA	NA	NA	NA	NA	NA	NA	NA	0.774876	NA	NA	NA	NA	NA
DAG 18:1;0_18:2;0	Alzheimer	MR-PRESSO	FALSE	FALSE	FALSE	FALSE	0.848198	0.971986	NA	NA	0.422777	6	NA	1	NA	NA	NA	NA	NA	NA	NA	NA	NA	NA	NA	NA	3926.97	<0.001	NA	NA	NA
PC 15:0;0_18:2;0	Alzheimer	IVW	FALSE	FALSE	FALSE	FALSE	-0.0778111	0.0411629	-0.158489	0.00286671	0.058715	7	NA	NA	1.28809	9.95512	0.126555	81.5023	NA	NA	NA	NA	NA	NA	NA	NA	NA	NA	NA	NA	NA
PC 15:0;0_18:2;0	Alzheimer	Weighted Median	TRUE	FALSE	FALSE	FALSE	-0.0957428	0.0376429	-0.169522	-0.021964	0.0109765	7	NA	NA	NA	NA	NA	NA	NA	NA	NA	NA	NA	NA	NA	NA	NA	NA	NA	NA	NA
PC 15:0;0_18:2;0	Alzheimer	MR-Egger	FALSE	FALSE	FALSE	FALSE	-0.142947	0.0984688	-0.335942	0.050048	0.146585	7	NA	NA	1.34054	8.98522	0.109655	NA	0.0124979	0.0170119	-0.0208448	0.0458405	0.462549	0.462549	0.146585	NA	NA	NA	NA	NA	NA
PC 15:0;0_18:2;0	Alzheimer	MR Lasso	FALSE	FALSE	FALSE	FALSE	-0.0778111	0.0411629	-0.158489	0.00286671	0.058715	7	7	NA	NA	NA	NA	NA	NA	NA	NA	NA	NA	NA	NA	-0.0778111	NA	NA	NA	NA	NA
PC 15:0;0_18:2;0	Alzheimer	MR-PRESSO	FALSE	FALSE	FALSE	FALSE	-0.0778111	0.0411629	NA	NA	0.107604	7	NA	0	NA	NA	NA	NA	NA	NA	NA	NA	NA	NA	NA	NA	13.6191	0.232	NA	NA	NA
PC 16:0;0_16:0;0	Alzheimer	IVW	FALSE	FALSE	FALSE	FALSE	-0.0472398	0.105006	-0.253047	0.158567	0.652798	6	NA	NA	2.39764	28.7434	2.6036e-05	53.2967	NA	NA	NA	NA	NA	NA	NA	NA	NA	NA	NA	NA	NA
PC 16:0;0_16:0;0	Alzheimer	Weighted Median	FALSE	FALSE	FALSE	FALSE	-0.00398582	0.0698079	-0.140807	0.132835	0.954468	6	NA	NA	NA	NA	NA	NA	NA	NA	NA	NA	NA	NA	NA	NA	NA	NA	NA	NA	NA
PC 16:0;0_16:0;0	Alzheimer	MR-Egger	FALSE	FALSE	FALSE	FALSE	0.901233	0.647201	-0.367257	2.16972	0.163768	6	NA	NA	2.15413	18.5611	0.000958334	NA	-0.130203	0.0878967	-0.302478	0.042071	0.138521	0.138521	0.163768	NA	NA	NA	NA	NA	NA
PC 16:0;0_16:0;0	Alzheimer	MR-PRESSO	FALSE	FALSE	FALSE	FALSE	-0.0472398	0.105006	NA	NA	0.671631	6	NA	2	NA	NA	NA	NA	NA	NA	NA	NA	NA	NA	NA	NA	44.1834	0.001	-0.0474914	0.0991897	0.664817
PC 16:0;0_18:2;0	Alzheimer	IVW	TRUE	FALSE	FALSE	FALSE	-0.0839797	0.0414867	-0.165292	-0.00266725	0.0429439	8	NA	NA	1.4133	13.9818	0.0515056	91.6189	NA	NA	NA	NA	NA	NA	NA	NA	NA	NA	NA	NA	NA
PC 16:0;0_18:2;0	Alzheimer	Weighted Median	TRUE	FALSE	FALSE	FALSE	-0.0924186	0.0358616	-0.162706	-0.0221311	0.00996368	8	NA	NA	NA	NA	NA	NA	NA	NA	NA	NA	NA	NA	NA	NA	NA	NA	NA	NA	NA
PC 16:0;0_18:2;0	Alzheimer	MR-Egger	FALSE	FALSE	FALSE	FALSE	-0.161325	0.0975808	-0.35258	0.0299299	0.0982811	8	NA	NA	1.43683	12.3868	0.0538752	NA	0.0161094	0.0183274	-0.0198118	0.0520305	0.379415	0.379415	0.0982811	NA	NA	NA	NA	NA	NA
PC 16:0;0_18:2;0	Alzheimer	MR Lasso	TRUE	FALSE	FALSE	FALSE	-0.0839797	0.0414867	-0.165292	-0.00266725	0.0429439	8	8	NA	NA	NA	NA	NA	NA	NA	NA	NA	NA	NA	NA	-0.0839797	NA	NA	NA	NA	NA
PC 16:0;0_18:2;0	Alzheimer	MR-PRESSO	FALSE	FALSE	FALSE	FALSE	-0.0839797	0.0414867	NA	NA	0.08261	8	NA	0	NA	NA	NA	NA	NA	NA	NA	NA	NA	NA	NA	NA	16.4388	0.131	NA	NA	NA
PC 16:0;0_20:2;0	Alzheimer	IVW	FALSE	FALSE	FALSE	FALSE	-0.108764	0.0634793	-0.233181	0.0156535	0.0866442	7	NA	NA	1.68537	17.0429	0.0091269	61.4552	NA	NA	NA	NA	NA	NA	NA	NA	NA	NA	NA	NA	NA
PC 16:0;0_20:2;0	Alzheimer	Weighted Median	TRUE	FALSE	FALSE	FALSE	-0.109736	0.0471975	-0.202241	-0.0172304	0.0200702	7	NA	NA	NA	NA	NA	NA	NA	NA	NA	NA	NA	NA	NA	NA	NA	NA	NA	NA	NA
PC 16:0;0_20:2;0	Alzheimer	MR-Egger	FALSE	FALSE	FALSE	FALSE	-0.0726839	0.145118	-0.35711	0.211742	0.616469	7	NA	NA	1.83166	16.775	0.00494699	NA	-0.00675434	0.0239007	-0.0535988	0.0400901	0.777483	0.777483	0.616469	NA	NA	NA	NA	NA	NA
PC 16:0;0_20:2;0	Alzheimer	MR Lasso	FALSE	FALSE	FALSE	FALSE	-0.108764	0.0634793	-0.233181	0.0156535	0.0866442	7	7	NA	NA	NA	NA	NA	NA	NA	NA	NA	NA	NA	NA	-0.108764	NA	NA	NA	NA	NA
PC 16:0;0_20:2;0	Alzheimer	MR-PRESSO	FALSE	FALSE	FALSE	FALSE	-0.108764	0.0634793	NA	NA	0.137478	7	NA	0	NA	NA	NA	NA	NA	NA	NA	NA	NA	NA	NA	NA	20.0659	0.054	NA	NA	NA
PC 16:0;0_20:4;0	Alzheimer	IVW	TRUE	FALSE	FALSE	FALSE	0.0454283	0.0208657	0.00453228	0.0863244	0.0294675	5	NA	NA	0.665749	1.77288	0.777439	325.536	NA	NA	NA	NA	NA	NA	NA	NA	NA	NA	NA	NA	NA
PC 16:0;0_20:4;0	Alzheimer	Weighted Median	TRUE	FALSE	FALSE	FALSE	0.0510923	0.0215648	0.00882607	0.0933585	0.0178244	5	NA	NA	NA	NA	NA	NA	NA	NA	NA	NA	NA	NA	NA	NA	NA	NA	NA	NA	NA
PC 16:0;0_20:4;0	Alzheimer	MR-Egger	FALSE	FALSE	FALSE	FALSE	0.0691194	0.0389784	-0.0072769	0.145516	0.0761834	5	NA	NA	0.646808	1.25508	0.739826	NA	-0.0120999	0.0168151	-0.0450568	0.0208571	0.471781	0.471781	0.0761834	NA	NA	NA	NA	NA	NA
PC 16:0;0_20:4;0	Alzheimer	MR Lasso	TRUE	FALSE	FALSE	FALSE	0.0454283	0.0208657	0.00453228	0.0863244	0.0294675	5	5	NA	NA	NA	NA	NA	NA	NA	NA	NA	NA	NA	NA	0.0454283	NA	NA	NA	NA	NA
PC 16:0;0_20:4;0	Alzheimer	MR-PRESSO	TRUE	FALSE	FALSE	FALSE	0.0454283	0.0138913	NA	NA	0.0307814	5	NA	0	NA	NA	NA	NA	NA	NA	NA	NA	NA	NA	NA	NA	13.8087	0.486	NA	NA	NA
PC 16:1;0_18:1;0	Alzheimer	IVW	TRUE	FALSE	TRUE	FALSE	-0.199652	0.0611612	-0.319526	-0.0797782	0.00109713	6	NA	NA	1.32701	8.80479	0.117109	47.722	NA	NA	NA	NA	NA	NA	NA	NA	NA	NA	NA	NA	NA
PC 16:1;0_18:1;0	Alzheimer	Weighted Median	TRUE	FALSE	FALSE	FALSE	-0.187234	0.0618314	-0.308421	-0.0660469	0.00246063	6	NA	NA	NA	NA	NA	NA	NA	NA	NA	NA	NA	NA	NA	NA	NA	NA	NA	NA	NA
PC 16:1;0_18:1;0	Alzheimer	MR-Egger	FALSE	FALSE	FALSE	FALSE	-0.197968	0.172775	-0.5366	0.140664	0.251872	6	NA	NA	1.48362	8.80454	0.0661752	NA	-0.000283582	0.0267146	-0.0526433	0.0520761	0.99153	0.99153	0.251872	NA	NA	NA	NA	NA	NA
PC 16:1;0_18:1;0	Alzheimer	MR Lasso	TRUE	FALSE	FALSE	FALSE	-0.199652	0.0611612	-0.319526	-0.0797782	0.00109713	6	6	NA	NA	NA	NA	NA	NA	NA	NA	NA	NA	NA	NA	-0.199652	NA	NA	NA	NA	NA
PC 16:1;0_18:1;0	Alzheimer	MR-PRESSO	TRUE	FALSE	FALSE	FALSE	-0.199652	0.0611612	NA	NA	0.0223376	6	NA	0	NA	NA	NA	NA	NA	NA	NA	NA	NA	NA	NA	NA	11.6494	0.191	NA	NA	NA
PC 16:1;0_18:2;0	Alzheimer	IVW	TRUE	FALSE	FALSE	FALSE	-0.125701	0.0421816	-0.208376	-0.043027	0.00288243	8	NA	NA	1.46313	14.9853	0.0361889	94.5547	NA	NA	NA	NA	NA	NA	NA	NA	NA	NA	NA	NA	NA
PC 16:1;0_18:2;0	Alzheimer	Weighted Median	TRUE	FALSE	FALSE	FALSE	-0.0923637	0.0341675	-0.159331	-0.0253966	0.0068663	8	NA	NA	NA	NA	NA	NA	NA	NA	NA	NA	NA	NA	NA	NA	NA	NA	NA	NA	NA
PC 16:1;0_18:2;0	Alzheimer	MR-Egger	FALSE	FALSE	FALSE	FALSE	-0.123735	0.0826296	-0.285686	0.0382164	0.134273	8	NA	NA	1.58025	14.9832	0.0203876	NA	-0.000481447	0.0168758	-0.0335574	0.0325945	0.97724	0.97724	0.134273	NA	NA	NA	NA	NA	NA
PC 16:1;0_18:2;0	Alzheimer	MR Lasso	TRUE	FALSE	FALSE	FALSE	-0.125701	0.0421816	-0.208376	-0.043027	0.00288243	8	8	NA	NA	NA	NA	NA	NA	NA	NA	NA	NA	NA	NA	-0.125701	NA	NA	NA	NA	NA
PC 16:1;0_18:2;0	Alzheimer	MR-PRESSO	TRUE	FALSE	FALSE	FALSE	-0.125701	0.0421816	NA	NA	0.0205147	8	NA	0	NA	NA	NA	NA	NA	NA	NA	NA	NA	NA	NA	NA	22.9166	0.163	NA	NA	NA
PC 17:0;0_20:4;0	Alzheimer	IVW	TRUE	FALSE	FALSE	FALSE	0.0453026	0.0228092	0.000597415	0.0900077	0.047016	5	NA	NA	0.989797	3.91879	0.417108	259.135	NA	NA	NA	NA	NA	NA	NA	NA	NA	NA	NA	NA	NA
PC 17:0;0_20:4;0	Alzheimer	Weighted Median	TRUE	FALSE	FALSE	FALSE	0.0557467	0.0237129	0.00927015	0.102223	0.0187283	5	NA	NA	NA	NA	NA	NA	NA	NA	NA	NA	NA	NA	NA	NA	NA	NA	NA	NA	NA
PC 17:0;0_20:4;0	Alzheimer	MR-Egger	TRUE	FALSE	FALSE	FALSE	0.112709	0.0464279	0.0217124	0.203707	0.0151982	5	NA	NA	0.616517	1.14028	0.767361	NA	-0.0315813	0.0189463	-0.0687154	0.00555272	0.0955369	0.0955369	0.0151982	NA	NA	NA	NA	NA	NA
PC 17:0;0_20:4;0	Alzheimer	MR Lasso	TRUE	FALSE	FALSE	FALSE	0.0453026	0.0228092	0.000597415	0.0900077	0.047016	5	5	NA	NA	NA	NA	NA	NA	NA	NA	NA	NA	NA	NA	0.0453026	NA	NA	NA	NA	NA
PC 17:0;0_20:4;0	Alzheimer	MR-PRESSO	FALSE	FALSE	FALSE	FALSE	0.0453026	0.0225764	NA	NA	0.115241	5	NA	0	NA	NA	NA	NA	NA	NA	NA	NA	NA	NA	NA	NA	25.6315	0.442	NA	NA	NA
PC 18:0;0_18:2;0	Alzheimer	IVW	TRUE	FALSE	FALSE	FALSE	-0.130272	0.0514299	-0.231072	-0.0294708	0.0113093	7	NA	NA	1.40189	11.7918	0.0667782	66.6799	NA	NA	NA	NA	NA	NA	NA	NA	NA	NA	NA	NA	NA
PC 18:0;0_18:2;0	Alzheimer	Weighted Median	TRUE	FALSE	FALSE	FALSE	-0.128286	0.047577	-0.221535	-0.0350368	0.00700962	7	NA	NA	NA	NA	NA	NA	NA	NA	NA	NA	NA	NA	NA	NA	NA	NA	NA	NA	NA
PC 18:0;0_18:2;0	Alzheimer	MR-Egger	FALSE	FALSE	FALSE	FALSE	-0.183085	0.139087	-0.45569	0.0895197	0.18806	7	NA	NA	1.51003	11.401	0.0439837	NA	0.00987053	0.0238436	-0.036862	0.0566031	0.678896	0.678896	0.18806	NA	NA	NA	NA	NA	NA
PC 18:0;0_18:2;0	Alzheimer	MR Lasso	TRUE	FALSE	FALSE	FALSE	-0.155202	0.0420405	-0.2376	-0.0728043	0.000222732	7	4	NA	NA	NA	NA	NA	NA	NA	NA	NA	NA	NA	NA	-0.12923	NA	NA	NA	NA	NA
PC 18:0;0_18:2;0	Alzheimer	MR-PRESSO	TRUE	FALSE	FALSE	FALSE	-0.130272	0.0514299	NA	NA	0.0444996	7	NA	0	NA	NA	NA	NA	NA	NA	NA	NA	NA	NA	NA	NA	14.1222	0.141	NA	NA	NA
PC 18:0;0_20:4;0	Alzheimer	IVW	FALSE	FALSE	FALSE	FALSE	0.0420232	0.0221812	-0.0014511	0.0854975	0.0581529	10	NA	NA	1.23355	13.6947	0.133606	226.166	NA	NA	NA	NA	NA	NA	NA	NA	NA	NA	NA	NA	NA
PC 18:0;0_20:4;0	Alzheimer	Weighted Median	TRUE	FALSE	FALSE	FALSE	0.0465784	0.0192843	0.00878185	0.0843749	0.01572	10	NA	NA	NA	NA	NA	NA	NA	NA	NA	NA	NA	NA	NA	NA	NA	NA	NA	NA	NA
PC 18:0;0_20:4;0	Alzheimer	MR-Egger	FALSE	FALSE	FALSE	FALSE	0.0519093	0.0335861	-0.0139183	0.117737	0.122211	10	NA	NA	1.29494	13.415	0.0983467	NA	-0.00441121	0.0107999	-0.0255786	0.0167562	0.682944	0.682944	0.122211	NA	NA	NA	NA	NA	NA
PC 18:0;0_20:4;0	Alzheimer	MR Lasso	FALSE	FALSE	FALSE	FALSE	0.0420232	0.0221812	-0.0014511	0.0854975	0.0581529	10	10	NA	NA	NA	NA	NA	NA	NA	NA	NA	NA	NA	NA	0.0420232	NA	NA	NA	NA	NA
PC 18:0;0_20:4;0	Alzheimer	MR-PRESSO	FALSE	FALSE	FALSE	FALSE	0.0420232	0.0221812	NA	NA	0.0906755	10	NA	0	NA	NA	NA	NA	NA	NA	NA	NA	NA	NA	NA	NA	17.8603	0.358	NA	NA	NA
PC 18:1;0_18:1;0	Alzheimer	IVW	TRUE	FALSE	FALSE	FALSE	-0.180624	0.0650505	-0.30812	-0.053127	0.00549193	5	NA	NA	1.42062	8.07267	0.0889522	59.1054	NA	NA	NA	NA	NA	NA	NA	NA	NA	NA	NA	NA	NA
PC 18:1;0_18:1;0	Alzheimer	Weighted Median	TRUE	FALSE	FALSE	FALSE	-0.171908	0.0584948	-0.286556	-0.0572606	0.00329418	5	NA	NA	NA	NA	NA	NA	NA	NA	NA	NA	NA	NA	NA	NA	NA	NA	NA	NA	NA
PC 18:1;0_18:1;0	Alzheimer	MR-Egger	FALSE	FALSE	FALSE	FALSE	-0.266192	0.201546	-0.661215	0.12883	0.186583	5	NA	NA	1.58653	7.55121	0.0562572	NA	0.0138222	0.0303678	-0.0456976	0.073342	0.648995	0.648995	0.186583	NA	NA	NA	NA	NA	NA
PC 18:1;0_18:1;0	Alzheimer	MR Lasso	TRUE	FALSE	FALSE	FALSE	-0.180624	0.0650505	-0.30812	-0.053127	0.00549193	5	5	NA	NA	NA	NA	NA	NA	NA	NA	NA	NA	NA	NA	-0.180624	NA	NA	NA	NA	NA
PC 18:1;0_18:1;0	Alzheimer	MR-PRESSO	TRUE	FALSE	FALSE	FALSE	-0.180624	0.0650505	NA	NA	0.0499886	5	NA	0	NA	NA	NA	NA	NA	NA	NA	NA	NA	NA	NA	NA	10.8487	0.196	NA	NA	NA
PC 18:1;0_18:2;0	Alzheimer	IVW	TRUE	FALSE	FALSE	FALSE	-0.0968904	0.0422629	-0.179724	-0.0140565	0.0218733	6	NA	NA	1.44582	10.452	0.0633947	125.363	NA	NA	NA	NA	NA	NA	NA	NA	NA	NA	NA	NA	NA
PC 18:1;0_18:2;0	Alzheimer	Weighted Median	TRUE	FALSE	FALSE	FALSE	-0.0870956	0.0331502	-0.152069	-0.0221224	0.0086065	6	NA	NA	NA	NA	NA	NA	NA	NA	NA	NA	NA	NA	NA	NA	NA	NA	NA	NA	NA
PC 18:1;0_18:2;0	Alzheimer	MR-Egger	FALSE	FALSE	FALSE	FALSE	-0.108636	0.090006	-0.285044	0.067773	0.22744	6	NA	NA	1.61176	10.3911	0.0343306	NA	0.00298717	0.0195049	-0.0352417	0.0412161	0.87828	0.87828	0.22744	NA	NA	NA	NA	NA	NA
PC 18:1;0_18:2;0	Alzheimer	MR Lasso	TRUE	FALSE	FALSE	FALSE	-0.0968904	0.0422629	-0.179724	-0.0140565	0.0218733	6	6	NA	NA	NA	NA	NA	NA	NA	NA	NA	NA	NA	NA	-0.0968904	NA	NA	NA	NA	NA
PC 18:1;0_18:2;0	Alzheimer	MR-PRESSO	FALSE	FALSE	FALSE	FALSE	-0.0968904	0.0422629	NA	NA	0.0704236	6	NA	0	NA	NA	NA	NA	NA	NA	NA	NA	NA	NA	NA	NA	12.7275	0.258	NA	NA	NA
PC 18:2;0_20:4;0	Alzheimer	IVW	FALSE	FALSE	FALSE	FALSE	0.0384198	0.0743855	-0.107373	0.184213	0.605508	5	NA	NA	1.49965	8.99577	0.0612054	49.2863	NA	NA	NA	NA	NA	NA	NA	NA	NA	NA	NA	NA	NA
PC 18:2;0_20:4;0	Alzheimer	Weighted Median	FALSE	FALSE	FALSE	FALSE	0.0591022	0.074935	-0.0877676	0.205972	0.430279	5	NA	NA	NA	NA	NA	NA	NA	NA	NA	NA	NA	NA	NA	NA	NA	NA	NA	NA	NA
PC 18:2;0_20:4;0	Alzheimer	MR-Egger	FALSE	FALSE	FALSE	FALSE	0.0329108	0.261638	-0.479891	0.545712	0.8999	5	NA	NA	1.7315	8.99428	0.0293671	NA	0.000851107	0.0381815	-0.0739832	0.0756855	0.982216	0.982216	0.8999	NA	NA	NA	NA	NA	NA
PC 18:2;0_20:4;0	Alzheimer	MR Lasso	FALSE	FALSE	FALSE	FALSE	0.0384198	0.0743855	-0.107373	0.184213	0.605508	5	5	NA	NA	NA	NA	NA	NA	NA	NA	NA	NA	NA	NA	0.0384198	NA	NA	NA	NA	NA
PC 18:2;0_20:4;0	Alzheimer	MR-PRESSO	FALSE	FALSE	FALSE	FALSE	0.0384198	0.0743855	NA	NA	0.63275	5	NA	0	NA	NA	NA	NA	NA	NA	NA	NA	NA	NA	NA	NA	18.8999	0.143	NA	NA	NA
PE 16:0;0_18:2;0	Alzheimer	IVW	TRUE	TRUE	FALSE	FALSE	-0.0773937	0.0293268	-0.134873	-0.0199141	0.00831496	7	NA	NA	1.27586	9.76694	0.134816	138.318	NA	NA	NA	NA	NA	NA	NA	NA	NA	NA	NA	NA	NA
PE 16:0;0_18:2;0	Alzheimer	Weighted Median	TRUE	TRUE	FALSE	FALSE	-0.111384	0.032472	-0.175028	-0.0477398	0.000603254	7	NA	NA	NA	NA	NA	NA	NA	NA	NA	NA	NA	NA	NA	NA	NA	NA	NA	NA	NA
PE 16:0;0_18:2;0	Alzheimer	MR-Egger	TRUE	TRUE	FALSE	FALSE	-0.15736	0.0654022	-0.285546	-0.0291737	0.0161269	7	NA	NA	1.19702	7.16426	0.208708	NA	0.0233849	0.017351	-0.0106225	0.0573923	0.177739	0.177739	0.0161269	NA	NA	NA	NA	NA	NA
PE 16:0;0_18:2;0	Alzheimer	MR Lasso	TRUE	TRUE	FALSE	FALSE	-0.0773937	0.0293268	-0.134873	-0.0199141	0.00831496	7	7	NA	NA	NA	NA	NA	NA	NA	NA	NA	NA	NA	NA	-0.0773937	NA	NA	NA	NA	NA
PE 16:0;0_18:2;0	Alzheimer	MR-PRESSO	TRUE	TRUE	FALSE	FALSE	-0.0773937	0.0293268	NA	NA	0.0385917	7	NA	0	NA	NA	NA	NA	NA	NA	NA	NA	NA	NA	NA	NA	15.084	0.162	NA	NA	NA
PE 16:0;0_20:4;0	Alzheimer	IVW	FALSE	FALSE	FALSE	FALSE	-0.0415129	0.0324161	-0.105047	0.0220215	0.200325	9	NA	NA	1.51523	18.3674	0.0186342	148.283	NA	NA	NA	NA	NA	NA	NA	NA	NA	NA	NA	NA	NA
PE 16:0;0_20:4;0	Alzheimer	Weighted Median	FALSE	FALSE	FALSE	FALSE	-0.0364672	0.0340394	-0.103183	0.0302489	0.284025	9	NA	NA	NA	NA	NA	NA	NA	NA	NA	NA	NA	NA	NA	NA	NA	NA	NA	NA	NA
PE 16:0;0_20:4;0	Alzheimer	MR-Egger	TRUE	FALSE	FALSE	FALSE	-0.134947	0.0524755	-0.237797	-0.0320969	0.0101224	9	NA	NA	1.27277	11.3396	0.124478	NA	0.0304161	0.0146029	0.00179486	0.0590373	0.0372626	0.0372626	0.0101224	NA	NA	NA	NA	NA	NA
PE 16:0;0_20:4;0	Alzheimer	MR Lasso	FALSE	FALSE	FALSE	FALSE	0.0439685	0.0305091	-0.0158282	0.103765	0.149539	9	7	NA	NA	NA	NA	NA	NA	NA	NA	NA	NA	NA	NA	-0.0301425	NA	NA	NA	NA	NA
PE 16:0;0_20:4;0	Alzheimer	MR-PRESSO	FALSE	FALSE	FALSE	FALSE	-0.0415129	0.0324161	NA	NA	0.236203	9	NA	0	NA	NA	NA	NA	NA	NA	NA	NA	NA	NA	NA	NA	29.4907	0.06	NA	NA	NA
PE 18:0;0_18:2;0	Alzheimer	IVW	TRUE	FALSE	FALSE	FALSE	-0.0650602	0.0300016	-0.123862	-0.0062582	0.0301161	9	NA	NA	1.39079	15.4744	0.0505517	152.95	NA	NA	NA	NA	NA	NA	NA	NA	NA	NA	NA	NA	NA
PE 18:0;0_18:2;0	Alzheimer	Weighted Median	TRUE	FALSE	FALSE	FALSE	-0.100592	0.0306568	-0.160678	-0.0405052	0.00103362	9	NA	NA	NA	NA	NA	NA	NA	NA	NA	NA	NA	NA	NA	NA	NA	NA	NA	NA	NA
PE 18:0;0_18:2;0	Alzheimer	MR-Egger	TRUE	FALSE	FALSE	FALSE	-0.152547	0.060233	-0.270601	-0.0344923	0.0113216	9	NA	NA	1.26596	11.2185	0.129368	NA	0.025058	0.015377	-0.00508031	0.0551964	0.10319	0.10319	0.0113216	NA	NA	NA	NA	NA	NA
PE 18:0;0_18:2;0	Alzheimer	MR Lasso	TRUE	FALSE	FALSE	FALSE	-0.0650602	0.0300016	-0.123862	-0.0062582	0.0301161	9	9	NA	NA	NA	NA	NA	NA	NA	NA	NA	NA	NA	NA	-0.0650602	NA	NA	NA	NA	NA
PE 18:0;0_18:2;0	Alzheimer	MR-PRESSO	FALSE	FALSE	FALSE	FALSE	-0.0650602	0.0300016	NA	NA	0.0619574	9	NA	0	NA	NA	NA	NA	NA	NA	NA	NA	NA	NA	NA	NA	20.6629	0.063	NA	NA	NA
PE 18:0;0_20:4;0	Alzheimer	IVW	FALSE	FALSE	FALSE	FALSE	-0.016257	0.0349653	-0.0847876	0.0522736	0.641969	10	NA	NA	1.60588	23.2098	0.00574197	135.342	NA	NA	NA	NA	NA	NA	NA	NA	NA	NA	NA	NA	NA
PE 18:0;0_20:4;0	Alzheimer	Weighted Median	FALSE	FALSE	FALSE	FALSE	-0.0129486	0.0368137	-0.0851022	0.059205	0.725039	10	NA	NA	NA	NA	NA	NA	NA	NA	NA	NA	NA	NA	NA	NA	NA	NA	NA	NA	NA
PE 18:0;0_20:4;0	Alzheimer	MR-Egger	TRUE	FALSE	FALSE	FALSE	-0.202422	0.0609415	-0.321865	-0.0829794	0.000895068	10	NA	NA	1.10378	9.74663	0.283261	NA	0.0593163	0.0178436	0.0243435	0.0942891	0.000886626	0.000886626	0.000895068	NA	NA	NA	NA	NA	NA
PE 18:0;0_20:4;0	Alzheimer	MR Lasso	FALSE	FALSE	FALSE	FALSE	0.0445118	0.0319204	-0.0180511	0.107075	0.163178	10	7	NA	NA	NA	NA	NA	NA	NA	NA	NA	NA	NA	NA	-0.0116733	NA	NA	NA	NA	NA
PE 18:0;0_20:4;0	Alzheimer	MR-PRESSO	FALSE	FALSE	FALSE	FALSE	-0.016257	0.0349653	NA	NA	0.653013	10	NA	2	NA	NA	NA	NA	NA	NA	NA	NA	NA	NA	NA	NA	33.7078	0.016	0.00101481	0.0334066	0.976614
PE 18:1;0_18:1;0	Alzheimer	IVW	TRUE	FALSE	FALSE	FALSE	-0.0934338	0.0371004	-0.166149	-0.0207183	0.0117888	7	NA	NA	1.25632	9.47003	0.148818	101.254	NA	NA	NA	NA	NA	NA	NA	NA	NA	NA	NA	NA	NA
PE 18:1;0_18:1;0	Alzheimer	Weighted Median	TRUE	FALSE	FALSE	FALSE	-0.150855	0.0433153	-0.235751	-0.0659585	0.000496356	7	NA	NA	NA	NA	NA	NA	NA	NA	NA	NA	NA	NA	NA	NA	NA	NA	NA	NA	NA
PE 18:1;0_18:1;0	Alzheimer	MR-Egger	FALSE	FALSE	FALSE	FALSE	-0.153521	0.108262	-0.365711	0.0586695	0.156178	7	NA	NA	1.32986	8.8427	0.115505	NA	0.0147097	0.0246981	-0.0336977	0.063117	0.551456	0.551456	0.156178	NA	NA	NA	NA	NA	NA
PE 18:1;0_18:1;0	Alzheimer	MR Lasso	TRUE	FALSE	FALSE	FALSE	-0.0934338	0.0371004	-0.166149	-0.0207183	0.0117888	7	7	NA	NA	NA	NA	NA	NA	NA	NA	NA	NA	NA	NA	-0.0934338	NA	NA	NA	NA	NA
PE 18:1;0_18:1;0	Alzheimer	MR-PRESSO	TRUE	FALSE	FALSE	FALSE	-0.0934338	0.0371004	NA	NA	0.0453849	7	NA	0	NA	NA	NA	NA	NA	NA	NA	NA	NA	NA	NA	NA	15.2252	0.151	NA	NA	NA
PI 18:0;0_18:1;0	Alzheimer	IVW	FALSE	FALSE	FALSE	FALSE	-0.00352655	0.0503017	-0.102116	0.0950629	0.944108	6	NA	NA	1.46528	10.7352	0.056891	87.4502	NA	NA	NA	NA	NA	NA	NA	NA	NA	NA	NA	NA	NA
PI 18:0;0_18:1;0	Alzheimer	Weighted Median	FALSE	FALSE	FALSE	FALSE	0.0257595	0.0467555	-0.0658795	0.117399	0.581674	6	NA	NA	NA	NA	NA	NA	NA	NA	NA	NA	NA	NA	NA	NA	NA	NA	NA	NA	NA
PI 18:0;0_18:1;0	Alzheimer	MR-Egger	FALSE	FALSE	FALSE	FALSE	-0.0793759	0.307405	-0.681879	0.523128	0.796243	6	NA	NA	1.62549	10.5688	0.0318619	NA	0.0132552	0.0528287	-0.0902871	0.116797	0.801885	0.801885	0.796243	NA	NA	NA	NA	NA	NA
PI 18:0;0_18:1;0	Alzheimer	MR Lasso	FALSE	FALSE	FALSE	FALSE	-0.000341612	0.0390286	-0.0768363	0.076153	0.993016	6	4	NA	NA	NA	NA	NA	NA	NA	NA	NA	NA	NA	NA	-0.0019938	NA	NA	NA	NA	NA
PI 18:0;0_18:1;0	Alzheimer	MR-PRESSO	FALSE	FALSE	FALSE	FALSE	-0.00352655	0.0503017	NA	NA	0.946825	6	NA	0	NA	NA	NA	NA	NA	NA	NA	NA	NA	NA	NA	NA	14.7441	0.096	NA	NA	NA
PI 18:0;0_18:2;0	Alzheimer	IVW	FALSE	FALSE	FALSE	FALSE	-0.0315145	0.0367041	-0.103453	0.0404242	0.390556	6	NA	NA	1.52992	11.7032	0.0390884	186.299	NA	NA	NA	NA	NA	NA	NA	NA	NA	NA	NA	NA	NA
PI 18:0;0_18:2;0	Alzheimer	Weighted Median	FALSE	FALSE	FALSE	FALSE	-0.0485387	0.0317069	-0.110683	0.0136058	0.125805	6	NA	NA	NA	NA	NA	NA	NA	NA	NA	NA	NA	NA	NA	NA	NA	NA	NA	NA	NA
PI 18:0;0_18:2;0	Alzheimer	MR-Egger	FALSE	FALSE	FALSE	FALSE	-0.107216	0.101705	-0.306553	0.0921214	0.291796	6	NA	NA	1.58741	10.0795	0.0391097	NA	0.0201354	0.0250837	-0.0290278	0.0692986	0.422132	0.422132	0.291796	NA	NA	NA	NA	NA	NA
PI 18:0;0_18:2;0	Alzheimer	MR Lasso	FALSE	FALSE	FALSE	FALSE	-0.0315145	0.0367041	-0.103453	0.0404242	0.390556	6	6	NA	NA	NA	NA	NA	NA	NA	NA	NA	NA	NA	NA	-0.0315145	NA	NA	NA	NA	NA
PI 18:0;0_18:2;0	Alzheimer	MR-PRESSO	FALSE	FALSE	FALSE	FALSE	-0.0315145	0.0367041	NA	NA	0.429785	6	NA	0	NA	NA	NA	NA	NA	NA	NA	NA	NA	NA	NA	NA	16.2282	0.103	NA	NA	NA
PI 18:0;0_20:3;0	Alzheimer	IVW	FALSE	FALSE	FALSE	FALSE	-0.0251012	0.0349726	-0.0936463	0.0434438	0.472918	5	NA	NA	1.22357	5.98854	0.200006	145.848	NA	NA	NA	NA	NA	NA	NA	NA	NA	NA	NA	NA	NA
PI 18:0;0_20:3;0	Alzheimer	Weighted Median	FALSE	FALSE	FALSE	FALSE	-0.0557969	0.0358946	-0.126149	0.0145552	0.120074	5	NA	NA	NA	NA	NA	NA	NA	NA	NA	NA	NA	NA	NA	NA	NA	NA	NA	NA	NA
PI 18:0;0_20:3;0	Alzheimer	MR-Egger	FALSE	FALSE	FALSE	FALSE	-0.135308	0.0845543	-0.301031	0.0304158	0.109544	5	NA	NA	1.09769	3.61478	0.306178	NA	0.0269014	0.0191662	-0.0106637	0.0644666	0.160443	0.160443	0.109544	NA	NA	NA	NA	NA	NA
PI 18:0;0_20:3;0	Alzheimer	MR Lasso	FALSE	FALSE	FALSE	FALSE	-0.0251012	0.0349726	-0.0936463	0.0434438	0.472918	5	5	NA	NA	NA	NA	NA	NA	NA	NA	NA	NA	NA	NA	-0.0251012	NA	NA	NA	NA	NA
PI 18:0;0_20:3;0	Alzheimer	MR-PRESSO	FALSE	FALSE	FALSE	FALSE	-0.0251012	0.0349726	NA	NA	0.512603	5	NA	0	NA	NA	NA	NA	NA	NA	NA	NA	NA	NA	NA	NA	16.8934	0.306	NA	NA	NA
PI 18:0;0_20:4;0	Alzheimer	IVW	TRUE	FALSE	FALSE	FALSE	0.0784843	0.0263041	0.0269292	0.130039	0.0028476	9	NA	NA	0.573574	2.6319	0.955296	101.482	NA	NA	NA	NA	NA	NA	NA	NA	NA	NA	NA	NA	NA
PI 18:0;0_20:4;0	Alzheimer	Weighted Median	FALSE	FALSE	FALSE	FALSE	0.056444	0.0336802	-0.00956795	0.122456	0.0937615	9	NA	NA	NA	NA	NA	NA	NA	NA	NA	NA	NA	NA	NA	NA	NA	NA	NA	NA	NA
PI 18:0;0_20:4;0	Alzheimer	MR-Egger	FALSE	FALSE	FALSE	FALSE	0.102387	0.0673963	-0.0297073	0.234481	0.128717	9	NA	NA	0.595641	2.48351	0.928333	NA	-0.00501505	0.013019	-0.0305318	0.0205017	0.700082	0.700082	0.128717	NA	NA	NA	NA	NA	NA
PI 18:0;0_20:4;0	Alzheimer	MR Lasso	TRUE	FALSE	FALSE	FALSE	0.0784843	0.0263041	0.0269292	0.130039	0.0028476	9	9	NA	NA	NA	NA	NA	NA	NA	NA	NA	NA	NA	NA	0.0784843	NA	NA	NA	NA	NA
PI 18:0;0_20:4;0	Alzheimer	MR-PRESSO	TRUE	FALSE	FALSE	FALSE	0.0784843	0.0150874	NA	NA	0.000820407	9	NA	0	NA	NA	NA	NA	NA	NA	NA	NA	NA	NA	NA	NA	3.85704	0.935	NA	NA	NA
PI 18:1;0_18:1;0	Alzheimer	IVW	FALSE	FALSE	FALSE	FALSE	-0.0027224	0.0719658	-0.143773	0.138328	0.969824	5	NA	NA	1.65897	11.0087	0.0264667	65.6237	NA	NA	NA	NA	NA	NA	NA	NA	NA	NA	NA	NA	NA
PI 18:1;0_18:1;0	Alzheimer	Weighted Median	FALSE	FALSE	FALSE	FALSE	0.0414505	0.0646335	-0.0852288	0.16813	0.521317	5	NA	NA	NA	NA	NA	NA	NA	NA	NA	NA	NA	NA	NA	NA	NA	NA	NA	NA	NA
PI 18:1;0_18:1;0	Alzheimer	MR-Egger	FALSE	FALSE	FALSE	FALSE	0.238661	0.77153	-1.27351	1.75083	0.757067	5	NA	NA	1.88476	10.657	0.0137328	NA	-0.0365031	0.116017	-0.263893	0.190887	0.753039	0.753039	0.757067	NA	NA	NA	NA	NA	NA
PI 18:1;0_18:1;0	Alzheimer	MR Lasso	FALSE	FALSE	FALSE	FALSE	-0.0027224	0.0719658	-0.143773	0.138328	0.969824	5	5	NA	NA	NA	NA	NA	NA	NA	NA	NA	NA	NA	NA	-0.0027224	NA	NA	NA	NA	NA
PI 18:1;0_18:1;0	Alzheimer	MR-PRESSO	FALSE	FALSE	FALSE	FALSE	-0.0027224	0.0719658	NA	NA	0.971637	5	NA	0	NA	NA	NA	NA	NA	NA	NA	NA	NA	NA	NA	NA	19.2015	0.061	NA	NA	NA
SM 34:1;2	Alzheimer	IVW	FALSE	FALSE	FALSE	FALSE	-0.00462415	0.0971844	-0.195102	0.185854	0.96205	5	NA	NA	2.21449	19.6159	0.000594581	62.0701	NA	NA	NA	NA	NA	NA	NA	NA	NA	NA	NA	NA	NA
SM 34:1;2	Alzheimer	Weighted Median	FALSE	FALSE	FALSE	FALSE	0.0801897	0.0604084	-0.0382086	0.198588	0.184357	5	NA	NA	NA	NA	NA	NA	NA	NA	NA	NA	NA	NA	NA	NA	NA	NA	NA	NA	NA
SM 34:1;2	Alzheimer	MR-Egger	FALSE	FALSE	FALSE	FALSE	0.237298	0.146936	-0.0506909	0.525288	0.106315	5	NA	NA	1.71438	8.81734	0.0318206	NA	-0.0652383	0.0340352	-0.131946	0.00146952	0.0552649	0.0552649	0.106315	NA	NA	NA	NA	NA	NA
SM 34:1;2	Alzheimer	MR Lasso	FALSE	FALSE	FALSE	FALSE	0.0633988	0.0507106	-0.0359922	0.16279	0.211224	5	4	NA	NA	NA	NA	NA	NA	NA	NA	NA	NA	NA	NA	0.00141882	NA	NA	NA	NA	NA
SM 34:1;2	Alzheimer	MR-PRESSO	FALSE	FALSE	FALSE	FALSE	-0.00462415	0.0971844	NA	NA	0.964331	5	NA	1	NA	NA	NA	NA	NA	NA	NA	NA	NA	NA	NA	NA	27.4487	0.008	0.0633988	0.0507106	0.299864
SM 34:2;2	Alzheimer	IVW	FALSE	FALSE	FALSE	FALSE	-0.017315	0.0880251	-0.189841	0.155211	0.844058	7	NA	NA	2.00283	24.068	0.000507432	45.1595	NA	NA	NA	NA	NA	NA	NA	NA	NA	NA	NA	NA	NA
SM 34:2;2	Alzheimer	Weighted Median	FALSE	FALSE	FALSE	FALSE	0.125417	0.0689818	-0.00978474	0.260619	0.069046	7	NA	NA	NA	NA	NA	NA	NA	NA	NA	NA	NA	NA	NA	NA	NA	NA	NA	NA	NA
SM 34:2;2	Alzheimer	MR-Egger	FALSE	FALSE	FALSE	FALSE	0.0375108	0.259319	-0.470746	0.545767	0.884986	7	NA	NA	2.18272	23.8213	0.000234973	NA	-0.0107093	0.0470602	-0.102946	0.0815269	0.819984	0.819984	0.884986	NA	NA	NA	NA	NA	NA
SM 34:2;2	Alzheimer	MR Lasso	FALSE	FALSE	FALSE	FALSE	-0.017315	0.0880251	-0.189841	0.155211	0.844058	7	7	NA	NA	NA	NA	NA	NA	NA	NA	NA	NA	NA	NA	-0.017315	NA	NA	NA	NA	NA
SM 34:2;2	Alzheimer	MR-PRESSO	FALSE	FALSE	FALSE	FALSE	-0.017315	0.0880251	NA	NA	0.850552	7	NA	3	NA	NA	NA	NA	NA	NA	NA	NA	NA	NA	NA	NA	35.5831	0.001	0.0306286	0.0620832	0.655623
SM 36:1;2	Alzheimer	IVW	FALSE	FALSE	FALSE	FALSE	0.000825284	0.0457373	-0.0888181	0.0904687	0.985604	7	NA	NA	1.18067	8.36385	0.21264	57.712	NA	NA	NA	NA	NA	NA	NA	NA	NA	NA	NA	NA	NA
SM 36:1;2	Alzheimer	Weighted Median	FALSE	FALSE	FALSE	FALSE	0.00914	0.0527277	-0.0942043	0.112484	0.862381	7	NA	NA	NA	NA	NA	NA	NA	NA	NA	NA	NA	NA	NA	NA	NA	NA	NA	NA	NA
SM 36:1;2	Alzheimer	MR-Egger	FALSE	FALSE	FALSE	FALSE	0.118293	0.108979	-0.0953024	0.331889	0.277716	7	NA	NA	1.14389	6.54244	0.256953	NA	-0.022419	0.0190019	-0.0596619	0.014824	0.238068	0.238068	0.277716	NA	NA	NA	NA	NA	NA
SM 36:1;2	Alzheimer	MR Lasso	FALSE	FALSE	FALSE	FALSE	0.000825284	0.0457373	-0.0888181	0.0904687	0.985604	7	7	NA	NA	NA	NA	NA	NA	NA	NA	NA	NA	NA	NA	0.000825284	NA	NA	NA	NA	NA
SM 36:1;2	Alzheimer	MR-PRESSO	FALSE	FALSE	FALSE	FALSE	0.000825284	0.0457373	NA	NA	0.986189	7	NA	0	NA	NA	NA	NA	NA	NA	NA	NA	NA	NA	NA	NA	10.5652	0.294	NA	NA	NA
SM 38:1;2	Alzheimer	IVW	FALSE	FALSE	FALSE	FALSE	-0.00814898	0.0334942	-0.0737964	0.0574985	0.807777	7	NA	NA	1.15088	7.94709	0.242006	103.051	NA	NA	NA	NA	NA	NA	NA	NA	NA	NA	NA	NA	NA
SM 38:1;2	Alzheimer	Weighted Median	FALSE	FALSE	FALSE	FALSE	-0.0183912	0.0379992	-0.0928683	0.056086	0.628394	7	NA	NA	NA	NA	NA	NA	NA	NA	NA	NA	NA	NA	NA	NA	NA	NA	NA	NA	NA
SM 38:1;2	Alzheimer	MR-Egger	FALSE	FALSE	FALSE	FALSE	0.0323555	0.0823472	-0.129042	0.193753	0.694381	7	NA	NA	1.22478	7.50047	0.186	NA	-0.0108506	0.0198859	-0.0498263	0.0281251	0.585311	0.585311	0.694381	NA	NA	NA	NA	NA	NA
SM 38:1;2	Alzheimer	MR Lasso	FALSE	FALSE	FALSE	FALSE	-0.00814898	0.0334942	-0.0737964	0.0574985	0.807777	7	7	NA	NA	NA	NA	NA	NA	NA	NA	NA	NA	NA	NA	-0.00814898	NA	NA	NA	NA	NA
SM 38:1;2	Alzheimer	MR-PRESSO	FALSE	FALSE	FALSE	FALSE	-0.00814898	0.0334942	NA	NA	0.815881	7	NA	0	NA	NA	NA	NA	NA	NA	NA	NA	NA	NA	NA	NA	10.1798	0.319	NA	NA	NA
SM 38:2;2	Alzheimer	IVW	FALSE	FALSE	FALSE	FALSE	-0.00338492	0.0447573	-0.0911077	0.0843379	0.939715	8	NA	NA	1.36782	13.0966	0.0697904	72.2006	NA	NA	NA	NA	NA	NA	NA	NA	NA	NA	NA	NA	NA
SM 38:2;2	Alzheimer	Weighted Median	FALSE	FALSE	FALSE	FALSE	-0.0153519	0.0433463	-0.100309	0.0696054	0.723213	8	NA	NA	NA	NA	NA	NA	NA	NA	NA	NA	NA	NA	NA	NA	NA	NA	NA	NA	NA
SM 38:2;2	Alzheimer	MR-Egger	TRUE	FALSE	FALSE	FALSE	-0.207423	0.096322	-0.39621	-0.0186351	0.0312848	8	NA	NA	1.08194	7.02354	0.318675	NA	0.0424707	0.0186462	0.00592488	0.0790165	0.0227434	0.0227434	0.0312848	NA	NA	NA	NA	NA	NA
SM 38:2;2	Alzheimer	MR-PRESSO	FALSE	FALSE	FALSE	FALSE	-0.00338492	0.0447573	NA	NA	0.941831	8	NA	0	NA	NA	NA	NA	NA	NA	NA	NA	NA	NA	NA	NA	16.0671	0.126	NA	NA	NA
SM 40:2;2	Alzheimer	IVW	FALSE	FALSE	FALSE	FALSE	0.0187829	0.0598877	-0.0985948	0.136161	0.753798	6	NA	NA	1.55471	12.0856	0.0336329	67.8361	NA	NA	NA	NA	NA	NA	NA	NA	NA	NA	NA	NA	NA
SM 40:2;2	Alzheimer	Weighted Median	FALSE	FALSE	FALSE	FALSE	-0.000119681	0.0507144	-0.099518	0.0992787	0.998117	6	NA	NA	NA	NA	NA	NA	NA	NA	NA	NA	NA	NA	NA	NA	NA	NA	NA	NA	NA
SM 40:2;2	Alzheimer	MR-Egger	FALSE	FALSE	FALSE	FALSE	-0.0396157	0.140742	-0.315464	0.236233	0.778344	6	NA	NA	1.69246	11.4577	0.0218738	NA	0.0133305	0.0284722	-0.042474	0.069135	0.639646	0.639646	0.778344	NA	NA	NA	NA	NA	NA
SM 40:2;2	Alzheimer	MR Lasso	FALSE	FALSE	FALSE	FALSE	0.0187829	0.0598877	-0.0985948	0.136161	0.753798	6	6	NA	NA	NA	NA	NA	NA	NA	NA	NA	NA	NA	NA	0.0187829	NA	NA	NA	NA	NA
SM 40:2;2	Alzheimer	MR-PRESSO	FALSE	FALSE	FALSE	FALSE	0.0187829	0.0598877	NA	NA	0.76646	6	NA	0	NA	NA	NA	NA	NA	NA	NA	NA	NA	NA	NA	NA	15.8677	0.088	NA	NA	NA
SM 42:2;2	Alzheimer	IVW	FALSE	FALSE	FALSE	FALSE	0.220162	0.27927	-0.327197	0.767521	0.430493	6	NA	NA	6.97836	243.488	1.37153e-50	63.659	NA	NA	NA	NA	NA	NA	NA	NA	NA	NA	NA	NA	NA
SM 42:2;2	Alzheimer	Weighted Median	FALSE	FALSE	FALSE	FALSE	0.0973615	0.0524694	-0.00547656	0.2002	0.0635124	6	NA	NA	NA	NA	NA	NA	NA	NA	NA	NA	NA	NA	NA	NA	NA	NA	NA	NA	NA
SM 42:2;2	Alzheimer	MR-Egger	FALSE	FALSE	FALSE	FALSE	-0.0252405	0.64224	-1.28401	1.23353	0.968651	6	NA	NA	7.6244	232.526	3.77367e-49	NA	0.0774431	0.178341	-0.2721	0.426986	0.664114	0.664114	0.968651	NA	NA	NA	NA	NA	NA
SM 42:2;2	Alzheimer	MR Lasso	FALSE	FALSE	FALSE	FALSE	0.0498442	0.0441174	-0.0366243	0.136313	0.258557	6	5	NA	NA	NA	NA	NA	NA	NA	NA	NA	NA	NA	NA	0.205031	NA	NA	NA	NA	NA
SM 42:2;2	Alzheimer	MR-PRESSO	FALSE	FALSE	FALSE	FALSE	0.220162	0.27927	NA	NA	0.466208	6	NA	2	NA	NA	NA	NA	NA	NA	NA	NA	NA	NA	NA	NA	288.997	<0.001	0.0797792	0.03934	0.135613
TAG 51:3;0	Alzheimer	IVW	FALSE	FALSE	FALSE	FALSE	-0.00142878	0.0593902	-0.117831	0.114974	0.980807	6	NA	NA	1.33945	8.97066	0.11024	53.4112	NA	NA	NA	NA	NA	NA	NA	NA	NA	NA	NA	NA	NA
TAG 51:3;0	Alzheimer	Weighted Median	FALSE	FALSE	FALSE	FALSE	0.0446172	0.056146	-0.0654269	0.154661	0.426809	6	NA	NA	NA	NA	NA	NA	NA	NA	NA	NA	NA	NA	NA	NA	NA	NA	NA	NA	NA
TAG 51:3;0	Alzheimer	MR-Egger	TRUE	FALSE	FALSE	FALSE	0.263148	0.131584	0.00524752	0.521049	0.0455172	6	NA	NA	1.02209	4.17871	0.38236	NA	-0.0441627	0.0206201	-0.0845772	-0.00374809	0.032215	0.032215	0.0455172	NA	NA	NA	NA	NA	NA
TAG 51:3;0	Alzheimer	MR Lasso	FALSE	FALSE	FALSE	FALSE	-0.00142878	0.0593902	-0.117831	0.114974	0.980807	6	6	NA	NA	NA	NA	NA	NA	NA	NA	NA	NA	NA	NA	-0.00142878	NA	NA	NA	NA	NA
TAG 51:3;0	Alzheimer	MR-PRESSO	FALSE	FALSE	FALSE	FALSE	-0.00142878	0.0593902	NA	NA	0.981737	6	NA	0	NA	NA	NA	NA	NA	NA	NA	NA	NA	NA	NA	NA	12.012	0.172	NA	NA	NA
TAG 52:3;0	Alzheimer	IVW	FALSE	FALSE	FALSE	FALSE	-0.0277971	0.0518813	-0.129483	0.0738884	0.592109	7	NA	NA	1.3374	10.7319	0.0970253	60.1219	NA	NA	NA	NA	NA	NA	NA	NA	NA	NA	NA	NA	NA
TAG 52:3;0	Alzheimer	Weighted Median	FALSE	FALSE	FALSE	FALSE	0.0364122	0.0516446	-0.0648093	0.137634	0.480777	7	NA	NA	NA	NA	NA	NA	NA	NA	NA	NA	NA	NA	NA	NA	NA	NA	NA	NA	NA
TAG 52:3;0	Alzheimer	MR-Egger	FALSE	FALSE	FALSE	FALSE	0.174203	0.113994	-0.0492208	0.397626	0.126468	7	NA	NA	1.11284	6.19207	0.287976	NA	-0.0357695	0.0186822	-0.072386	0.000846874	0.0555393	0.0555393	0.126468	NA	NA	NA	NA	NA	NA
TAG 52:3;0	Alzheimer	MR-PRESSO	FALSE	FALSE	FALSE	FALSE	-0.0277971	0.0518813	NA	NA	0.611378	7	NA	0	NA	NA	NA	NA	NA	NA	NA	NA	NA	NA	NA	NA	15.6765	0.128	NA	NA	NA
TAG 52:4;0	Alzheimer	IVW	FALSE	FALSE	FALSE	FALSE	-0.0279187	0.0498297	-0.125583	0.0697456	0.575286	8	NA	NA	1.29498	11.7387	0.109485	53.404	NA	NA	NA	NA	NA	NA	NA	NA	NA	NA	NA	NA	NA
TAG 52:4;0	Alzheimer	Weighted Median	FALSE	FALSE	FALSE	FALSE	0.0419241	0.0525944	-0.0611591	0.145007	0.425381	8	NA	NA	NA	NA	NA	NA	NA	NA	NA	NA	NA	NA	NA	NA	NA	NA	NA	NA	NA
TAG 52:4;0	Alzheimer	MR-Egger	FALSE	FALSE	FALSE	FALSE	0.180193	0.111491	-0.0383264	0.398711	0.106051	8	NA	NA	1.08089	7.00993	0.31993	NA	-0.0364899	0.0181375	-0.0720388	-0.000941019	0.0442361	0.0442361	0.106051	NA	NA	NA	NA	NA	NA
TAG 52:4;0	Alzheimer	MR Lasso	FALSE	FALSE	FALSE	FALSE	-0.0279187	0.0498297	-0.125583	0.0697456	0.575286	8	8	NA	NA	NA	NA	NA	NA	NA	NA	NA	NA	NA	NA	-0.0279187	NA	NA	NA	NA	NA
TAG 52:4;0	Alzheimer	MR-PRESSO	FALSE	FALSE	FALSE	FALSE	-0.0279187	0.0498297	NA	NA	0.592757	8	NA	0	NA	NA	NA	NA	NA	NA	NA	NA	NA	NA	NA	NA	16.0478	0.15	NA	NA	NA
TAG 53:3;0	Alzheimer	IVW	FALSE	FALSE	FALSE	FALSE	-0.0274055	0.064931	-0.154668	0.099857	0.672973	6	NA	NA	1.53084	11.7173	0.0388738	58.2381	NA	NA	NA	NA	NA	NA	NA	NA	NA	NA	NA	NA	NA
TAG 53:3;0	Alzheimer	Weighted Median	FALSE	FALSE	FALSE	FALSE	0.0400056	0.055497	-0.0687667	0.148778	0.470996	6	NA	NA	NA	NA	NA	NA	NA	NA	NA	NA	NA	NA	NA	NA	NA	NA	NA	NA	NA
TAG 53:3;0	Alzheimer	MR-Egger	FALSE	FALSE	FALSE	FALSE	0.253431	0.137543	-0.0161477	0.523011	0.0653929	6	NA	NA	1.15553	5.34099	0.254065	NA	-0.0455142	0.0208278	-0.086336	-0.00469249	0.0288696	0.0288696	0.0653929	NA	NA	NA	NA	NA	NA
TAG 53:3;0	Alzheimer	MR Lasso	FALSE	FALSE	FALSE	FALSE	0.0411484	0.0476949	-0.0523319	0.134629	0.388279	6	4	NA	NA	NA	NA	NA	NA	NA	NA	NA	NA	NA	NA	-0.0215098	NA	NA	NA	NA	NA
TAG 53:3;0	Alzheimer	MR-PRESSO	FALSE	FALSE	FALSE	FALSE	-0.0274055	0.064931	NA	NA	0.690507	6	NA	0	NA	NA	NA	NA	NA	NA	NA	NA	NA	NA	NA	NA	17.2921	0.083	NA	NA	NA
TAG 54:4;0	Alzheimer	IVW	FALSE	FALSE	FALSE	FALSE	-0.0677363	0.0535013	-0.172597	0.0371242	0.205488	8	NA	NA	1.38837	13.493	0.0609692	53.3142	NA	NA	NA	NA	NA	NA	NA	NA	NA	NA	NA	NA	NA
TAG 54:4;0	Alzheimer	Weighted Median	FALSE	FALSE	FALSE	FALSE	0.00137688	0.0559743	-0.108331	0.111084	0.980375	8	NA	NA	NA	NA	NA	NA	NA	NA	NA	NA	NA	NA	NA	NA	NA	NA	NA	NA	NA
TAG 54:4;0	Alzheimer	MR-Egger	FALSE	FALSE	FALSE	FALSE	0.139872	0.0978538	-0.0519177	0.331662	0.152889	8	NA	NA	1.08309	7.03845	0.317306	NA	-0.0330867	0.0141053	-0.0607327	-0.00544078	0.018992	0.018992	0.152889	NA	NA	NA	NA	NA	NA
TAG 54:4;0	Alzheimer	MR Lasso	FALSE	FALSE	FALSE	FALSE	-0.0677363	0.0535013	-0.172597	0.0371242	0.205488	8	8	NA	NA	NA	NA	NA	NA	NA	NA	NA	NA	NA	NA	-0.0677363	NA	NA	NA	NA	NA
TAG 54:4;0	Alzheimer	MR-PRESSO	FALSE	FALSE	FALSE	FALSE	-0.0677363	0.0535013	NA	NA	0.245993	8	NA	0	NA	NA	NA	NA	NA	NA	NA	NA	NA	NA	NA	NA	21.6068	0.085	NA	NA	NA
TAG 54:5;0	Alzheimer	IVW	FALSE	FALSE	FALSE	FALSE	-0.0182663	0.0560604	-0.128143	0.09161	0.744551	5	NA	NA	1.19872	5.74769	0.2188	57.8798	NA	NA	NA	NA	NA	NA	NA	NA	NA	NA	NA	NA	NA
TAG 54:5;0	Alzheimer	Weighted Median	FALSE	FALSE	FALSE	FALSE	0.0382794	0.0587072	-0.0767847	0.153343	0.514376	5	NA	NA	NA	NA	NA	NA	NA	NA	NA	NA	NA	NA	NA	NA	NA	NA	NA	NA	NA
TAG 54:5;0	Alzheimer	MR-Egger	FALSE	FALSE	FALSE	FALSE	0.134263	0.136229	-0.132741	0.401266	0.324346	5	NA	NA	1.13305	3.85139	0.277965	NA	-0.0277322	0.022818	-0.0724547	0.0169903	0.224228	0.224228	0.324346	NA	NA	NA	NA	NA	NA
TAG 54:5;0	Alzheimer	MR Lasso	FALSE	FALSE	FALSE	FALSE	-0.0182663	0.0560604	-0.128143	0.09161	0.744551	5	5	NA	NA	NA	NA	NA	NA	NA	NA	NA	NA	NA	NA	-0.0182663	NA	NA	NA	NA	NA
TAG 54:5;0	Alzheimer	MR-PRESSO	FALSE	FALSE	FALSE	FALSE	-0.0182663	0.0560604	NA	NA	0.760884	5	NA	0	NA	NA	NA	NA	NA	NA	NA	NA	NA	NA	NA	NA	10.1187	0.273	NA	NA	NA
TAG 56:6;0	Alzheimer	IVW	FALSE	FALSE	FALSE	FALSE	0.056793	0.0457561	-0.0328874	0.146473	0.214528	7	NA	NA	1.38747	11.5504	0.0727834	82.4595	NA	NA	NA	NA	NA	NA	NA	NA	NA	NA	NA	NA	NA
TAG 56:6;0	Alzheimer	Weighted Median	TRUE	FALSE	FALSE	FALSE	0.0942793	0.0429919	0.0100168	0.178542	0.0283104	7	NA	NA	NA	NA	NA	NA	NA	NA	NA	NA	NA	NA	NA	NA	NA	NA	NA	NA	NA
TAG 56:6;0	Alzheimer	MR-Egger	FALSE	FALSE	FALSE	FALSE	0.234994	0.147092	-0.0533013	0.523289	0.110133	7	NA	NA	1.32199	8.73832	0.119968	NA	-0.0356821	0.0281296	-0.0908151	0.0194509	0.204623	0.204623	0.110133	NA	NA	NA	NA	NA	NA
TAG 56:6;0	Alzheimer	MR Lasso	FALSE	FALSE	FALSE	FALSE	0.056793	0.0457561	-0.0328874	0.146473	0.214528	7	7	NA	NA	NA	NA	NA	NA	NA	NA	NA	NA	NA	NA	0.056793	NA	NA	NA	NA	NA
TAG 56:6;0	Alzheimer	MR-PRESSO	FALSE	FALSE	FALSE	FALSE	0.056793	0.0457561	NA	NA	0.260852	7	NA	0	NA	NA	NA	NA	NA	NA	NA	NA	NA	NA	NA	NA	16.1129	0.105	NA	NA	NA
TAG 56:7;0	Alzheimer	IVW	FALSE	FALSE	FALSE	FALSE	0.0433543	0.0793299	-0.112129	0.198838	0.584717	5	NA	NA	1.75076	12.2606	0.0155148	60.7173	NA	NA	NA	NA	NA	NA	NA	NA	NA	NA	NA	NA	NA
TAG 56:7;0	Alzheimer	Weighted Median	FALSE	FALSE	FALSE	FALSE	0.0635713	0.0623331	-0.0585993	0.185742	0.307793	5	NA	NA	NA	NA	NA	NA	NA	NA	NA	NA	NA	NA	NA	NA	NA	NA	NA	NA	NA
TAG 56:7;0	Alzheimer	MR-Egger	FALSE	FALSE	FALSE	FALSE	0.153153	0.288488	-0.412273	0.718579	0.5955	5	NA	NA	1.9697	11.6391	0.00872728	NA	-0.0183051	0.0457357	-0.107945	0.0713352	0.688982	0.688982	0.5955	NA	NA	NA	NA	NA	NA
TAG 56:7;0	Alzheimer	MR Lasso	FALSE	FALSE	FALSE	FALSE	0.0433543	0.0793299	-0.112129	0.198838	0.584717	5	5	NA	NA	NA	NA	NA	NA	NA	NA	NA	NA	NA	NA	0.0433543	NA	NA	NA	NA	NA
TAG 56:7;0	Alzheimer	MR-PRESSO	FALSE	FALSE	FALSE	FALSE	0.0433543	0.0793299	NA	NA	0.613772	5	NA	0	NA	NA	NA	NA	NA	NA	NA	NA	NA	NA	NA	NA	19.5875	0.058	NA	NA	NA
TAG 56:8;0	Alzheimer	IVW	FALSE	FALSE	FALSE	FALSE	0.0418232	0.0801458	-0.11526	0.198906	0.601783	5	NA	NA	1.61684	10.4566	0.0333997	48.1689	NA	NA	NA	NA	NA	NA	NA	NA	NA	NA	NA	NA	NA
TAG 56:8;0	Alzheimer	Weighted Median	FALSE	FALSE	FALSE	FALSE	0.059339	0.0671485	-0.0722697	0.190948	0.37686	5	NA	NA	NA	NA	NA	NA	NA	NA	NA	NA	NA	NA	NA	NA	NA	NA	NA	NA	NA
TAG 56:8;0	Alzheimer	MR-Egger	FALSE	FALSE	FALSE	FALSE	0.225042	0.31183	-0.386134	0.836217	0.47049	5	NA	NA	1.7603	9.296	0.0256035	NA	-0.0295622	0.0483035	-0.124235	0.065111	0.540532	0.540532	0.47049	NA	NA	NA	NA	NA	NA
TAG 56:8;0	Alzheimer	MR Lasso	FALSE	FALSE	FALSE	FALSE	0.0418232	0.0801458	-0.11526	0.198906	0.601783	5	5	NA	NA	NA	NA	NA	NA	NA	NA	NA	NA	NA	NA	0.0418232	NA	NA	NA	NA	NA
TAG 56:8;0	Alzheimer	MR-PRESSO	FALSE	FALSE	FALSE	FALSE	0.0418232	0.0801458	NA	NA	0.629345	5	NA	0	NA	NA	NA	NA	NA	NA	NA	NA	NA	NA	NA	NA	16.3958	0.056	NA	NA	NA
TAG 58:7;0	Alzheimer	IVW	FALSE	FALSE	FALSE	FALSE	0.0369995	0.0644659	-0.0893513	0.16335	0.566009	6	NA	NA	1.5379	11.8257	0.0372558	44.9733	NA	NA	NA	NA	NA	NA	NA	NA	NA	NA	NA	NA	NA
TAG 58:7;0	Alzheimer	Weighted Median	FALSE	FALSE	FALSE	FALSE	0.0487016	0.0600814	-0.0690557	0.166459	0.417599	6	NA	NA	NA	NA	NA	NA	NA	NA	NA	NA	NA	NA	NA	NA	NA	NA	NA	NA	NA
TAG 58:7;0	Alzheimer	MR-Egger	FALSE	FALSE	FALSE	FALSE	0.158117	0.289406	-0.409109	0.725342	0.584826	6	NA	NA	1.68076	11.2998	0.0233939	NA	-0.0186225	0.0431594	-0.103213	0.0659683	0.666117	0.666117	0.584826	NA	NA	NA	NA	NA	NA
TAG 58:7;0	Alzheimer	MR Lasso	FALSE	FALSE	FALSE	FALSE	0.0369995	0.0644659	-0.0893513	0.16335	0.566009	6	6	NA	NA	NA	NA	NA	NA	NA	NA	NA	NA	NA	NA	0.0369995	NA	NA	NA	NA	NA
TAG 58:7;0	Alzheimer	MR-PRESSO	FALSE	FALSE	FALSE	FALSE	0.0369995	0.0644659	NA	NA	0.590861	6	NA	0	NA	NA	NA	NA	NA	NA	NA	NA	NA	NA	NA	NA	17.6018	0.062	NA	NA	NA
HDL-C	Alzheimer	IVW	FALSE	FALSE	FALSE	FALSE	-0.0261297	0.0518166	-0.127688	0.0754289	0.614069	9	NA	NA	1.52103	18.5083	0.017722	60.6968	NA	NA	NA	NA	NA	NA	NA	NA	NA	NA	NA	NA	NA
HDL-C	Alzheimer	Weighted Median	FALSE	FALSE	FALSE	FALSE	-0.0374051	0.0467897	-0.129111	0.054301	0.424041	9	NA	NA	NA	NA	NA	NA	NA	NA	NA	NA	NA	NA	NA	NA	NA	NA	NA	NA	NA
HDL-C	Alzheimer	MR-Egger	FALSE	FALSE	FALSE	FALSE	-0.143252	0.149637	-0.436536	0.150032	0.338402	9	NA	NA	1.5504	16.8262	0.0185521	NA	0.0197332	0.0235888	-0.0264999	0.0659664	0.402845	0.402845	0.338402	NA	NA	NA	NA	NA	NA
HDL-C	Alzheimer	MR Lasso	FALSE	FALSE	FALSE	FALSE	-0.0261297	0.0518166	-0.127688	0.0754289	0.614069	9	9	NA	NA	NA	NA	NA	NA	NA	NA	NA	NA	NA	NA	-0.0261297	NA	NA	NA	NA	NA
HDL-C	Alzheimer	MR-PRESSO	FALSE	FALSE	FALSE	FALSE	-0.0261297	0.0518166	NA	NA	0.627662	9	NA	1	NA	NA	NA	NA	NA	NA	NA	NA	NA	NA	NA	NA	22.8263	0.031	0.0146775	0.0408338	0.729861
LDL-C	Alzheimer	IVW	FALSE	FALSE	FALSE	FALSE	0.650999	0.450084	-0.231149	1.53315	0.148066	9	NA	NA	15.5845	1943.01	0	84.6643	NA	NA	NA	NA	NA	NA	NA	NA	NA	NA	NA	NA	NA
LDL-C	Alzheimer	Weighted Median	FALSE	FALSE	FALSE	FALSE	0.107926	0.0613131	-0.0122451	0.228098	0.0783654	9	NA	NA	NA	NA	NA	NA	NA	NA	NA	NA	NA	NA	NA	NA	NA	NA	NA	NA	NA
LDL-C	Alzheimer	MR-Egger	FALSE	FALSE	FALSE	FALSE	0.0600052	0.831522	-1.56975	1.68976	0.942472	9	NA	NA	15.8593	1760.62	0	NA	0.173594	0.203853	-0.22595	0.573138	0.394454	0.394454	0.942472	NA	NA	NA	NA	NA	NA
LDL-C	Alzheimer	MR Lasso	FALSE	FALSE	FALSE	FALSE	0.0190489	0.0378279	-0.0550923	0.0931902	0.614565	9	7	NA	NA	NA	NA	NA	NA	NA	NA	NA	NA	NA	NA	0.390797	NA	NA	NA	NA	NA
LDL-C	Alzheimer	MR-PRESSO	FALSE	FALSE	FALSE	FALSE	0.650999	0.450084	NA	NA	0.186082	9	NA	1	NA	NA	NA	NA	NA	NA	NA	NA	NA	NA	NA	NA	2290.41	<0.001	NA	NA	NA
TC	Alzheimer	IVW	FALSE	FALSE	FALSE	FALSE	0.814248	0.644255	-0.448468	2.07696	0.20628	7	NA	NA	17.9573	1934.79	0	69.2172	NA	NA	NA	NA	NA	NA	NA	NA	NA	NA	NA	NA	NA
TC	Alzheimer	Weighted Median	FALSE	FALSE	FALSE	FALSE	0.0969647	0.0608988	-0.0223947	0.216324	0.111334	7	NA	NA	NA	NA	NA	NA	NA	NA	NA	NA	NA	NA	NA	NA	NA	NA	NA	NA	NA
TC	Alzheimer	MR-Egger	FALSE	FALSE	FALSE	FALSE	-0.487777	1.22619	-2.89107	1.91552	0.690779	7	NA	NA	17.2368	1485.54	4.01359168055595e-319	NA	0.346299	0.281617	-0.205661	0.898258	0.218817	0.218817	0.690779	NA	NA	NA	NA	NA	NA
TC	Alzheimer	MR Lasso	FALSE	FALSE	FALSE	FALSE	0.0114384	0.0451736	-0.0771002	0.099977	0.800106	7	5	NA	NA	NA	NA	NA	NA	NA	NA	NA	NA	NA	NA	0.453672	NA	NA	NA	NA	NA
TC	Alzheimer	MR-PRESSO	FALSE	FALSE	FALSE	FALSE	0.814248	0.644255	NA	NA	0.253162	7	NA	1	NA	NA	NA	NA	NA	NA	NA	NA	NA	NA	NA	NA	2428.54	<0.001	NA	NA	NA
ApoB	Alzheimer	IVW	FALSE	FALSE	FALSE	FALSE	0.824152	0.536586	-0.227536	1.87584	0.124558	9	NA	NA	15.3758	1891.31	0	57.6329	NA	NA	NA	NA	NA	NA	NA	NA	NA	NA	NA	NA	NA
ApoB	Alzheimer	Weighted Median	FALSE	FALSE	FALSE	FALSE	0.0857494	0.0598594	-0.0315728	0.203072	0.151997	9	NA	NA	NA	NA	NA	NA	NA	NA	NA	NA	NA	NA	NA	NA	NA	NA	NA	NA	NA
ApoB	Alzheimer	MR-Egger	FALSE	FALSE	FALSE	FALSE	0.313477	1.26159	-2.15919	2.78615	0.803765	9	NA	NA	16.2018	1837.49	0	NA	0.106387	0.23495	-0.354105	0.56688	0.650686	0.650686	0.803765	NA	NA	NA	NA	NA	NA
ApoB	Alzheimer	MR Lasso	FALSE	FALSE	FALSE	FALSE	0.0336628	0.0430675	-0.050748	0.118074	0.434433	9	7	NA	NA	NA	NA	NA	NA	NA	NA	NA	NA	NA	NA	0.466115	NA	NA	NA	NA	NA
ApoB	Alzheimer	MR-PRESSO	FALSE	FALSE	FALSE	FALSE	0.824152	0.536586	NA	NA	0.163109	9	NA	1	NA	NA	NA	NA	NA	NA	NA	NA	NA	NA	NA	NA	2363.31	<0.001	NA	NA	NA
ApoA1	Alzheimer	IVW	FALSE	FALSE	FALSE	FALSE	-0.08976	0.0634583	-0.214136	0.0346159	0.157223	6	NA	NA	1.68743	14.2371	0.0141716	73.0727	NA	NA	NA	NA	NA	NA	NA	NA	NA	NA	NA	NA	NA
ApoA1	Alzheimer	Weighted Median	FALSE	FALSE	FALSE	FALSE	-0.0614449	0.0547272	-0.168708	0.0458185	0.261544	6	NA	NA	NA	NA	NA	NA	NA	NA	NA	NA	NA	NA	NA	NA	NA	NA	NA	NA	NA
ApoA1	Alzheimer	MR-Egger	FALSE	FALSE	FALSE	FALSE	-0.288266	0.183963	-0.648827	0.0722954	0.11712	6	NA	NA	1.63724	10.7222	0.0298696	NA	0.0398401	0.0347921	-0.0283511	0.108031	0.252171	0.252171	0.11712	NA	NA	NA	NA	NA	NA
ApoA1	Alzheimer	MR Lasso	FALSE	FALSE	FALSE	FALSE	-0.08976	0.0634583	-0.214136	0.0346159	0.157223	6	6	NA	NA	NA	NA	NA	NA	NA	NA	NA	NA	NA	NA	-0.08976	NA	NA	NA	NA	NA
ApoA1	Alzheimer	MR-PRESSO	FALSE	FALSE	FALSE	FALSE	-0.08976	0.0634583	NA	NA	0.216365	6	NA	1	NA	NA	NA	NA	NA	NA	NA	NA	NA	NA	NA	NA	19.9765	0.046	NA	NA	NA
non-HDL-C	Alzheimer	IVW	FALSE	FALSE	FALSE	FALSE	0.75531	0.500527	-0.225705	1.73632	0.131291	9	NA	NA	15.4512	1909.91	0	67.103	NA	NA	NA	NA	NA	NA	NA	NA	NA	NA	NA	NA	NA
non-HDL-C	Alzheimer	Weighted Median	FALSE	FALSE	FALSE	FALSE	0.110204	0.0612246	-0.00979388	0.230202	0.071861	9	NA	NA	NA	NA	NA	NA	NA	NA	NA	NA	NA	NA	NA	NA	NA	NA	NA	NA	NA
non-HDL-C	Alzheimer	MR-Egger	FALSE	FALSE	FALSE	FALSE	0.242966	1.0237	-1.76346	2.24939	0.812393	9	NA	NA	16.1322	1821.74	0	NA	0.118966	0.204397	-0.281646	0.519578	0.560545	0.560545	0.812393	NA	NA	NA	NA	NA	NA
non-HDL-C	Alzheimer	MR Lasso	FALSE	FALSE	FALSE	FALSE	0.041937	0.0434019	-0.0431292	0.127003	0.33392	9	7	NA	NA	NA	NA	NA	NA	NA	NA	NA	NA	NA	NA	0.419451	NA	NA	NA	NA	NA
non-HDL-C	Alzheimer	MR-PRESSO	FALSE	FALSE	FALSE	FALSE	0.75531	0.500527	NA	NA	0.169727	9	NA	1	NA	NA	NA	NA	NA	NA	NA	NA	NA	NA	NA	NA	2322.15	<0.001	NA	NA	NA
CE 16:0;0	Hyperchol	IVW	TRUE	TRUE	TRUE	FALSE	0.72006	0.13837	0.44886	0.991261	1.9518e-07	9	NA	NA	7.34681	431.805	2.9198e-88	66.0074	NA	NA	NA	NA	NA	NA	NA	NA	NA	NA	NA	NA	NA
CE 16:0;0	Hyperchol	Weighted Median	TRUE	TRUE	FALSE	FALSE	0.784546	0.0884233	0.611239	0.957852	7.14489e-19	9	NA	NA	NA	NA	NA	NA	NA	NA	NA	NA	NA	NA	NA	NA	NA	NA	NA	NA	NA
CE 16:0;0	Hyperchol	MR-Egger	TRUE	TRUE	FALSE	FALSE	0.978765	0.349581	0.293599	1.66393	0.00511301	9	NA	NA	7.5106	394.863	3.01284e-81	NA	-0.060001	0.0741436	-0.20532	0.0853178	0.418369	0.418369	0.00511301	NA	NA	NA	NA	NA	NA
CE 16:0;0	Hyperchol	MR Lasso	TRUE	TRUE	FALSE	FALSE	0.750915	0.0706335	0.612476	0.889354	2.13474e-26	9	4	NA	NA	NA	NA	NA	NA	NA	NA	NA	NA	NA	NA	0.853339	NA	NA	NA	NA	NA
CE 16:0;0	Hyperchol	MR-PRESSO	TRUE	TRUE	FALSE	FALSE	0.72006	0.13837	NA	NA	0.000818526	9	NA	5	NA	NA	NA	NA	NA	NA	NA	NA	NA	NA	NA	NA	660.67	<0.001	0.750915	0.0706335	0.00177856
CE 18:0;0	Hyperchol	IVW	TRUE	FALSE	FALSE	FALSE	0.48402	0.163341	0.163878	0.804163	0.00304406	7	NA	NA	6.68423	268.074	5.60312e-55	48.1392	NA	NA	NA	NA	NA	NA	NA	NA	NA	NA	NA	NA	NA
CE 18:0;0	Hyperchol	Weighted Median	TRUE	FALSE	FALSE	FALSE	0.448949	0.0646661	0.322206	0.575693	3.84998e-12	7	NA	NA	NA	NA	NA	NA	NA	NA	NA	NA	NA	NA	NA	NA	NA	NA	NA	NA	NA
CE 18:0;0	Hyperchol	MR-Egger	FALSE	FALSE	FALSE	FALSE	-0.176557	0.489532	-1.13602	0.782907	0.71835	7	NA	NA	6.18283	191.137	2.23259e-39	NA	0.0951265	0.0670534	-0.0362958	0.226549	0.155996	0.155996	0.71835	NA	NA	NA	NA	NA	NA
CE 18:0;0	Hyperchol	MR Lasso	TRUE	FALSE	FALSE	FALSE	0.495144	0.0540581	0.389192	0.601096	5.21465e-20	7	4	NA	NA	NA	NA	NA	NA	NA	NA	NA	NA	NA	NA	0.549798	NA	NA	NA	NA	NA
CE 18:0;0	Hyperchol	MR-PRESSO	TRUE	FALSE	FALSE	FALSE	0.48402	0.163341	NA	NA	0.0251766	7	NA	3	NA	NA	NA	NA	NA	NA	NA	NA	NA	NA	NA	NA	427.438	<0.001	0.495144	0.0540581	0.00275124
CE 18:1;0	Hyperchol	IVW	TRUE	FALSE	TRUE	FALSE	1.13224	0.241796	0.658326	1.60615	2.83241e-06	5	NA	NA	7.79047	242.765	2.35433e-51	43.738	NA	NA	NA	NA	NA	NA	NA	NA	NA	NA	NA	NA	NA
CE 18:1;0	Hyperchol	Weighted Median	TRUE	FALSE	FALSE	FALSE	1.37742	0.143937	1.09531	1.65954	1.07309e-21	5	NA	NA	NA	NA	NA	NA	NA	NA	NA	NA	NA	NA	NA	NA	NA	NA	NA	NA	NA
CE 18:1;0	Hyperchol	MR-Egger	FALSE	FALSE	FALSE	FALSE	1.01561	0.871718	-0.692929	2.72414	0.243993	5	NA	NA	8.96592	241.163	5.33307e-52	NA	0.0316016	0.223834	-0.407105	0.470308	0.887725	0.887725	0.243993	NA	NA	NA	NA	NA	NA
CE 18:1;0	Hyperchol	MR Lasso	TRUE	FALSE	FALSE	FALSE	1.50492	0.0531443	1.40076	1.60909	2.09141e-176	5	3	NA	NA	NA	NA	NA	NA	NA	NA	NA	NA	NA	NA	1.21288	NA	NA	NA	NA	NA
CE 18:1;0	Hyperchol	MR-PRESSO	TRUE	FALSE	FALSE	FALSE	1.13224	0.241796	NA	NA	0.00942937	5	NA	3	NA	NA	NA	NA	NA	NA	NA	NA	NA	NA	NA	NA	363.559	<0.001	1.03306	0.275349	0.165828
CE 18:2;0	Hyperchol	IVW	TRUE	TRUE	TRUE	FALSE	0.793877	0.167465	0.465653	1.1221	2.13123e-06	8	NA	NA	7.93758	441.036	3.73409e-91	59.7803	NA	NA	NA	NA	NA	NA	NA	NA	NA	NA	NA	NA	NA
CE 18:2;0	Hyperchol	Weighted Median	TRUE	TRUE	FALSE	FALSE	0.910986	0.0691892	0.775377	1.04659	1.36644e-39	8	NA	NA	NA	NA	NA	NA	NA	NA	NA	NA	NA	NA	NA	NA	NA	NA	NA	NA	NA
CE 18:2;0	Hyperchol	MR-Egger	TRUE	TRUE	FALSE	FALSE	1.07683	0.32527	0.439308	1.71434	0.000931091	8	NA	NA	7.92167	376.517	3.11463e-78	NA	-0.0640286	0.0631463	-0.187793	0.0597358	0.310596	0.310596	0.000931091	NA	NA	NA	NA	NA	NA
CE 18:2;0	Hyperchol	MR Lasso	TRUE	TRUE	FALSE	FALSE	0.889185	0.0374013	0.81588	0.96249	6.18506e-125	8	4	NA	NA	NA	NA	NA	NA	NA	NA	NA	NA	NA	NA	0.898497	NA	NA	NA	NA	NA
CE 18:2;0	Hyperchol	MR-PRESSO	TRUE	TRUE	FALSE	FALSE	0.793877	0.167465	NA	NA	0.00210649	8	NA	5	NA	NA	NA	NA	NA	NA	NA	NA	NA	NA	NA	NA	569.899	<0.001	0.833363	0.0309482	0.00137627
CE 18:3;0	Hyperchol	IVW	TRUE	FALSE	TRUE	FALSE	0.348782	0.0796151	0.192739	0.504825	1.18214e-05	5	NA	NA	2.93516	34.4607	5.99437e-07	56.2304	NA	NA	NA	NA	NA	NA	NA	NA	NA	NA	NA	NA	NA
CE 18:3;0	Hyperchol	Weighted Median	TRUE	FALSE	FALSE	FALSE	0.358423	0.0566332	0.247424	0.469422	2.4701e-10	5	NA	NA	NA	NA	NA	NA	NA	NA	NA	NA	NA	NA	NA	NA	NA	NA	NA	NA	NA
CE 18:3;0	Hyperchol	MR-Egger	FALSE	FALSE	FALSE	FALSE	0.129219	0.206988	-0.276469	0.534908	0.53244	5	NA	NA	2.82943	24.017	2.47766e-05	NA	0.036362	0.031836	-0.0260355	0.0987595	0.253385	0.253385	0.53244	NA	NA	NA	NA	NA	NA
CE 18:3;0	Hyperchol	MR Lasso	TRUE	FALSE	FALSE	FALSE	0.524862	0.0409806	0.444541	0.605183	1.48741e-37	5	3	NA	NA	NA	NA	NA	NA	NA	NA	NA	NA	NA	NA	0.374805	NA	NA	NA	NA	NA
CE 18:3;0	Hyperchol	MR-PRESSO	TRUE	FALSE	FALSE	FALSE	0.348782	0.0796151	NA	NA	0.011867	5	NA	2	NA	NA	NA	NA	NA	NA	NA	NA	NA	NA	NA	NA	60.8876	0.013	0.411513	0.135933	0.0939841
CE 20:3;0	Hyperchol	IVW	FALSE	FALSE	FALSE	FALSE	0.260084	0.153051	-0.039891	0.56006	0.0892577	8	NA	NA	7.38923	382.205	1.55787e-78	58.4158	NA	NA	NA	NA	NA	NA	NA	NA	NA	NA	NA	NA	NA
CE 20:3;0	Hyperchol	Weighted Median	TRUE	FALSE	FALSE	FALSE	0.101453	0.0386487	0.0257029	0.177203	0.00866478	8	NA	NA	NA	NA	NA	NA	NA	NA	NA	NA	NA	NA	NA	NA	NA	NA	NA	NA	NA
CE 20:3;0	Hyperchol	MR-Egger	FALSE	FALSE	FALSE	FALSE	0.571099	0.423868	-0.259667	1.40187	0.177867	8	NA	NA	7.59581	346.178	1.02077e-71	NA	-0.0671914	0.0850303	-0.233848	0.099465	0.429408	0.429408	0.177867	NA	NA	NA	NA	NA	NA
CE 20:3;0	Hyperchol	MR Lasso	TRUE	FALSE	FALSE	FALSE	0.1072	0.0397606	0.0292704	0.185129	0.00701504	8	4	NA	NA	NA	NA	NA	NA	NA	NA	NA	NA	NA	NA	0.203307	NA	NA	NA	NA	NA
CE 20:3;0	Hyperchol	MR-PRESSO	FALSE	FALSE	FALSE	FALSE	0.260084	0.153051	NA	NA	0.133059	8	NA	5	NA	NA	NA	NA	NA	NA	NA	NA	NA	NA	NA	NA	524.881	<0.001	0.130736	0.0373801	0.0729216
CE 20:4;0	Hyperchol	IVW	FALSE	FALSE	FALSE	FALSE	0.157626	0.0999065	-0.038187	0.353439	0.114626	12	NA	NA	9.78392	1052.98	7.58904e-219	188.818	NA	NA	NA	NA	NA	NA	NA	NA	NA	NA	NA	NA	NA
CE 20:4;0	Hyperchol	Weighted Median	TRUE	FALSE	FALSE	FALSE	0.0630206	0.0115419	0.040399	0.0856422	4.75654e-08	12	NA	NA	NA	NA	NA	NA	NA	NA	NA	NA	NA	NA	NA	NA	NA	NA	NA	NA	NA
CE 20:4;0	Hyperchol	MR-Egger	FALSE	FALSE	FALSE	FALSE	0.0460883	0.183165	-0.312908	0.405085	0.801333	12	NA	NA	9.99616	999.232	2.7369e-208	NA	0.0545277	0.0743508	-0.0911972	0.200253	0.463324	0.463324	0.801333	NA	NA	NA	NA	NA	NA
CE 20:4;0	Hyperchol	MR Lasso	FALSE	FALSE	FALSE	FALSE	0.038051	0.0274968	-0.0158417	0.0919436	0.166409	12	7	NA	NA	NA	NA	NA	NA	NA	NA	NA	NA	NA	NA	0.153098	NA	NA	NA	NA	NA
CE 20:4;0	Hyperchol	MR-PRESSO	FALSE	FALSE	FALSE	FALSE	0.157626	0.0999065	NA	NA	0.142931	12	NA	5	NA	NA	NA	NA	NA	NA	NA	NA	NA	NA	NA	NA	2287.91	<0.001	0.038051	0.0176227	0.0741586
Cer 40:1;2	Hyperchol	IVW	FALSE	FALSE	FALSE	FALSE	0.0810033	0.0775813	-0.0710532	0.23306	0.296435	8	NA	NA	3.68961	95.2925	1.00899e-17	57.2879	NA	NA	NA	NA	NA	NA	NA	NA	NA	NA	NA	NA	NA
Cer 40:1;2	Hyperchol	Weighted Median	FALSE	FALSE	FALSE	FALSE	-0.00467224	0.0346838	-0.0726513	0.0633068	0.892842	8	NA	NA	NA	NA	NA	NA	NA	NA	NA	NA	NA	NA	NA	NA	NA	NA	NA	NA	NA
Cer 40:1;2	Hyperchol	MR-Egger	FALSE	FALSE	FALSE	FALSE	-0.10992	0.203713	-0.50919	0.28935	0.589485	8	NA	NA	3.68259	81.3687	1.86287e-15	NA	0.0371223	0.0366361	-0.034683	0.108928	0.31093	0.31093	0.589485	NA	NA	NA	NA	NA	NA
Cer 40:1;2	Hyperchol	MR Lasso	FALSE	FALSE	FALSE	FALSE	0.0755902	0.0456147	-0.0138131	0.164993	0.0974904	8	3	NA	NA	NA	NA	NA	NA	NA	NA	NA	NA	NA	NA	0.0972825	NA	NA	NA	NA	NA
Cer 40:1;2	Hyperchol	MR-PRESSO	FALSE	FALSE	FALSE	FALSE	0.0810033	0.0775813	NA	NA	0.331145	8	NA	5	NA	NA	NA	NA	NA	NA	NA	NA	NA	NA	NA	NA	160.589	<0.001	0.0755902	0.0340698	0.156739
Cer 42:2;2	Hyperchol	IVW	FALSE	FALSE	FALSE	FALSE	0.039524	0.0958113	-0.148263	0.227311	0.679959	8	NA	NA	4.91432	169.054	3.97372e-33	66.9281	NA	NA	NA	NA	NA	NA	NA	NA	NA	NA	NA	NA	NA
Cer 42:2;2	Hyperchol	Weighted Median	FALSE	FALSE	FALSE	FALSE	-0.0445475	0.0262445	-0.0959858	0.00689081	0.0896207	8	NA	NA	NA	NA	NA	NA	NA	NA	NA	NA	NA	NA	NA	NA	NA	NA	NA	NA	NA
Cer 42:2;2	Hyperchol	MR-Egger	FALSE	FALSE	FALSE	FALSE	0.130456	0.259803	-0.378748	0.63966	0.615572	8	NA	NA	5.24509	165.066	5.002e-33	NA	-0.0177921	0.0467306	-0.109382	0.0737981	0.703397	0.703397	0.615572	NA	NA	NA	NA	NA	NA
Cer 42:2;2	Hyperchol	MR Lasso	TRUE	FALSE	FALSE	FALSE	-0.0557777	0.0230218	-0.1009	-0.0106559	0.0154002	8	4	NA	NA	NA	NA	NA	NA	NA	NA	NA	NA	NA	NA	0.0223031	NA	NA	NA	NA	NA
Cer 42:2;2	Hyperchol	MR-PRESSO	FALSE	FALSE	FALSE	FALSE	0.039524	0.0958113	NA	NA	0.6923	8	NA	6	NA	NA	NA	NA	NA	NA	NA	NA	NA	NA	NA	NA	214.273	<0.001	-0.0452182	0.0018201	0.0256111
DAG 18:1;0_18:1;0	Hyperchol	IVW	TRUE	FALSE	TRUE	FALSE	0.397316	0.118776	0.164519	0.630112	0.000822564	5	NA	NA	4.39351	77.2119	6.78287e-16	52.9783	NA	NA	NA	NA	NA	NA	NA	NA	NA	NA	NA	NA	NA
DAG 18:1;0_18:1;0	Hyperchol	Weighted Median	TRUE	FALSE	FALSE	FALSE	0.510418	0.0551903	0.402247	0.618589	2.28011e-20	5	NA	NA	NA	NA	NA	NA	NA	NA	NA	NA	NA	NA	NA	NA	NA	NA	NA	NA	NA
DAG 18:1;0_18:1;0	Hyperchol	MR-Egger	FALSE	FALSE	FALSE	FALSE	0.676833	0.354991	-0.0189358	1.3726	0.0565695	5	NA	NA	4.56494	62.5161	1.70425e-13	NA	-0.0462792	0.0551092	-0.154291	0.0617329	0.401036	0.401036	0.0565695	NA	NA	NA	NA	NA	NA
DAG 18:1;0_18:1;0	Hyperchol	MR Lasso	TRUE	FALSE	FALSE	FALSE	0.473794	0.0501532	0.375495	0.572092	3.48914e-21	5	2	NA	NA	NA	NA	NA	NA	NA	NA	NA	NA	NA	NA	0.413497	NA	NA	NA	NA	NA
DAG 18:1;0_18:1;0	Hyperchol	MR-PRESSO	TRUE	FALSE	FALSE	FALSE	0.397316	0.118776	NA	NA	0.0286996	5	NA	3	NA	NA	NA	NA	NA	NA	NA	NA	NA	NA	NA	NA	136.227	0.002	0.473794	0.0247539	0.0332308
DAG 18:1;0_18:2;0	Hyperchol	IVW	TRUE	FALSE	TRUE	FALSE	0.392202	0.0818032	0.23187	0.552533	1.63117e-06	6	NA	NA	3.50036	61.2626	6.6633e-12	56.9826	NA	NA	NA	NA	NA	NA	NA	NA	NA	NA	NA	NA	NA
DAG 18:1;0_18:2;0	Hyperchol	Weighted Median	TRUE	FALSE	FALSE	FALSE	0.458115	0.0486499	0.362763	0.553467	4.66116e-21	6	NA	NA	NA	NA	NA	NA	NA	NA	NA	NA	NA	NA	NA	NA	NA	NA	NA	NA	NA
DAG 18:1;0_18:2;0	Hyperchol	MR-Egger	FALSE	FALSE	FALSE	FALSE	0.399674	0.236786	-0.0644185	0.863766	0.0914284	6	NA	NA	3.91295	61.2447	1.58809e-12	NA	-0.00140773	0.0411483	-0.0820569	0.0792414	0.972709	0.972709	0.0914284	NA	NA	NA	NA	NA	NA
DAG 18:1;0_18:2;0	Hyperchol	MR Lasso	TRUE	FALSE	FALSE	FALSE	0.392202	0.0818032	0.23187	0.552533	1.63117e-06	6	6	NA	NA	NA	NA	NA	NA	NA	NA	NA	NA	NA	NA	0.392202	NA	NA	NA	NA	NA
DAG 18:1;0_18:2;0	Hyperchol	MR-PRESSO	TRUE	FALSE	FALSE	FALSE	0.392202	0.0818032	NA	NA	0.00490759	6	NA	4	NA	NA	NA	NA	NA	NA	NA	NA	NA	NA	NA	NA	95.4686	0.004	0.363785	0.0884062	0.151768
PC 15:0;0_18:2;0	Hyperchol	IVW	FALSE	FALSE	FALSE	FALSE	0.0133211	0.125505	-0.232663	0.259306	0.915471	7	NA	NA	6.88137	284.119	2.06204e-58	81.5023	NA	NA	NA	NA	NA	NA	NA	NA	NA	NA	NA	NA	NA
PC 15:0;0_18:2;0	Hyperchol	Weighted Median	TRUE	FALSE	FALSE	FALSE	-0.072211	0.0293225	-0.129682	-0.01474	0.0137914	7	NA	NA	NA	NA	NA	NA	NA	NA	NA	NA	NA	NA	NA	NA	NA	NA	NA	NA	NA
PC 15:0;0_18:2;0	Hyperchol	MR-Egger	FALSE	FALSE	FALSE	FALSE	-0.346185	0.261438	-0.858594	0.166224	0.185451	7	NA	NA	6.22563	193.792	6.04091e-40	NA	0.06882	0.0450805	-0.0195361	0.157176	0.12686	0.12686	0.185451	NA	NA	NA	NA	NA	NA
PC 15:0;0_18:2;0	Hyperchol	MR-PRESSO	FALSE	FALSE	FALSE	FALSE	0.0133211	0.125505	NA	NA	0.918931	7	NA	5	NA	NA	NA	NA	NA	NA	NA	NA	NA	NA	NA	NA	503.752	<0.001	0.115881	0.0686084	0.340311
PC 16:0;0_16:0;0	Hyperchol	IVW	FALSE	FALSE	FALSE	FALSE	0.262854	0.204739	-0.138427	0.664135	0.199194	6	NA	NA	8.15145	332.231	1.16926e-69	53.2967	NA	NA	NA	NA	NA	NA	NA	NA	NA	NA	NA	NA	NA
PC 16:0;0_16:0;0	Hyperchol	Weighted Median	TRUE	FALSE	FALSE	FALSE	0.254492	0.0411968	0.173748	0.335236	6.5136e-10	6	NA	NA	NA	NA	NA	NA	NA	NA	NA	NA	NA	NA	NA	NA	NA	NA	NA	NA	NA
PC 16:0;0_16:0;0	Hyperchol	MR-Egger	FALSE	FALSE	FALSE	FALSE	0.881311	1.54066	-2.13833	3.90095	0.567299	6	NA	NA	8.93165	319.097	8.21277e-68	NA	-0.0847715	0.208927	-0.49426	0.324717	0.684928	0.684928	0.567299	NA	NA	NA	NA	NA	NA
PC 16:0;0_16:0;0	Hyperchol	MR-PRESSO	FALSE	FALSE	FALSE	FALSE	0.262854	0.204739	NA	NA	0.255468	6	NA	2	NA	NA	NA	NA	NA	NA	NA	NA	NA	NA	NA	NA	433.263	<0.001	0.242163	0.0356456	0.00652061
PC 16:0;0_18:2;0	Hyperchol	IVW	FALSE	FALSE	FALSE	FALSE	0.01856	0.110503	-0.198021	0.235141	0.866615	8	NA	NA	6.59901	304.829	5.62885e-62	91.6189	NA	NA	NA	NA	NA	NA	NA	NA	NA	NA	NA	NA	NA
PC 16:0;0_18:2;0	Hyperchol	Weighted Median	TRUE	FALSE	FALSE	FALSE	-0.072968	0.0287697	-0.129356	-0.0165804	0.0112038	8	NA	NA	NA	NA	NA	NA	NA	NA	NA	NA	NA	NA	NA	NA	NA	NA	NA	NA	NA
PC 16:0;0_18:2;0	Hyperchol	MR-Egger	FALSE	FALSE	FALSE	FALSE	-0.26913	0.244109	-0.747574	0.209315	0.270245	8	NA	NA	6.28923	237.326	2.09027e-48	NA	0.0597936	0.0457711	-0.0299162	0.149503	0.19143	0.19143	0.270245	NA	NA	NA	NA	NA	NA
PC 16:0;0_18:2;0	Hyperchol	MR Lasso	TRUE	FALSE	FALSE	FALSE	0.161195	0.0668632	0.0301455	0.292244	0.0159168	8	5	NA	NA	NA	NA	NA	NA	NA	NA	NA	NA	NA	NA	0.0171649	NA	NA	NA	NA	NA
PC 16:0;0_18:2;0	Hyperchol	MR-PRESSO	FALSE	FALSE	FALSE	FALSE	0.01856	0.110503	NA	NA	0.871365	8	NA	5	NA	NA	NA	NA	NA	NA	NA	NA	NA	NA	NA	NA	491.289	<0.001	0.0604854	0.0582498	0.408159
PC 16:0;0_20:2;0	Hyperchol	IVW	FALSE	FALSE	FALSE	FALSE	0.0102751	0.0919194	-0.169884	0.190434	0.910995	7	NA	NA	4.27928	109.874	2.16642e-21	61.4552	NA	NA	NA	NA	NA	NA	NA	NA	NA	NA	NA	NA	NA
PC 16:0;0_20:2;0	Hyperchol	Weighted Median	FALSE	FALSE	FALSE	FALSE	-0.0602893	0.0440311	-0.146589	0.02601	0.170923	7	NA	NA	NA	NA	NA	NA	NA	NA	NA	NA	NA	NA	NA	NA	NA	NA	NA	NA	NA
PC 16:0;0_20:2;0	Hyperchol	MR-Egger	TRUE	FALSE	FALSE	FALSE	-0.333232	0.119643	-0.567728	-0.0987359	0.00534919	7	NA	NA	2.64936	35.0955	1.44002e-06	NA	0.0642122	0.019673	0.0256538	0.102771	0.00109862	0.00109862	0.00534919	NA	NA	NA	NA	NA	NA
PC 16:0;0_20:2;0	Hyperchol	MR Lasso	TRUE	FALSE	FALSE	FALSE	0.146877	0.0627715	0.0238469	0.269907	0.0192908	7	5	NA	NA	NA	NA	NA	NA	NA	NA	NA	NA	NA	NA	0.0809269	NA	NA	NA	NA	NA
PC 16:0;0_20:2;0	Hyperchol	MR-PRESSO	FALSE	FALSE	FALSE	FALSE	0.0102751	0.0919194	NA	NA	0.91464	7	NA	3	NA	NA	NA	NA	NA	NA	NA	NA	NA	NA	NA	NA	253.821	<0.001	0.0974107	0.0467	0.12828
PC 16:0;0_20:4;0	Hyperchol	IVW	FALSE	FALSE	FALSE	FALSE	0.0803094	0.0432636	-0.00448558	0.165104	0.0634131	5	NA	NA	3.62353	52.5198	1.07395e-10	325.536	NA	NA	NA	NA	NA	NA	NA	NA	NA	NA	NA	NA	NA
PC 16:0;0_20:4;0	Hyperchol	Weighted Median	TRUE	FALSE	FALSE	FALSE	0.0703734	0.0124968	0.0458802	0.0948667	1.78828e-08	5	NA	NA	NA	NA	NA	NA	NA	NA	NA	NA	NA	NA	NA	NA	NA	NA	NA	NA	NA
PC 16:0;0_20:4;0	Hyperchol	MR-Egger	FALSE	FALSE	FALSE	FALSE	0.0667887	0.0926023	-0.114709	0.248286	0.470761	5	NA	NA	4.16336	52.0007	2.99401e-11	NA	0.00690709	0.0399125	-0.0713201	0.0851342	0.862608	0.862608	0.470761	NA	NA	NA	NA	NA	NA
PC 16:0;0_20:4;0	Hyperchol	MR Lasso	TRUE	FALSE	FALSE	FALSE	0.067056	0.0120857	0.0433684	0.0907435	2.88346e-08	5	4	NA	NA	NA	NA	NA	NA	NA	NA	NA	NA	NA	NA	0.079132	NA	NA	NA	NA	NA
PC 16:0;0_20:4;0	Hyperchol	MR-PRESSO	FALSE	FALSE	FALSE	FALSE	0.0803094	0.0432636	NA	NA	0.136989	5	NA	0	NA	NA	NA	NA	NA	NA	NA	NA	NA	NA	NA	NA	104.261	0.166	NA	NA	NA
PC 16:1;0_18:1;0	Hyperchol	IVW	FALSE	FALSE	FALSE	FALSE	-0.0449666	0.113526	-0.267473	0.17754	0.692038	6	NA	NA	4.3192	93.2776	1.37532e-18	47.722	NA	NA	NA	NA	NA	NA	NA	NA	NA	NA	NA	NA	NA
PC 16:1;0_18:1;0	Hyperchol	Weighted Median	TRUE	FALSE	FALSE	FALSE	-0.18671	0.0398072	-0.26473	-0.108689	2.72744e-06	6	NA	NA	NA	NA	NA	NA	NA	NA	NA	NA	NA	NA	NA	NA	NA	NA	NA	NA	NA
PC 16:1;0_18:1;0	Hyperchol	MR-Egger	FALSE	FALSE	FALSE	FALSE	-0.432254	0.240606	-0.903833	0.0393245	0.0724111	6	NA	NA	3.63107	52.7387	9.66504e-11	NA	0.0652122	0.0371901	-0.00767908	0.138103	0.0795193	0.0795193	0.0724111	NA	NA	NA	NA	NA	NA
PC 16:1;0_18:1;0	Hyperchol	MR Lasso	TRUE	FALSE	FALSE	FALSE	-0.177632	0.0383982	-0.252891	-0.102373	3.72691e-06	6	4	NA	NA	NA	NA	NA	NA	NA	NA	NA	NA	NA	NA	-0.0963093	NA	NA	NA	NA	NA
PC 16:1;0_18:1;0	Hyperchol	MR-PRESSO	FALSE	FALSE	FALSE	FALSE	-0.0449666	0.113526	NA	NA	0.708376	6	NA	4	NA	NA	NA	NA	NA	NA	NA	NA	NA	NA	NA	NA	140.392	<0.001	-0.102538	0.0771168	0.410513
PC 16:1;0_18:2;0	Hyperchol	IVW	FALSE	FALSE	FALSE	FALSE	-0.061305	0.0719881	-0.202399	0.0797892	0.394437	8	NA	NA	4.37036	133.701	1.05867e-25	94.5547	NA	NA	NA	NA	NA	NA	NA	NA	NA	NA	NA	NA	NA
PC 16:1;0_18:2;0	Hyperchol	Weighted Median	TRUE	FALSE	FALSE	FALSE	-0.103209	0.0203394	-0.143074	-0.0633447	3.8881e-07	8	NA	NA	NA	NA	NA	NA	NA	NA	NA	NA	NA	NA	NA	NA	NA	NA	NA	NA	NA
PC 16:1;0_18:2;0	Hyperchol	MR-Egger	FALSE	FALSE	FALSE	FALSE	-0.209417	0.120926	-0.446427	0.0275942	0.083314	8	NA	NA	4.04884	98.3586	5.51948e-19	NA	0.0361915	0.0246486	-0.0121188	0.0845019	0.142022	0.142022	0.083314	NA	NA	NA	NA	NA	NA
PC 16:1;0_18:2;0	Hyperchol	MR Lasso	TRUE	FALSE	FALSE	FALSE	-0.111749	0.0256944	-0.162109	-0.0613888	1.36662e-05	8	4	NA	NA	NA	NA	NA	NA	NA	NA	NA	NA	NA	NA	-0.0828489	NA	NA	NA	NA	NA
PC 16:1;0_18:2;0	Hyperchol	MR-PRESSO	FALSE	FALSE	FALSE	FALSE	-0.061305	0.0719881	NA	NA	0.422611	8	NA	5	NA	NA	NA	NA	NA	NA	NA	NA	NA	NA	NA	NA	189.313	<0.001	-0.101146	0.0665209	0.267759
PC 17:0;0_20:4;0	Hyperchol	IVW	TRUE	FALSE	FALSE	FALSE	0.095501	0.0450247	0.00725422	0.183748	0.033915	5	NA	NA	3.44896	47.5812	1.15386e-09	259.135	NA	NA	NA	NA	NA	NA	NA	NA	NA	NA	NA	NA	NA
PC 17:0;0_20:4;0	Hyperchol	Weighted Median	TRUE	FALSE	FALSE	FALSE	0.0780043	0.0138387	0.0508809	0.105128	1.73363e-08	5	NA	NA	NA	NA	NA	NA	NA	NA	NA	NA	NA	NA	NA	NA	NA	NA	NA	NA	NA
PC 17:0;0_20:4;0	Hyperchol	MR-Egger	FALSE	FALSE	FALSE	FALSE	0.0267526	0.0951312	-0.159701	0.213206	0.778543	5	NA	NA	3.59103	38.6866	2.02237e-08	NA	0.0322236	0.0387997	-0.0438224	0.10827	0.40625	0.40625	0.778543	NA	NA	NA	NA	NA	NA
PC 17:0;0_20:4;0	Hyperchol	MR Lasso	TRUE	FALSE	FALSE	FALSE	0.0792332	0.0132701	0.0532242	0.105242	2.36106e-09	5	4	NA	NA	NA	NA	NA	NA	NA	NA	NA	NA	NA	NA	0.0940558	NA	NA	NA	NA	NA
PC 17:0;0_20:4;0	Hyperchol	MR-PRESSO	FALSE	FALSE	FALSE	FALSE	0.095501	0.0450247	NA	NA	0.101219	5	NA	0	NA	NA	NA	NA	NA	NA	NA	NA	NA	NA	NA	NA	157.944	0.232	NA	NA	NA
PC 18:0;0_18:2;0	Hyperchol	IVW	FALSE	FALSE	FALSE	FALSE	0.01864	0.14293	-0.261497	0.298777	0.896239	7	NA	NA	6.83545	280.34	1.32856e-57	66.6799	NA	NA	NA	NA	NA	NA	NA	NA	NA	NA	NA	NA	NA
PC 18:0;0_18:2;0	Hyperchol	Weighted Median	FALSE	FALSE	FALSE	FALSE	-0.0650944	0.0385429	-0.140637	0.0104483	0.0912422	7	NA	NA	NA	NA	NA	NA	NA	NA	NA	NA	NA	NA	NA	NA	NA	NA	NA	NA	NA
PC 18:0;0_18:2;0	Hyperchol	MR-Egger	FALSE	FALSE	FALSE	FALSE	-0.283662	0.364748	-0.998556	0.431232	0.43675	7	NA	NA	6.94262	241	4.68611e-50	NA	0.0563713	0.0623968	-0.065924	0.178667	0.366296	0.366296	0.43675	NA	NA	NA	NA	NA	NA
PC 18:0;0_18:2;0	Hyperchol	MR Lasso	FALSE	FALSE	FALSE	FALSE	0.120375	0.0718605	-0.0204687	0.261219	0.0939096	7	4	NA	NA	NA	NA	NA	NA	NA	NA	NA	NA	NA	NA	-0.012025	NA	NA	NA	NA	NA
PC 18:0;0_18:2;0	Hyperchol	MR-PRESSO	FALSE	FALSE	FALSE	FALSE	0.01864	0.14293	NA	NA	0.900502	7	NA	4	NA	NA	NA	NA	NA	NA	NA	NA	NA	NA	NA	NA	408.504	<0.001	0.0585995	0.0612766	0.439836
PC 18:0;0_20:4;0	Hyperchol	IVW	TRUE	TRUE	TRUE	FALSE	0.0559397	0.0102865	0.0357786	0.0761008	5.38255e-08	10	NA	NA	0.675539	4.10718	0.904218	226.166	NA	NA	NA	NA	NA	NA	NA	NA	NA	NA	NA	NA	NA
PC 18:0;0_20:4;0	Hyperchol	Weighted Median	TRUE	TRUE	FALSE	FALSE	0.0601503	0.0111007	0.0383932	0.0819074	6.00734e-08	10	NA	NA	NA	NA	NA	NA	NA	NA	NA	NA	NA	NA	NA	NA	NA	NA	NA	NA	NA
PC 18:0;0_20:4;0	Hyperchol	MR-Egger	TRUE	TRUE	FALSE	FALSE	0.0707508	0.0148294	0.0416857	0.099816	1.83332e-06	10	NA	NA	0.522562	2.18457	0.974824	NA	-0.00659901	0.00475919	-0.0159269	0.00272884	0.16557	0.16557	1.83332e-06	NA	NA	NA	NA	NA	NA
PC 18:0;0_20:4;0	Hyperchol	MR Lasso	TRUE	TRUE	FALSE	FALSE	0.0559397	0.0102865	0.0357786	0.0761008	5.38255e-08	10	10	NA	NA	NA	NA	NA	NA	NA	NA	NA	NA	NA	NA	0.0559397	NA	NA	NA	NA	NA
PC 18:0;0_20:4;0	Hyperchol	MR-PRESSO	TRUE	TRUE	FALSE	FALSE	0.0559397	0.00694891	NA	NA	2.10562e-05	10	NA	0	NA	NA	NA	NA	NA	NA	NA	NA	NA	NA	NA	NA	9.04475	0.762	NA	NA	NA
PC 18:1;0_18:1;0	Hyperchol	IVW	FALSE	FALSE	FALSE	FALSE	-0.0825866	0.114426	-0.306857	0.141684	0.47045	5	NA	NA	4.37263	76.4795	9.6918e-16	59.1054	NA	NA	NA	NA	NA	NA	NA	NA	NA	NA	NA	NA	NA
PC 18:1;0_18:1;0	Hyperchol	Weighted Median	TRUE	FALSE	FALSE	FALSE	-0.123727	0.0430896	-0.208182	-0.0392733	0.00408662	5	NA	NA	NA	NA	NA	NA	NA	NA	NA	NA	NA	NA	NA	NA	NA	NA	NA	NA	NA
PC 18:1;0_18:1;0	Hyperchol	MR-Egger	FALSE	FALSE	FALSE	FALSE	-0.284731	0.344123	-0.959199	0.389738	0.408005	5	NA	NA	4.74508	67.5472	1.43002e-14	NA	0.0326568	0.0518484	-0.0689641	0.134278	0.528791	0.528791	0.408005	NA	NA	NA	NA	NA	NA
PC 18:1;0_18:1;0	Hyperchol	MR Lasso	TRUE	FALSE	FALSE	FALSE	-0.203905	0.0765542	-0.353948	-0.0538615	0.00773237	5	3	NA	NA	NA	NA	NA	NA	NA	NA	NA	NA	NA	NA	-0.108424	NA	NA	NA	NA	NA
PC 18:1;0_18:1;0	Hyperchol	MR-PRESSO	FALSE	FALSE	FALSE	FALSE	-0.0825866	0.114426	NA	NA	0.510386	5	NA	4	NA	NA	NA	NA	NA	NA	NA	NA	NA	NA	NA	NA	127.661	<0.001	-0.0202429	NA	NA
PC 18:1;0_18:2;0	Hyperchol	IVW	FALSE	FALSE	FALSE	FALSE	-0.0499369	0.0749888	-0.196912	0.0970385	0.505459	6	NA	NA	4.48831	100.725	3.71775e-20	125.363	NA	NA	NA	NA	NA	NA	NA	NA	NA	NA	NA	NA	NA
PC 18:1;0_18:2;0	Hyperchol	Weighted Median	TRUE	FALSE	FALSE	FALSE	-0.08874	0.0215603	-0.130997	-0.0464825	3.85679e-05	6	NA	NA	NA	NA	NA	NA	NA	NA	NA	NA	NA	NA	NA	NA	NA	NA	NA	NA	NA
PC 18:1;0_18:2;0	Hyperchol	MR-Egger	FALSE	FALSE	FALSE	FALSE	-0.19906	0.134115	-0.461921	0.063801	0.137744	6	NA	NA	4.20253	70.6451	1.65875e-14	NA	0.0378673	0.0290161	-0.0190032	0.0947377	0.191878	0.191878	0.137744	NA	NA	NA	NA	NA	NA
PC 18:1;0_18:2;0	Hyperchol	MR Lasso	FALSE	FALSE	FALSE	FALSE	0.076792	0.10032	-0.119831	0.273415	0.443991	6	2	NA	NA	NA	NA	NA	NA	NA	NA	NA	NA	NA	NA	-0.0256618	NA	NA	NA	NA	NA
PC 18:1;0_18:2;0	Hyperchol	MR-PRESSO	FALSE	FALSE	FALSE	FALSE	-0.0499369	0.0749888	NA	NA	0.534946	6	NA	5	NA	NA	NA	NA	NA	NA	NA	NA	NA	NA	NA	NA	208.85	<0.001	-0.018937	NA	NA
PC 18:2;0_20:4;0	Hyperchol	IVW	TRUE	FALSE	FALSE	FALSE	0.236783	0.093279	0.0539598	0.419607	0.0111347	5	NA	NA	3.28427	43.1457	9.65209e-09	49.2863	NA	NA	NA	NA	NA	NA	NA	NA	NA	NA	NA	NA	NA
PC 18:2;0_20:4;0	Hyperchol	Weighted Median	TRUE	FALSE	FALSE	FALSE	0.251171	0.0442112	0.164519	0.337823	1.3378e-08	5	NA	NA	NA	NA	NA	NA	NA	NA	NA	NA	NA	NA	NA	NA	NA	NA	NA	NA	NA
PC 18:2;0_20:4;0	Hyperchol	MR-Egger	FALSE	FALSE	FALSE	FALSE	0.130944	0.322123	-0.500406	0.762294	0.684373	5	NA	NA	3.71813	41.4735	5.18899e-09	NA	0.016323	0.0469338	-0.0756655	0.108312	0.728	0.728	0.684373	NA	NA	NA	NA	NA	NA
PC 18:2;0_20:4;0	Hyperchol	MR Lasso	TRUE	FALSE	FALSE	FALSE	0.266623	0.0387855	0.190605	0.342641	6.22914e-12	5	2	NA	NA	NA	NA	NA	NA	NA	NA	NA	NA	NA	NA	0.221821	NA	NA	NA	NA	NA
PC 18:2;0_20:4;0	Hyperchol	MR-PRESSO	FALSE	FALSE	FALSE	FALSE	0.236783	0.093279	NA	NA	0.0640869	5	NA	3	NA	NA	NA	NA	NA	NA	NA	NA	NA	NA	NA	NA	58.274	<0.001	0.266623	0.0387855	0.0919635
PE 16:0;0_18:2;0	Hyperchol	IVW	FALSE	FALSE	FALSE	FALSE	0.0398709	0.063455	-0.0844986	0.164241	0.529785	7	NA	NA	4.84713	140.968	6.26045e-28	138.318	NA	NA	NA	NA	NA	NA	NA	NA	NA	NA	NA	NA	NA
PE 16:0;0_18:2;0	Hyperchol	Weighted Median	FALSE	FALSE	FALSE	FALSE	0.0318754	0.0227589	-0.0127311	0.076482	0.161342	7	NA	NA	NA	NA	NA	NA	NA	NA	NA	NA	NA	NA	NA	NA	NA	NA	NA	NA	NA
PE 16:0;0_18:2;0	Hyperchol	MR-Egger	FALSE	FALSE	FALSE	FALSE	-0.167088	0.129773	-0.421438	0.0872627	0.197907	7	NA	NA	4.17397	87.1101	2.71692e-17	NA	0.0604736	0.0343945	-0.00693842	0.127886	0.0787078	0.0787078	0.197907	NA	NA	NA	NA	NA	NA
PE 16:0;0_18:2;0	Hyperchol	MR Lasso	TRUE	FALSE	FALSE	FALSE	0.069762	0.031176	0.00865811	0.130866	0.0252419	7	4	NA	NA	NA	NA	NA	NA	NA	NA	NA	NA	NA	NA	0.0615985	NA	NA	NA	NA	NA
PE 16:0;0_18:2;0	Hyperchol	MR-PRESSO	FALSE	FALSE	FALSE	FALSE	0.0398709	0.063455	NA	NA	0.552936	7	NA	4	NA	NA	NA	NA	NA	NA	NA	NA	NA	NA	NA	NA	205.266	<0.001	0.0360182	0.0277184	0.323408
PE 16:0;0_20:4;0	Hyperchol	IVW	TRUE	FALSE	FALSE	FALSE	0.0492109	0.0162272	0.0174061	0.0810157	0.00242446	9	NA	NA	1.33152	14.1836	0.0771041	148.283	NA	NA	NA	NA	NA	NA	NA	NA	NA	NA	NA	NA	NA
PE 16:0;0_20:4;0	Hyperchol	Weighted Median	TRUE	FALSE	FALSE	FALSE	0.0537921	0.0175333	0.0194274	0.0881568	0.00215503	9	NA	NA	NA	NA	NA	NA	NA	NA	NA	NA	NA	NA	NA	NA	NA	NA	NA	NA	NA
PE 16:0;0_20:4;0	Hyperchol	MR-Egger	FALSE	FALSE	FALSE	FALSE	0.0514655	0.0334182	-0.0140329	0.116964	0.123549	9	NA	NA	1.42282	14.171	0.0482226	NA	-0.000734819	0.00931083	-0.0189837	0.0175141	0.937096	0.937096	0.123549	NA	NA	NA	NA	NA	NA
PE 16:0;0_20:4;0	Hyperchol	MR Lasso	TRUE	FALSE	FALSE	FALSE	0.0492109	0.0162272	0.0174061	0.0810157	0.00242446	9	9	NA	NA	NA	NA	NA	NA	NA	NA	NA	NA	NA	NA	0.0492109	NA	NA	NA	NA	NA
PE 16:0;0_20:4;0	Hyperchol	MR-PRESSO	TRUE	FALSE	FALSE	FALSE	0.0492109	0.0162272	NA	NA	0.0162447	9	NA	0	NA	NA	NA	NA	NA	NA	NA	NA	NA	NA	NA	NA	21.1413	0.083	NA	NA	NA
PE 18:0;0_18:2;0	Hyperchol	IVW	FALSE	FALSE	FALSE	FALSE	0.0510636	0.0740914	-0.0941529	0.19628	0.490699	9	NA	NA	6.03105	290.989	3.40386e-58	152.95	NA	NA	NA	NA	NA	NA	NA	NA	NA	NA	NA	NA	NA
PE 18:0;0_18:2;0	Hyperchol	Weighted Median	TRUE	FALSE	FALSE	FALSE	0.056343	0.0250467	0.00725234	0.105434	0.0244797	9	NA	NA	NA	NA	NA	NA	NA	NA	NA	NA	NA	NA	NA	NA	NA	NA	NA	NA	NA
PE 18:0;0_18:2;0	Hyperchol	MR-Egger	FALSE	FALSE	FALSE	FALSE	-0.166223	0.148371	-0.457024	0.124579	0.262577	9	NA	NA	5.47712	209.992	8.76131e-42	NA	0.0621403	0.0378174	-0.0119804	0.136261	0.100348	0.100348	0.262577	NA	NA	NA	NA	NA	NA
PE 18:0;0_18:2;0	Hyperchol	MR Lasso	TRUE	FALSE	FALSE	FALSE	0.0652348	0.0216984	0.0227067	0.107763	0.00264331	9	6	NA	NA	NA	NA	NA	NA	NA	NA	NA	NA	NA	NA	0.0545474	NA	NA	NA	NA	NA
PE 18:0;0_18:2;0	Hyperchol	MR-PRESSO	FALSE	FALSE	FALSE	FALSE	0.0510636	0.0740914	NA	NA	0.51019	9	NA	4	NA	NA	NA	NA	NA	NA	NA	NA	NA	NA	NA	NA	379.958	<0.001	0.0378259	0.0176032	0.0981132
PE 18:0;0_20:4;0	Hyperchol	IVW	TRUE	FALSE	FALSE	FALSE	0.0857584	0.0327846	0.0215018	0.150015	0.00890151	10	NA	NA	2.64373	62.904	3.68238e-10	135.342	NA	NA	NA	NA	NA	NA	NA	NA	NA	NA	NA	NA	NA
PE 18:0;0_20:4;0	Hyperchol	Weighted Median	TRUE	FALSE	FALSE	FALSE	0.0694614	0.0189212	0.0323766	0.106546	0.000241514	10	NA	NA	NA	NA	NA	NA	NA	NA	NA	NA	NA	NA	NA	NA	NA	NA	NA	NA	NA
PE 18:0;0_20:4;0	Hyperchol	MR-Egger	FALSE	FALSE	FALSE	FALSE	-0.0536023	0.0699993	-0.190798	0.0835938	0.443822	10	NA	NA	2.22611	39.6445	3.73108e-06	NA	0.0444451	0.0205149	0.0042366	0.0846536	0.0302747	0.0302747	0.443822	NA	NA	NA	NA	NA	NA
PE 18:0;0_20:4;0	Hyperchol	MR Lasso	TRUE	FALSE	FALSE	FALSE	0.0571136	0.0181137	0.0216114	0.0926157	0.00161566	10	8	NA	NA	NA	NA	NA	NA	NA	NA	NA	NA	NA	NA	0.0811432	NA	NA	NA	NA	NA
PE 18:0;0_20:4;0	Hyperchol	MR-PRESSO	TRUE	FALSE	FALSE	FALSE	0.0857584	0.0327846	NA	NA	0.0280025	10	NA	3	NA	NA	NA	NA	NA	NA	NA	NA	NA	NA	NA	NA	72.7914	<0.001	0.0690527	0.0171761	0.00695662
PE 18:1;0_18:1;0	Hyperchol	IVW	FALSE	FALSE	FALSE	FALSE	0.0555353	0.0625476	-0.0670557	0.178126	0.374601	7	NA	NA	3.71962	83.0133	8.51158e-16	101.254	NA	NA	NA	NA	NA	NA	NA	NA	NA	NA	NA	NA	NA
PE 18:1;0_18:1;0	Hyperchol	Weighted Median	TRUE	FALSE	FALSE	FALSE	0.0748943	0.0278157	0.0203765	0.129412	0.00709146	7	NA	NA	NA	NA	NA	NA	NA	NA	NA	NA	NA	NA	NA	NA	NA	NA	NA	NA	NA
PE 18:1;0_18:1;0	Hyperchol	MR-Egger	FALSE	FALSE	FALSE	FALSE	-0.0294415	0.184414	-0.390887	0.332004	0.873158	7	NA	NA	3.97852	79.1431	1.26792e-15	NA	0.0208044	0.0420734	-0.0616579	0.103267	0.620968	0.620968	0.873158	NA	NA	NA	NA	NA	NA
PE 18:1;0_18:1;0	Hyperchol	MR Lasso	TRUE	FALSE	FALSE	FALSE	0.081771	0.0321193	0.0188182	0.144724	0.0109013	7	5	NA	NA	NA	NA	NA	NA	NA	NA	NA	NA	NA	NA	0.0627558	NA	NA	NA	NA	NA
PE 18:1;0_18:1;0	Hyperchol	MR-PRESSO	FALSE	FALSE	FALSE	FALSE	0.0555353	0.0625476	NA	NA	0.40878	7	NA	3	NA	NA	NA	NA	NA	NA	NA	NA	NA	NA	NA	NA	113.645	<0.001	0.044131	0.0264698	0.194061
PI 18:0;0_18:1;0	Hyperchol	IVW	FALSE	FALSE	FALSE	FALSE	0.110052	0.122692	-0.130419	0.350523	0.369729	6	NA	NA	6.27274	196.737	1.41723e-40	87.4502	NA	NA	NA	NA	NA	NA	NA	NA	NA	NA	NA	NA	NA
PI 18:0;0_18:1;0	Hyperchol	Weighted Median	FALSE	FALSE	FALSE	FALSE	0.0476327	0.0303372	-0.0118272	0.107093	0.11639	6	NA	NA	NA	NA	NA	NA	NA	NA	NA	NA	NA	NA	NA	NA	NA	NA	NA	NA	NA
PI 18:0;0_18:1;0	Hyperchol	MR-Egger	FALSE	FALSE	FALSE	FALSE	0.532786	0.72724	-0.892578	1.95815	0.463794	6	NA	NA	6.72561	180.935	4.69513e-38	NA	-0.0738779	0.124997	-0.318868	0.171113	0.554497	0.554497	0.463794	NA	NA	NA	NA	NA	NA
PI 18:0;0_18:1;0	Hyperchol	MR Lasso	FALSE	FALSE	FALSE	FALSE	0.012714	0.0430673	-0.0716964	0.0971243	0.767832	6	3	NA	NA	NA	NA	NA	NA	NA	NA	NA	NA	NA	NA	0.0607054	NA	NA	NA	NA	NA
PI 18:0;0_18:1;0	Hyperchol	MR-PRESSO	FALSE	FALSE	FALSE	FALSE	0.110052	0.122692	NA	NA	0.410834	6	NA	5	NA	NA	NA	NA	NA	NA	NA	NA	NA	NA	NA	NA	271.138	<0.001	0.0911023	NA	NA
PI 18:0;0_18:2;0	Hyperchol	IVW	FALSE	FALSE	FALSE	FALSE	0.068027	0.0998353	-0.127647	0.263701	0.495623	6	NA	NA	7.29482	266.072	1.95158e-55	186.299	NA	NA	NA	NA	NA	NA	NA	NA	NA	NA	NA	NA	NA
PI 18:0;0_18:2;0	Hyperchol	Weighted Median	FALSE	FALSE	FALSE	FALSE	0.0168054	0.0203105	-0.0230025	0.0566133	0.407997	6	NA	NA	NA	NA	NA	NA	NA	NA	NA	NA	NA	NA	NA	NA	NA	NA	NA	NA	NA
PI 18:0;0_18:2;0	Hyperchol	MR-Egger	FALSE	FALSE	FALSE	FALSE	-0.196237	0.262339	-0.710412	0.317938	0.454444	6	NA	NA	7.1672	205.475	2.49782e-43	NA	0.0701654	0.0646022	-0.0564527	0.196783	0.277429	0.277429	0.454444	NA	NA	NA	NA	NA	NA
PI 18:0;0_18:2;0	Hyperchol	MR Lasso	FALSE	FALSE	FALSE	FALSE	0.0237604	0.0228355	-0.0209964	0.0685171	0.298107	6	2	NA	NA	NA	NA	NA	NA	NA	NA	NA	NA	NA	NA	0.056508	NA	NA	NA	NA	NA
PI 18:0;0_18:2;0	Hyperchol	MR-PRESSO	FALSE	FALSE	FALSE	FALSE	0.068027	0.0998353	NA	NA	0.525897	6	NA	5	NA	NA	NA	NA	NA	NA	NA	NA	NA	NA	NA	NA	382.846	<0.001	0.0861402	NA	NA
PI 18:0;0_20:3;0	Hyperchol	IVW	FALSE	FALSE	FALSE	FALSE	0.0151724	0.127843	-0.235395	0.26574	0.905529	5	NA	NA	7.82803	245.112	7.35212e-52	145.848	NA	NA	NA	NA	NA	NA	NA	NA	NA	NA	NA	NA	NA
PI 18:0;0_20:3;0	Hyperchol	Weighted Median	TRUE	FALSE	FALSE	FALSE	-0.0704745	0.0223698	-0.114318	-0.0266305	0.00163029	5	NA	NA	NA	NA	NA	NA	NA	NA	NA	NA	NA	NA	NA	NA	NA	NA	NA	NA	NA
PI 18:0;0_20:3;0	Hyperchol	MR-Egger	FALSE	FALSE	FALSE	FALSE	-0.33998	0.331187	-0.989093	0.309134	0.304632	5	NA	NA	7.52091	169.692	1.48298e-36	NA	0.0865065	0.0749161	-0.0603264	0.233339	0.248209	0.248209	0.304632	NA	NA	NA	NA	NA	NA
PI 18:0;0_20:3;0	Hyperchol	MR Lasso	FALSE	FALSE	FALSE	FALSE	-0.0328684	0.0302314	-0.0921208	0.0263841	0.276937	5	2	NA	NA	NA	NA	NA	NA	NA	NA	NA	NA	NA	NA	-0.0182627	NA	NA	NA	NA	NA
PI 18:0;0_20:3;0	Hyperchol	MR-PRESSO	FALSE	FALSE	FALSE	FALSE	0.0151724	0.127843	NA	NA	0.91125	5	NA	3	NA	NA	NA	NA	NA	NA	NA	NA	NA	NA	NA	NA	397.041	<0.001	-0.0328684	0.0133684	0.24592
PI 18:0;0_20:4;0	Hyperchol	IVW	TRUE	FALSE	FALSE	FALSE	0.169976	0.0726882	0.0275102	0.312443	0.0193648	9	NA	NA	4.85067	188.232	1.91755e-36	101.482	NA	NA	NA	NA	NA	NA	NA	NA	NA	NA	NA	NA	NA
PI 18:0;0_20:4;0	Hyperchol	Weighted Median	TRUE	FALSE	FALSE	FALSE	0.147888	0.0281618	0.0926916	0.203084	1.50982e-07	9	NA	NA	NA	NA	NA	NA	NA	NA	NA	NA	NA	NA	NA	NA	NA	NA	NA	NA	NA
PI 18:0;0_20:4;0	Hyperchol	MR-Egger	FALSE	FALSE	FALSE	FALSE	0.145033	0.198893	-0.244791	0.534857	0.46588	9	NA	NA	5.17872	187.734	4.52211e-37	NA	0.00523883	0.0384622	-0.0701456	0.0806233	0.891657	0.891657	0.46588	NA	NA	NA	NA	NA	NA
PI 18:0;0_20:4;0	Hyperchol	MR Lasso	TRUE	FALSE	FALSE	FALSE	0.16251	0.022934	0.11756	0.20746	1.38064e-12	9	5	NA	NA	NA	NA	NA	NA	NA	NA	NA	NA	NA	NA	0.151721	NA	NA	NA	NA	NA
PI 18:0;0_20:4;0	Hyperchol	MR-PRESSO	TRUE	FALSE	FALSE	FALSE	0.169976	0.0726882	NA	NA	0.0475318	9	NA	4	NA	NA	NA	NA	NA	NA	NA	NA	NA	NA	NA	NA	274.125	<0.001	0.16251	0.022934	0.00209403
PI 18:1;0_18:1;0	Hyperchol	IVW	FALSE	FALSE	FALSE	FALSE	0.148883	0.174217	-0.192577	0.490343	0.392782	5	NA	NA	7.05263	198.959	6.2917e-42	65.6237	NA	NA	NA	NA	NA	NA	NA	NA	NA	NA	NA	NA	NA
PI 18:1;0_18:1;0	Hyperchol	Weighted Median	FALSE	FALSE	FALSE	FALSE	0.0865891	0.0443592	-0.000353366	0.173532	0.0509384	5	NA	NA	NA	NA	NA	NA	NA	NA	NA	NA	NA	NA	NA	NA	NA	NA	NA	NA	NA
PI 18:1;0_18:1;0	Hyperchol	MR-Egger	FALSE	FALSE	FALSE	FALSE	0.361648	1.90257	-3.36732	4.09062	0.849243	5	NA	NA	8.12657	198.123	1.0731e-42	NA	-0.0321958	0.286292	-0.593317	0.528926	0.91046	0.91046	0.849243	NA	NA	NA	NA	NA	NA
PI 18:1;0_18:1;0	Hyperchol	MR Lasso	TRUE	FALSE	FALSE	FALSE	0.0842562	0.0405996	0.00468245	0.16383	0.0379591	5	2	NA	NA	NA	NA	NA	NA	NA	NA	NA	NA	NA	NA	0.13896	NA	NA	NA	NA	NA
PI 18:1;0_18:1;0	Hyperchol	MR-PRESSO	FALSE	FALSE	FALSE	FALSE	0.148883	0.174217	NA	NA	0.440945	5	NA	2	NA	NA	NA	NA	NA	NA	NA	NA	NA	NA	NA	NA	316.831	<0.001	0.148395	0.0615357	0.137389
SM 34:1;2	Hyperchol	IVW	TRUE	TRUE	TRUE	FALSE	0.754743	0.158559	0.443974	1.06551	1.93567e-06	5	NA	NA	6.18267	152.902	4.86218e-32	62.0701	NA	NA	NA	NA	NA	NA	NA	NA	NA	NA	NA	NA	NA
SM 34:1;2	Hyperchol	Weighted Median	TRUE	TRUE	FALSE	FALSE	0.824254	0.0757978	0.675693	0.972815	1.52703e-27	5	NA	NA	NA	NA	NA	NA	NA	NA	NA	NA	NA	NA	NA	NA	NA	NA	NA	NA	NA
SM 34:1;2	Hyperchol	MR-Egger	TRUE	TRUE	FALSE	FALSE	1.08657	0.268872	0.559593	1.61355	5.31727e-05	5	NA	NA	5.47807	90.0278	2.16068e-19	NA	-0.0894013	0.0617641	-0.210457	0.0316541	0.147767	0.147767	5.31727e-05	NA	NA	NA	NA	NA	NA
SM 34:1;2	Hyperchol	MR Lasso	TRUE	TRUE	FALSE	FALSE	0.844527	0.138708	0.572664	1.11639	1.13966e-09	5	4	NA	NA	NA	NA	NA	NA	NA	NA	NA	NA	NA	NA	0.762719	NA	NA	NA	NA	NA
SM 34:1;2	Hyperchol	MR-PRESSO	TRUE	TRUE	FALSE	FALSE	0.754743	0.158559	NA	NA	0.00890502	5	NA	4	NA	NA	NA	NA	NA	NA	NA	NA	NA	NA	NA	NA	227.918	<0.001	0.717138	NA	NA
SM 34:2;2	Hyperchol	IVW	FALSE	FALSE	FALSE	FALSE	0.364945	0.196496	-0.0201791	0.75007	0.0632729	7	NA	NA	7.83601	368.419	1.71092e-76	45.1595	NA	NA	NA	NA	NA	NA	NA	NA	NA	NA	NA	NA	NA
SM 34:2;2	Hyperchol	Weighted Median	TRUE	FALSE	FALSE	FALSE	0.201634	0.0424662	0.118402	0.284866	2.05323e-06	7	NA	NA	NA	NA	NA	NA	NA	NA	NA	NA	NA	NA	NA	NA	NA	NA	NA	NA	NA
SM 34:2;2	Hyperchol	MR-Egger	FALSE	FALSE	FALSE	FALSE	0.4786	0.568151	-0.634954	1.59215	0.399574	7	NA	NA	8.54415	365.013	1.02402e-76	NA	-0.0224062	0.103737	-0.225727	0.180915	0.828995	0.828995	0.399574	NA	NA	NA	NA	NA	NA
SM 34:2;2	Hyperchol	MR Lasso	FALSE	FALSE	FALSE	FALSE	0.0900013	0.0744751	-0.0559671	0.23597	0.226864	7	5	NA	NA	NA	NA	NA	NA	NA	NA	NA	NA	NA	NA	0.317935	NA	NA	NA	NA	NA
SM 34:2;2	Hyperchol	MR-PRESSO	FALSE	FALSE	FALSE	FALSE	0.364945	0.196496	NA	NA	0.112649	7	NA	6	NA	NA	NA	NA	NA	NA	NA	NA	NA	NA	NA	NA	487.363	<0.001	0.165681	NA	NA
SM 36:1;2	Hyperchol	IVW	FALSE	FALSE	FALSE	FALSE	0.273999	0.205707	-0.129178	0.677177	0.182864	7	NA	NA	9.29922	518.853	7.29347e-109	57.712	NA	NA	NA	NA	NA	NA	NA	NA	NA	NA	NA	NA	NA
SM 36:1;2	Hyperchol	Weighted Median	FALSE	FALSE	FALSE	FALSE	0.00816102	0.0412211	-0.0726308	0.0889528	0.843059	7	NA	NA	NA	NA	NA	NA	NA	NA	NA	NA	NA	NA	NA	NA	NA	NA	NA	NA	NA
SM 36:1;2	Hyperchol	MR-Egger	TRUE	FALSE	FALSE	FALSE	0.935499	0.433743	0.0853783	1.78562	0.0310209	7	NA	NA	8.14987	332.102	1.24657e-69	NA	-0.127442	0.0760031	-0.276405	0.0215214	0.0935817	0.0935817	0.0310209	NA	NA	NA	NA	NA	NA
SM 36:1;2	Hyperchol	MR Lasso	FALSE	FALSE	FALSE	FALSE	-0.0300296	0.0276386	-0.0842002	0.024141	0.277254	7	4	NA	NA	NA	NA	NA	NA	NA	NA	NA	NA	NA	NA	0.106479	NA	NA	NA	NA	NA
SM 36:1;2	Hyperchol	MR-PRESSO	FALSE	FALSE	FALSE	FALSE	0.273999	0.205707	NA	NA	0.231224	7	NA	6	NA	NA	NA	NA	NA	NA	NA	NA	NA	NA	NA	NA	681.959	<0.001	0.364936	NA	NA
SM 38:1;2	Hyperchol	IVW	FALSE	FALSE	FALSE	FALSE	0.194337	0.157757	-0.114862	0.503535	0.217998	7	NA	NA	9.47091	538.189	4.96234e-113	103.051	NA	NA	NA	NA	NA	NA	NA	NA	NA	NA	NA	NA	NA
SM 38:1;2	Hyperchol	Weighted Median	FALSE	FALSE	FALSE	FALSE	0.033492	0.0237506	-0.0130583	0.0800424	0.158494	7	NA	NA	NA	NA	NA	NA	NA	NA	NA	NA	NA	NA	NA	NA	NA	NA	NA	NA	NA
SM 38:1;2	Hyperchol	MR-Egger	FALSE	FALSE	FALSE	FALSE	0.503477	0.365532	-0.212952	1.21991	0.168394	7	NA	NA	9.56463	457.411	1.23781e-96	NA	-0.0831681	0.0885068	-0.256638	0.0903021	0.347382	0.347382	0.168394	NA	NA	NA	NA	NA	NA
SM 38:1;2	Hyperchol	MR Lasso	FALSE	FALSE	FALSE	FALSE	0.00549718	0.0282595	-0.0498905	0.0608849	0.845765	7	4	NA	NA	NA	NA	NA	NA	NA	NA	NA	NA	NA	NA	0.0849892	NA	NA	NA	NA	NA
SM 38:1;2	Hyperchol	MR-PRESSO	FALSE	FALSE	FALSE	FALSE	0.194337	0.157757	NA	NA	0.264082	7	NA	6	NA	NA	NA	NA	NA	NA	NA	NA	NA	NA	NA	NA	661.069	<0.001	0.259503	NA	NA
SM 38:2;2	Hyperchol	IVW	FALSE	FALSE	FALSE	FALSE	0.0912208	0.107384	-0.119249	0.30169	0.395614	8	NA	NA	5.77591	233.528	8.83214e-47	72.2006	NA	NA	NA	NA	NA	NA	NA	NA	NA	NA	NA	NA	NA
SM 38:2;2	Hyperchol	Weighted Median	FALSE	FALSE	FALSE	FALSE	0.0293832	0.026388	-0.0223363	0.0811028	0.265491	8	NA	NA	NA	NA	NA	NA	NA	NA	NA	NA	NA	NA	NA	NA	NA	NA	NA	NA	NA
SM 38:2;2	Hyperchol	MR-Egger	FALSE	FALSE	FALSE	FALSE	0.444937	0.269643	-0.0835534	0.973427	0.0989231	8	NA	NA	5.40349	175.186	3.56974e-35	NA	-0.0742088	0.0524976	-0.177102	0.0286847	0.15749	0.15749	0.0989231	NA	NA	NA	NA	NA	NA
SM 38:2;2	Hyperchol	MR Lasso	FALSE	FALSE	FALSE	FALSE	0.0117784	0.0222866	-0.0319026	0.0554594	0.597155	8	5	NA	NA	NA	NA	NA	NA	NA	NA	NA	NA	NA	NA	0.0487624	NA	NA	NA	NA	NA
SM 38:2;2	Hyperchol	MR-PRESSO	FALSE	FALSE	FALSE	FALSE	0.0912208	0.107384	NA	NA	0.423712	8	NA	5	NA	NA	NA	NA	NA	NA	NA	NA	NA	NA	NA	NA	292.863	<0.001	0.0277152	0.0265498	0.406122
SM 40:2;2	Hyperchol	IVW	FALSE	FALSE	FALSE	FALSE	0.297076	0.215045	-0.124404	0.718556	0.167138	6	NA	NA	9.82925	483.071	3.59768e-102	67.8361	NA	NA	NA	NA	NA	NA	NA	NA	NA	NA	NA	NA	NA
SM 40:2;2	Hyperchol	Weighted Median	TRUE	FALSE	FALSE	FALSE	0.112097	0.0451228	0.0236581	0.200536	0.0129818	6	NA	NA	NA	NA	NA	NA	NA	NA	NA	NA	NA	NA	NA	NA	NA	NA	NA	NA	NA
SM 40:2;2	Hyperchol	MR-Egger	FALSE	FALSE	FALSE	FALSE	0.487458	0.500266	-0.493045	1.46796	0.329859	6	NA	NA	10.7427	461.623	1.33343e-98	NA	-0.0439937	0.10205	-0.244008	0.15602	0.666396	0.666396	0.329859	NA	NA	NA	NA	NA	NA
SM 40:2;2	Hyperchol	MR Lasso	TRUE	FALSE	FALSE	FALSE	0.250591	0.0712231	0.110997	0.390186	0.000434153	6	2	NA	NA	NA	NA	NA	NA	NA	NA	NA	NA	NA	NA	0.171735	NA	NA	NA	NA	NA
SM 40:2;2	Hyperchol	MR-PRESSO	FALSE	FALSE	FALSE	FALSE	0.297076	0.215045	NA	NA	0.225681	6	NA	4	NA	NA	NA	NA	NA	NA	NA	NA	NA	NA	NA	NA	722.576	<0.001	0.250591	0.0712231	0.176291
SM 42:2;2	Hyperchol	IVW	TRUE	FALSE	FALSE	FALSE	0.725833	0.261441	0.213419	1.23825	0.00549844	6	NA	NA	11.2388	631.555	3.07001e-134	63.659	NA	NA	NA	NA	NA	NA	NA	NA	NA	NA	NA	NA	NA
SM 42:2;2	Hyperchol	Weighted Median	TRUE	FALSE	FALSE	FALSE	0.68403	0.0997122	0.488597	0.879462	6.88417e-12	6	NA	NA	NA	NA	NA	NA	NA	NA	NA	NA	NA	NA	NA	NA	NA	NA	NA	NA	NA
SM 42:2;2	Hyperchol	MR-Egger	FALSE	FALSE	FALSE	FALSE	0.625898	0.602284	-0.554558	1.80635	0.298709	6	NA	NA	12.5093	625.934	3.77534e-134	NA	0.0317732	0.167655	-0.296825	0.360371	0.849689	0.849689	0.298709	NA	NA	NA	NA	NA	NA
SM 42:2;2	Hyperchol	MR Lasso	TRUE	FALSE	FALSE	FALSE	0.990548	0.166502	0.66421	1.31689	2.69529e-09	6	3	NA	NA	NA	NA	NA	NA	NA	NA	NA	NA	NA	NA	0.761093	NA	NA	NA	NA	NA
SM 42:2;2	Hyperchol	MR-PRESSO	TRUE	FALSE	FALSE	FALSE	0.725833	0.261441	NA	NA	0.0390736	6	NA	5	NA	NA	NA	NA	NA	NA	NA	NA	NA	NA	NA	NA	921.943	<0.001	0.720356	NA	NA
TAG 51:3;0	Hyperchol	IVW	TRUE	TRUE	TRUE	FALSE	0.45093	0.0671066	0.319404	0.582457	1.82201e-11	6	NA	NA	2.67066	35.6623	1.10961e-06	53.4112	NA	NA	NA	NA	NA	NA	NA	NA	NA	NA	NA	NA	NA
TAG 51:3;0	Hyperchol	Weighted Median	TRUE	TRUE	FALSE	FALSE	0.479525	0.0534535	0.374759	0.584292	2.94113e-19	6	NA	NA	NA	NA	NA	NA	NA	NA	NA	NA	NA	NA	NA	NA	NA	NA	NA	NA	NA
TAG 51:3;0	Hyperchol	MR-Egger	TRUE	TRUE	FALSE	FALSE	0.57739	0.207077	0.171527	0.983253	0.00529869	6	NA	NA	2.83947	32.2503	1.70044e-06	NA	-0.0212081	0.0326016	-0.0851061	0.0426899	0.515355	0.515355	0.00529869	NA	NA	NA	NA	NA	NA
TAG 51:3;0	Hyperchol	MR Lasso	TRUE	TRUE	FALSE	FALSE	0.435449	0.0349127	0.367021	0.503877	1.05468e-35	6	4	NA	NA	NA	NA	NA	NA	NA	NA	NA	NA	NA	NA	0.461643	NA	NA	NA	NA	NA
TAG 51:3;0	Hyperchol	MR-PRESSO	TRUE	TRUE	FALSE	FALSE	0.45093	0.0671066	NA	NA	0.00110581	6	NA	2	NA	NA	NA	NA	NA	NA	NA	NA	NA	NA	NA	NA	58.6542	0.023	0.435449	0.0221215	0.000286472
TAG 52:3;0	Hyperchol	IVW	TRUE	TRUE	TRUE	FALSE	0.374151	0.0583162	0.259854	0.488449	1.39993e-10	7	NA	NA	2.66247	42.5324	1.44326e-07	60.1219	NA	NA	NA	NA	NA	NA	NA	NA	NA	NA	NA	NA	NA
TAG 52:3;0	Hyperchol	Weighted Median	TRUE	TRUE	FALSE	FALSE	0.441252	0.0431838	0.356614	0.525891	1.64702e-24	7	NA	NA	NA	NA	NA	NA	NA	NA	NA	NA	NA	NA	NA	NA	NA	NA	NA	NA	NA
TAG 52:3;0	Hyperchol	MR-Egger	TRUE	TRUE	FALSE	FALSE	0.450725	0.163448	0.130372	0.771077	0.00582276	7	NA	NA	2.84446	40.4547	1.20902e-07	NA	-0.0136726	0.0269813	-0.0665549	0.0392097	0.612334	0.612334	0.00582276	NA	NA	NA	NA	NA	NA
TAG 52:3;0	Hyperchol	MR Lasso	TRUE	TRUE	FALSE	FALSE	0.339104	0.0561196	0.229112	0.449096	1.51724e-09	7	5	NA	NA	NA	NA	NA	NA	NA	NA	NA	NA	NA	NA	0.369682	NA	NA	NA	NA	NA
TAG 52:3;0	Hyperchol	MR-PRESSO	TRUE	TRUE	FALSE	FALSE	0.374151	0.0583162	NA	NA	0.000676661	7	NA	2	NA	NA	NA	NA	NA	NA	NA	NA	NA	NA	NA	NA	68.7461	0.004	0.339104	0.0561196	0.00378328
TAG 52:4;0	Hyperchol	IVW	TRUE	TRUE	TRUE	FALSE	0.392979	0.0539024	0.287332	0.498626	3.0866e-13	8	NA	NA	2.47503	42.8804	3.51781e-07	53.404	NA	NA	NA	NA	NA	NA	NA	NA	NA	NA	NA	NA	NA
TAG 52:4;0	Hyperchol	Weighted Median	TRUE	TRUE	FALSE	FALSE	0.44816	0.0457658	0.358461	0.537859	1.21294e-22	8	NA	NA	NA	NA	NA	NA	NA	NA	NA	NA	NA	NA	NA	NA	NA	NA	NA	NA	NA
TAG 52:4;0	Hyperchol	MR-Egger	TRUE	TRUE	FALSE	FALSE	0.480465	0.150494	0.185501	0.775428	0.0014101	8	NA	NA	2.58983	40.2434	4.08004e-07	NA	-0.0154344	0.0246153	-0.0636795	0.0328107	0.530643	0.530643	0.0014101	NA	NA	NA	NA	NA	NA
TAG 52:4;0	Hyperchol	MR Lasso	TRUE	TRUE	FALSE	FALSE	0.392979	0.0539024	0.287332	0.498626	3.0866e-13	8	8	NA	NA	NA	NA	NA	NA	NA	NA	NA	NA	NA	NA	0.392979	NA	NA	NA	NA	NA
TAG 52:4;0	Hyperchol	MR-PRESSO	TRUE	TRUE	FALSE	FALSE	0.392979	0.0539024	NA	NA	0.000164087	8	NA	2	NA	NA	NA	NA	NA	NA	NA	NA	NA	NA	NA	NA	64.3671	0.005	0.356425	0.0519786	0.00100784
TAG 53:3;0	Hyperchol	IVW	TRUE	FALSE	FALSE	FALSE	0.293498	0.136884	0.0252099	0.561786	0.0320222	6	NA	NA	5.7175	163.449	1.82097e-33	58.2381	NA	NA	NA	NA	NA	NA	NA	NA	NA	NA	NA	NA	NA
TAG 53:3;0	Hyperchol	Weighted Median	TRUE	FALSE	FALSE	FALSE	0.444626	0.0510159	0.344636	0.544615	2.89651e-18	6	NA	NA	NA	NA	NA	NA	NA	NA	NA	NA	NA	NA	NA	NA	NA	NA	NA	NA	NA
TAG 53:3;0	Hyperchol	MR-Egger	TRUE	FALSE	FALSE	FALSE	0.857784	0.299203	0.271357	1.44421	0.0041452	6	NA	NA	4.49608	80.8588	1.14561e-16	NA	-0.0923615	0.0456941	-0.18192	-0.00280272	0.0432487	0.0432487	0.0041452	NA	NA	NA	NA	NA	NA
TAG 53:3;0	Hyperchol	MR Lasso	TRUE	FALSE	FALSE	FALSE	0.422522	0.0457354	0.332882	0.512161	2.50235e-20	6	2	NA	NA	NA	NA	NA	NA	NA	NA	NA	NA	NA	NA	0.311728	NA	NA	NA	NA	NA
TAG 53:3;0	Hyperchol	MR-PRESSO	FALSE	FALSE	FALSE	FALSE	0.293498	0.136884	NA	NA	0.0848723	6	NA	3	NA	NA	NA	NA	NA	NA	NA	NA	NA	NA	NA	NA	270.898	<0.001	0.333923	0.104072	0.0849411
TAG 54:4;0	Hyperchol	IVW	TRUE	TRUE	FALSE	FALSE	0.301019	0.106432	0.0924155	0.509622	0.00468006	8	NA	NA	4.88984	167.374	8.98089e-33	53.3142	NA	NA	NA	NA	NA	NA	NA	NA	NA	NA	NA	NA	NA
TAG 54:4;0	Hyperchol	Weighted Median	TRUE	TRUE	FALSE	FALSE	0.421798	0.0490276	0.325705	0.51789	7.74827e-18	8	NA	NA	NA	NA	NA	NA	NA	NA	NA	NA	NA	NA	NA	NA	NA	NA	NA	NA	NA
TAG 54:4;0	Hyperchol	MR-Egger	TRUE	TRUE	FALSE	FALSE	0.537933	0.245063	0.0576188	1.01825	0.0281577	8	NA	NA	4.83949	140.524	7.769e-28	NA	-0.0381228	0.0356053	-0.107908	0.0316622	0.284301	0.284301	0.0281577	NA	NA	NA	NA	NA	NA
TAG 54:4;0	Hyperchol	MR Lasso	TRUE	TRUE	FALSE	FALSE	0.419178	0.0572319	0.307006	0.531351	2.40317e-13	8	6	NA	NA	NA	NA	NA	NA	NA	NA	NA	NA	NA	NA	0.31836	NA	NA	NA	NA	NA
TAG 54:4;0	Hyperchol	MR-PRESSO	TRUE	TRUE	FALSE	FALSE	0.301019	0.106432	NA	NA	0.0254694	8	NA	3	NA	NA	NA	NA	NA	NA	NA	NA	NA	NA	NA	NA	246.051	<0.001	0.355477	0.0767253	0.00978439
TAG 54:5;0	Hyperchol	IVW	TRUE	FALSE	TRUE	FALSE	0.386495	0.111889	0.167197	0.605792	0.000551763	5	NA	NA	4.24326	72.021	8.49508e-15	57.8798	NA	NA	NA	NA	NA	NA	NA	NA	NA	NA	NA	NA	NA
TAG 54:5;0	Hyperchol	Weighted Median	TRUE	FALSE	FALSE	FALSE	0.471532	0.0543011	0.365104	0.577961	3.83222e-18	5	NA	NA	NA	NA	NA	NA	NA	NA	NA	NA	NA	NA	NA	NA	NA	NA	NA	NA	NA
TAG 54:5;0	Hyperchol	MR-Egger	FALSE	FALSE	FALSE	FALSE	0.517207	0.321168	-0.112271	1.14668	0.107312	5	NA	NA	4.74758	67.6187	1.38055e-14	NA	-0.0239506	0.0541938	-0.130169	0.0822673	0.65853	0.65853	0.107312	NA	NA	NA	NA	NA	NA
TAG 54:5;0	Hyperchol	MR Lasso	TRUE	FALSE	FALSE	FALSE	0.43318	0.0480306	0.339042	0.527319	1.90099e-19	5	2	NA	NA	NA	NA	NA	NA	NA	NA	NA	NA	NA	NA	0.383713	NA	NA	NA	NA	NA
TAG 54:5;0	Hyperchol	MR-PRESSO	TRUE	FALSE	FALSE	FALSE	0.386495	0.111889	NA	NA	0.0259528	5	NA	3	NA	NA	NA	NA	NA	NA	NA	NA	NA	NA	NA	NA	129.307	0.004	0.43318	0.0278066	0.0408097
TAG 56:6;0	Hyperchol	IVW	FALSE	FALSE	FALSE	FALSE	0.1617	0.191218	-0.21308	0.536481	0.397757	7	NA	NA	10.1369	616.535	6.32159e-130	82.4595	NA	NA	NA	NA	NA	NA	NA	NA	NA	NA	NA	NA	NA
TAG 56:6;0	Hyperchol	Weighted Median	TRUE	FALSE	FALSE	FALSE	0.272392	0.0367142	0.200434	0.344351	1.17787e-13	7	NA	NA	NA	NA	NA	NA	NA	NA	NA	NA	NA	NA	NA	NA	NA	NA	NA	NA	NA
TAG 56:6;0	Hyperchol	MR-Egger	FALSE	FALSE	FALSE	FALSE	0.230577	0.705616	-1.1524	1.61356	0.743839	7	NA	NA	11.0928	615.249	1.02525e-130	NA	-0.0137909	0.134928	-0.278245	0.250663	0.918591	0.918591	0.743839	NA	NA	NA	NA	NA	NA
TAG 56:6;0	Hyperchol	MR Lasso	TRUE	FALSE	FALSE	FALSE	0.344625	0.0433184	0.259722	0.429527	1.78234e-15	7	2	NA	NA	NA	NA	NA	NA	NA	NA	NA	NA	NA	NA	0.252718	NA	NA	NA	NA	NA
TAG 56:6;0	Hyperchol	MR-PRESSO	FALSE	FALSE	FALSE	FALSE	0.1617	0.191218	NA	NA	0.430184	7	NA	6	NA	NA	NA	NA	NA	NA	NA	NA	NA	NA	NA	NA	760.138	<0.001	0.180948	NA	NA
TAG 56:7;0	Hyperchol	IVW	TRUE	TRUE	TRUE	FALSE	0.475231	0.0824158	0.313699	0.636763	8.10464e-09	5	NA	NA	3.19347	40.793	2.96657e-08	60.7173	NA	NA	NA	NA	NA	NA	NA	NA	NA	NA	NA	NA	NA
TAG 56:7;0	Hyperchol	Weighted Median	TRUE	TRUE	FALSE	FALSE	0.49547	0.064835	0.368396	0.622544	2.13847e-14	5	NA	NA	NA	NA	NA	NA	NA	NA	NA	NA	NA	NA	NA	NA	NA	NA	NA	NA	NA
TAG 56:7;0	Hyperchol	MR-Egger	TRUE	TRUE	FALSE	FALSE	0.610301	0.297496	0.0272204	1.19338	0.0402219	5	NA	NA	3.555	37.914	2.94744e-08	NA	-0.0225102	0.0471628	-0.114947	0.0699272	0.633158	0.633158	0.0402219	NA	NA	NA	NA	NA	NA
TAG 56:7;0	Hyperchol	MR Lasso	TRUE	TRUE	FALSE	FALSE	0.567466	0.059979	0.449909	0.685022	3.04793e-21	5	4	NA	NA	NA	NA	NA	NA	NA	NA	NA	NA	NA	NA	0.483425	NA	NA	NA	NA	NA
TAG 56:7;0	Hyperchol	MR-PRESSO	TRUE	TRUE	FALSE	FALSE	0.475231	0.0824158	NA	NA	0.00448902	5	NA	2	NA	NA	NA	NA	NA	NA	NA	NA	NA	NA	NA	NA	80.6557	0.016	0.48981	0.0445693	0.00817831
TAG 56:8;0	Hyperchol	IVW	TRUE	FALSE	TRUE	FALSE	0.418355	0.114026	0.194868	0.641841	0.000243553	5	NA	NA	4.04439	65.4285	2.09027e-13	48.1689	NA	NA	NA	NA	NA	NA	NA	NA	NA	NA	NA	NA	NA
TAG 56:8;0	Hyperchol	Weighted Median	TRUE	FALSE	FALSE	FALSE	0.352384	0.061213	0.232409	0.472359	8.57804e-09	5	NA	NA	NA	NA	NA	NA	NA	NA	NA	NA	NA	NA	NA	NA	NA	NA	NA	NA	NA
TAG 56:8;0	Hyperchol	MR-Egger	FALSE	FALSE	FALSE	FALSE	0.704557	0.44248	-0.162688	1.5718	0.111319	5	NA	NA	4.35282	56.8411	2.77867e-12	NA	-0.046178	0.0685923	-0.180616	0.0882603	0.500804	0.500804	0.111319	NA	NA	NA	NA	NA	NA
TAG 56:8;0	Hyperchol	MR Lasso	TRUE	FALSE	FALSE	FALSE	0.288724	0.0619818	0.167241	0.410206	3.1899e-06	5	4	NA	NA	NA	NA	NA	NA	NA	NA	NA	NA	NA	NA	0.406839	NA	NA	NA	NA	NA
TAG 56:8;0	Hyperchol	MR-PRESSO	TRUE	FALSE	FALSE	FALSE	0.418355	0.114026	NA	NA	0.021411	5	NA	2	NA	NA	NA	NA	NA	NA	NA	NA	NA	NA	NA	NA	114.292	0.002	0.334696	0.038278	0.0128286
TAG 58:7;0	Hyperchol	IVW	FALSE	FALSE	FALSE	FALSE	0.178068	0.257915	-0.327436	0.683573	0.489934	6	NA	NA	10.7581	578.678	8.17194e-123	44.9733	NA	NA	NA	NA	NA	NA	NA	NA	NA	NA	NA	NA	NA
TAG 58:7;0	Hyperchol	Weighted Median	TRUE	FALSE	FALSE	FALSE	0.353892	0.0520534	0.251869	0.455914	1.05618e-11	6	NA	NA	NA	NA	NA	NA	NA	NA	NA	NA	NA	NA	NA	NA	NA	NA	NA	NA	NA
TAG 58:7;0	Hyperchol	MR-Egger	FALSE	FALSE	FALSE	FALSE	-0.208634	1.1713	-2.50434	2.08707	0.858627	6	NA	NA	11.8574	562.394	2.12918e-120	NA	0.0593694	0.17445	-0.282546	0.401285	0.733613	0.733613	0.858627	NA	NA	NA	NA	NA	NA
TAG 58:7;0	Hyperchol	MR-PRESSO	FALSE	FALSE	FALSE	FALSE	0.178068	0.257915	NA	NA	0.520667	6	NA	5	NA	NA	NA	NA	NA	NA	NA	NA	NA	NA	NA	NA	803.396	<0.001	0.258377	NA	NA
HDL-C	Hyperchol	IVW	FALSE	FALSE	FALSE	FALSE	-0.152883	0.106673	-0.361958	0.0561932	0.151805	9	NA	NA	5.49737	241.769	9.55879e-48	60.6968	NA	NA	NA	NA	NA	NA	NA	NA	NA	NA	NA	NA	NA
HDL-C	Hyperchol	Weighted Median	TRUE	FALSE	FALSE	FALSE	-0.137796	0.031061	-0.198674	-0.0769175	9.15178e-06	9	NA	NA	NA	NA	NA	NA	NA	NA	NA	NA	NA	NA	NA	NA	NA	NA	NA	NA	NA
HDL-C	Hyperchol	MR-Egger	FALSE	FALSE	FALSE	FALSE	-0.125703	0.323548	-0.759845	0.508439	0.697635	9	NA	NA	5.87356	241.491	1.79096e-48	NA	-0.00457413	0.0509609	-0.104456	0.0953073	0.92848	0.92848	0.697635	NA	NA	NA	NA	NA	NA
HDL-C	Hyperchol	MR Lasso	TRUE	FALSE	FALSE	FALSE	-0.144823	0.0326141	-0.208745	-0.0809006	8.97462e-06	9	5	NA	NA	NA	NA	NA	NA	NA	NA	NA	NA	NA	NA	-0.130957	NA	NA	NA	NA	NA
HDL-C	Hyperchol	MR-PRESSO	FALSE	FALSE	FALSE	FALSE	-0.152883	0.106673	NA	NA	0.189705	9	NA	4	NA	NA	NA	NA	NA	NA	NA	NA	NA	NA	NA	NA	292.011	<0.001	-0.144823	0.0326141	0.0113295
LDL-C	Hyperchol	IVW	TRUE	TRUE	TRUE	FALSE	0.71289	0.0713929	0.572962	0.852817	1.76505e-23	9	NA	NA	4.25778	145.029	2.13061e-27	84.6643	NA	NA	NA	NA	NA	NA	NA	NA	NA	NA	NA	NA	NA
LDL-C	Hyperchol	Weighted Median	TRUE	TRUE	FALSE	FALSE	0.686727	0.042805	0.602831	0.770624	6.38244e-58	9	NA	NA	NA	NA	NA	NA	NA	NA	NA	NA	NA	NA	NA	NA	NA	NA	NA	NA	NA
LDL-C	Hyperchol	MR-Egger	TRUE	TRUE	FALSE	FALSE	0.794775	0.132028	0.536006	1.05354	1.7467e-09	9	NA	NA	4.38077	134.338	7.78918e-26	NA	-0.0242949	0.0325496	-0.0880909	0.0395011	0.455428	0.455428	1.7467e-09	NA	NA	NA	NA	NA	NA
LDL-C	Hyperchol	MR Lasso	TRUE	TRUE	FALSE	FALSE	0.68328	0.0199513	0.644176	0.722383	4.76064e-257	9	6	NA	NA	NA	NA	NA	NA	NA	NA	NA	NA	NA	NA	0.722448	NA	NA	NA	NA	NA
LDL-C	Hyperchol	MR-PRESSO	TRUE	TRUE	FALSE	FALSE	0.71289	0.0713929	NA	NA	8.58097e-06	9	NA	2	NA	NA	NA	NA	NA	NA	NA	NA	NA	NA	NA	NA	170.69	<0.001	0.714041	0.0315317	4.85499e-07
TC	Hyperchol	IVW	TRUE	TRUE	TRUE	FALSE	0.881066	0.0832042	0.717989	1.04414	3.34423e-26	7	NA	NA	4.00103	96.0495	1.67149e-18	69.2172	NA	NA	NA	NA	NA	NA	NA	NA	NA	NA	NA	NA	NA
TC	Hyperchol	Weighted Median	TRUE	TRUE	FALSE	FALSE	0.94087	0.0676216	0.808334	1.07341	5.22632e-44	7	NA	NA	NA	NA	NA	NA	NA	NA	NA	NA	NA	NA	NA	NA	NA	NA	NA	NA	NA
TC	Hyperchol	MR-Egger	TRUE	TRUE	FALSE	FALSE	0.924649	0.175437	0.580799	1.2685	1.36013e-07	7	NA	NA	4.34654	94.4622	7.74865e-19	NA	-0.0119144	0.0411043	-0.0924773	0.0686485	0.771924	0.771924	1.36013e-07	NA	NA	NA	NA	NA	NA
TC	Hyperchol	MR Lasso	TRUE	TRUE	FALSE	FALSE	0.939925	0.0579192	0.826406	1.05344	3.18561e-59	7	4	NA	NA	NA	NA	NA	NA	NA	NA	NA	NA	NA	NA	0.882019	NA	NA	NA	NA	NA
TC	Hyperchol	MR-PRESSO	TRUE	TRUE	FALSE	FALSE	0.881066	0.0832042	NA	NA	4.17503e-05	7	NA	1	NA	NA	NA	NA	NA	NA	NA	NA	NA	NA	NA	NA	135.862	0.004	0.832707	0.0767894	0.000115763
ApoB	Hyperchol	IVW	TRUE	TRUE	TRUE	FALSE	0.867946	0.100687	0.670602	1.06529	6.68357e-18	9	NA	NA	5.00462	200.369	5.34132e-39	57.6329	NA	NA	NA	NA	NA	NA	NA	NA	NA	NA	NA	NA	NA
ApoB	Hyperchol	Weighted Median	TRUE	TRUE	FALSE	FALSE	0.783081	0.0703984	0.645103	0.92106	9.63479e-29	9	NA	NA	NA	NA	NA	NA	NA	NA	NA	NA	NA	NA	NA	NA	NA	NA	NA	NA	NA
ApoB	Hyperchol	MR-Egger	TRUE	TRUE	FALSE	FALSE	1.1331	0.207489	0.726431	1.53977	4.7338e-08	9	NA	NA	4.7023	154.781	4.01652e-30	NA	-0.0559364	0.0389565	-0.13229	0.0204169	0.15104	0.15104	4.7338e-08	NA	NA	NA	NA	NA	NA
ApoB	Hyperchol	MR Lasso	TRUE	TRUE	FALSE	FALSE	0.67912	0.0480413	0.584961	0.773279	2.27365e-45	9	2	NA	NA	NA	NA	NA	NA	NA	NA	NA	NA	NA	NA	0.755365	NA	NA	NA	NA	NA
ApoB	Hyperchol	MR-PRESSO	TRUE	TRUE	FALSE	FALSE	0.867946	0.100687	NA	NA	2.54142e-05	9	NA	2	NA	NA	NA	NA	NA	NA	NA	NA	NA	NA	NA	NA	246.609	<0.001	0.766172	0.0660831	2.47787e-05
ApoA1	Hyperchol	IVW	FALSE	FALSE	FALSE	FALSE	-0.020814	0.0764835	-0.170719	0.129091	0.785516	6	NA	NA	3.56672	63.6074	2.17885e-12	73.0727	NA	NA	NA	NA	NA	NA	NA	NA	NA	NA	NA	NA	NA
ApoA1	Hyperchol	Weighted Median	FALSE	FALSE	FALSE	FALSE	-0.0170863	0.0460925	-0.107426	0.0732533	0.710864	6	NA	NA	NA	NA	NA	NA	NA	NA	NA	NA	NA	NA	NA	NA	NA	NA	NA	NA	NA
ApoA1	Hyperchol	MR-Egger	FALSE	FALSE	FALSE	FALSE	-0.0987991	0.251657	-0.592039	0.39444	0.69462	6	NA	NA	3.93485	61.9323	1.13834e-12	NA	0.0156445	0.0475626	-0.0775764	0.108865	0.742212	0.742212	0.69462	NA	NA	NA	NA	NA	NA
ApoA1	Hyperchol	MR Lasso	FALSE	FALSE	FALSE	FALSE	-0.0165549	0.048945	-0.112485	0.0793755	0.735185	6	2	NA	NA	NA	NA	NA	NA	NA	NA	NA	NA	NA	NA	0.000647678	NA	NA	NA	NA	NA
ApoA1	Hyperchol	MR-PRESSO	FALSE	FALSE	FALSE	FALSE	-0.020814	0.0764835	NA	NA	0.796396	6	NA	4	NA	NA	NA	NA	NA	NA	NA	NA	NA	NA	NA	NA	109.706	<0.001	-0.0165549	0.00162641	0.0623434
non-HDL-C	Hyperchol	IVW	TRUE	TRUE	TRUE	FALSE	0.821458	0.0828488	0.659078	0.983839	3.57714e-23	9	NA	NA	4.41193	155.721	1.25389e-29	67.103	NA	NA	NA	NA	NA	NA	NA	NA	NA	NA	NA	NA	NA
non-HDL-C	Hyperchol	Weighted Median	TRUE	TRUE	FALSE	FALSE	0.825869	0.0548446	0.718375	0.933362	3.04348e-51	9	NA	NA	NA	NA	NA	NA	NA	NA	NA	NA	NA	NA	NA	NA	NA	NA	NA	NA	NA
non-HDL-C	Hyperchol	MR-Egger	TRUE	TRUE	FALSE	FALSE	1.06792	0.132582	0.808067	1.32778	8.88178e-16	9	NA	NA	3.64625	93.0659	2.8992e-17	NA	-0.057605	0.0265355	-0.109614	-0.00559627	0.0299417	0.0299417	8.88178e-16	NA	NA	NA	NA	NA	NA
non-HDL-C	Hyperchol	MR Lasso	TRUE	TRUE	FALSE	FALSE	0.785916	0.0378179	0.711795	0.860038	6.34957e-96	9	6	NA	NA	NA	NA	NA	NA	NA	NA	NA	NA	NA	NA	0.831013	NA	NA	NA	NA	NA
non-HDL-C	Hyperchol	MR-PRESSO	TRUE	TRUE	FALSE	FALSE	0.821458	0.0828488	NA	NA	9.0454e-06	9	NA	2	NA	NA	NA	NA	NA	NA	NA	NA	NA	NA	NA	NA	184.09	<0.001	0.822242	0.0506689	3.48389e-06
CE 16:0;0	MASLD	IVW	FALSE	FALSE	FALSE	FALSE	-0.182624	0.192179	-0.559288	0.194039	0.341968	9	NA	NA	3.30398	87.3301	1.61783e-15	66.0074	NA	NA	NA	NA	NA	NA	NA	NA	NA	NA	NA	NA	NA
CE 16:0;0	MASLD	Weighted Median	FALSE	FALSE	FALSE	FALSE	-0.0596593	0.0886526	-0.233415	0.114097	0.500975	9	NA	NA	NA	NA	NA	NA	NA	NA	NA	NA	NA	NA	NA	NA	NA	NA	NA	NA	NA
CE 16:0;0	MASLD	MR-Egger	FALSE	FALSE	FALSE	FALSE	0.176269	0.486754	-0.777753	1.13029	0.717255	9	NA	NA	3.37882	79.9148	1.43372e-14	NA	-0.0852865	0.105823	-0.292697	0.122124	0.420282	0.420282	0.717255	NA	NA	NA	NA	NA	NA
CE 16:0;0	MASLD	MR Lasso	FALSE	FALSE	FALSE	FALSE	0.00140592	0.0690489	-0.133928	0.136739	0.983755	9	5	NA	NA	NA	NA	NA	NA	NA	NA	NA	NA	NA	NA	-0.105296	NA	NA	NA	NA	NA
CE 16:0;0	MASLD	MR-PRESSO	FALSE	FALSE	FALSE	FALSE	-0.182624	0.192179	NA	NA	0.369789	9	NA	4	NA	NA	NA	NA	NA	NA	NA	NA	NA	NA	NA	NA	105.579	<0.001	-0.127978	0.126762	0.369805
CE 18:0;0	MASLD	IVW	FALSE	FALSE	FALSE	FALSE	-0.00342027	0.147721	-0.292948	0.286108	0.981528	7	NA	NA	1.86188	20.7996	0.00199308	48.1392	NA	NA	NA	NA	NA	NA	NA	NA	NA	NA	NA	NA	NA
CE 18:0;0	MASLD	Weighted Median	FALSE	FALSE	FALSE	FALSE	-0.00290241	0.105731	-0.210132	0.204327	0.9781	7	NA	NA	NA	NA	NA	NA	NA	NA	NA	NA	NA	NA	NA	NA	NA	NA	NA	NA	NA
CE 18:0;0	MASLD	MR-Egger	FALSE	FALSE	FALSE	FALSE	-0.191179	0.513132	-1.1969	0.814541	0.709467	7	NA	NA	2.01001	20.2008	0.0011458	NA	0.0270685	0.0703133	-0.110743	0.16488	0.700259	0.700259	0.709467	NA	NA	NA	NA	NA	NA
CE 18:0;0	MASLD	MR Lasso	FALSE	FALSE	FALSE	FALSE	0.110151	0.0841009	-0.0546842	0.274985	0.190283	7	6	NA	NA	NA	NA	NA	NA	NA	NA	NA	NA	NA	NA	0.00666905	NA	NA	NA	NA	NA
CE 18:0;0	MASLD	MR-PRESSO	FALSE	FALSE	FALSE	FALSE	-0.00342027	0.147721	NA	NA	0.982279	7	NA	1	NA	NA	NA	NA	NA	NA	NA	NA	NA	NA	NA	NA	26.2337	0.009	0.110151	0.0773034	0.213496
CE 18:1;0	MASLD	IVW	FALSE	FALSE	FALSE	FALSE	0.0272411	0.230415	-0.424365	0.478847	0.905889	5	NA	NA	2.42179	23.4604	0.000102443	43.738	NA	NA	NA	NA	NA	NA	NA	NA	NA	NA	NA	NA	NA
CE 18:1;0	MASLD	Weighted Median	FALSE	FALSE	FALSE	FALSE	0.188801	0.135867	-0.0774938	0.455095	0.164651	5	NA	NA	NA	NA	NA	NA	NA	NA	NA	NA	NA	NA	NA	NA	NA	NA	NA	NA	NA
CE 18:1;0	MASLD	MR-Egger	FALSE	FALSE	FALSE	FALSE	0.638812	0.776442	-0.882987	2.16061	0.410654	5	NA	NA	2.52285	19.0944	0.000261387	NA	-0.164086	0.198117	-0.552389	0.224216	0.407541	0.407541	0.410654	NA	NA	NA	NA	NA	NA
CE 18:1;0	MASLD	MR Lasso	FALSE	FALSE	FALSE	FALSE	0.186471	0.142172	-0.0921805	0.465122	0.189659	5	4	NA	NA	NA	NA	NA	NA	NA	NA	NA	NA	NA	NA	0.0413866	NA	NA	NA	NA	NA
CE 18:1;0	MASLD	MR-PRESSO	FALSE	FALSE	FALSE	FALSE	0.0272411	0.230415	NA	NA	0.911588	5	NA	2	NA	NA	NA	NA	NA	NA	NA	NA	NA	NA	NA	NA	34.6937	0.004	0.0641715	0.132821	0.676713
CE 18:2;0	MASLD	IVW	FALSE	FALSE	FALSE	FALSE	0.0204115	0.133174	-0.240605	0.281428	0.878186	8	NA	NA	2.04685	29.327	0.000126106	59.7803	NA	NA	NA	NA	NA	NA	NA	NA	NA	NA	NA	NA	NA
CE 18:2;0	MASLD	Weighted Median	FALSE	FALSE	FALSE	FALSE	0.107835	0.0963607	-0.0810286	0.296698	0.263108	8	NA	NA	NA	NA	NA	NA	NA	NA	NA	NA	NA	NA	NA	NA	NA	NA	NA	NA	NA
CE 18:2;0	MASLD	MR-Egger	FALSE	FALSE	FALSE	FALSE	0.183237	0.267411	-0.34088	0.707354	0.493201	8	NA	NA	2.12318	27.0474	0.000141879	NA	-0.037981	0.0534093	-0.142661	0.0666992	0.477003	0.477003	0.493201	NA	NA	NA	NA	NA	NA
CE 18:2;0	MASLD	MR Lasso	FALSE	FALSE	FALSE	FALSE	0.0906552	0.0998144	-0.104977	0.286288	0.363753	8	7	NA	NA	NA	NA	NA	NA	NA	NA	NA	NA	NA	NA	0.0266517	NA	NA	NA	NA	NA
CE 18:2;0	MASLD	MR-PRESSO	FALSE	FALSE	FALSE	FALSE	0.0204115	0.133174	NA	NA	0.882511	8	NA	2	NA	NA	NA	NA	NA	NA	NA	NA	NA	NA	NA	NA	35.9769	<0.001	0.0318318	0.0936196	0.747666
CE 18:3;0	MASLD	IVW	FALSE	FALSE	FALSE	FALSE	-0.286621	0.385371	-1.04193	0.468693	0.457026	5	NA	NA	4.58772	84.1885	2.25482e-17	56.2304	NA	NA	NA	NA	NA	NA	NA	NA	NA	NA	NA	NA	NA
CE 18:3;0	MASLD	Weighted Median	TRUE	FALSE	FALSE	FALSE	-0.292489	0.128851	-0.545033	-0.0399448	0.0232094	5	NA	NA	NA	NA	NA	NA	NA	NA	NA	NA	NA	NA	NA	NA	NA	NA	NA	NA	NA
CE 18:3;0	MASLD	MR-Egger	TRUE	FALSE	FALSE	FALSE	-1.93883	0.566009	-3.04818	-0.82947	0.000613813	5	NA	NA	2.55017	19.5101	0.00021442	NA	0.281242	0.0891805	0.106452	0.456033	0.00161253	0.00161253	0.000613813	NA	NA	NA	NA	NA	NA
CE 18:3;0	MASLD	MR Lasso	FALSE	FALSE	FALSE	FALSE	0.0302685	0.340067	-0.63625	0.696787	0.929076	5	4	NA	NA	NA	NA	NA	NA	NA	NA	NA	NA	NA	NA	-0.258469	NA	NA	NA	NA	NA
CE 18:3;0	MASLD	MR-PRESSO	FALSE	FALSE	FALSE	FALSE	-0.286621	0.385371	NA	NA	0.49834	5	NA	1	NA	NA	NA	NA	NA	NA	NA	NA	NA	NA	NA	NA	127.55	<0.001	NA	NA	NA
CE 20:3;0	MASLD	IVW	FALSE	FALSE	FALSE	FALSE	-0.19596	0.221024	-0.62916	0.237239	0.375293	8	NA	NA	3.38745	80.3239	1.18313e-14	58.4158	NA	NA	NA	NA	NA	NA	NA	NA	NA	NA	NA	NA	NA
CE 20:3;0	MASLD	Weighted Median	FALSE	FALSE	FALSE	FALSE	-0.142975	0.102081	-0.343051	0.0571006	0.161334	8	NA	NA	NA	NA	NA	NA	NA	NA	NA	NA	NA	NA	NA	NA	NA	NA	NA	NA	NA
CE 20:3;0	MASLD	MR-Egger	FALSE	FALSE	FALSE	FALSE	0.173329	0.630753	-1.06292	1.40958	0.783472	8	NA	NA	3.54379	75.3508	3.25019e-14	NA	-0.0801365	0.127346	-0.32973	0.169457	0.529165	0.529165	0.783472	NA	NA	NA	NA	NA	NA
CE 20:3;0	MASLD	MR Lasso	FALSE	FALSE	FALSE	FALSE	-0.0380015	0.110841	-0.255245	0.179242	0.731713	8	5	NA	NA	NA	NA	NA	NA	NA	NA	NA	NA	NA	NA	-0.120488	NA	NA	NA	NA	NA
CE 20:3;0	MASLD	MR-PRESSO	FALSE	FALSE	FALSE	FALSE	-0.19596	0.221024	NA	NA	0.404722	8	NA	4	NA	NA	NA	NA	NA	NA	NA	NA	NA	NA	NA	NA	102.035	<0.001	-0.101191	0.0793584	0.292058
CE 20:4;0	MASLD	IVW	FALSE	FALSE	FALSE	FALSE	-0.0383809	0.0843829	-0.203768	0.127007	0.649223	12	NA	NA	2.58746	73.6443	2.46512e-11	188.818	NA	NA	NA	NA	NA	NA	NA	NA	NA	NA	NA	NA	NA
CE 20:4;0	MASLD	Weighted Median	FALSE	FALSE	FALSE	FALSE	-0.010921	0.0364537	-0.082369	0.060527	0.764494	12	NA	NA	NA	NA	NA	NA	NA	NA	NA	NA	NA	NA	NA	NA	NA	NA	NA	NA	NA
CE 20:4;0	MASLD	MR-Egger	FALSE	FALSE	FALSE	FALSE	0.00106375	0.159235	-0.311031	0.313158	0.99467	12	NA	NA	2.70183	72.9987	1.16503e-11	NA	-0.0190697	0.0641226	-0.144748	0.106608	0.766166	0.766166	0.99467	NA	NA	NA	NA	NA	NA
CE 20:4;0	MASLD	MR Lasso	FALSE	FALSE	FALSE	FALSE	0.00387053	0.0426954	-0.0798109	0.087552	0.927767	12	11	NA	NA	NA	NA	NA	NA	NA	NA	NA	NA	NA	NA	-0.0346274	NA	NA	NA	NA	NA
CE 20:4;0	MASLD	MR-PRESSO	FALSE	FALSE	FALSE	FALSE	-0.0383809	0.0843829	NA	NA	0.658069	12	NA	3	NA	NA	NA	NA	NA	NA	NA	NA	NA	NA	NA	NA	86.2293	0.004	-0.00826448	0.0767333	0.916883
Cer 40:1;2	MASLD	IVW	FALSE	FALSE	FALSE	FALSE	-0.138281	0.287003	-0.700795	0.424234	0.629941	8	NA	NA	4.32336	130.84	4.19614e-25	57.2879	NA	NA	NA	NA	NA	NA	NA	NA	NA	NA	NA	NA	NA
Cer 40:1;2	MASLD	Weighted Median	FALSE	FALSE	FALSE	FALSE	0.0997369	0.0897184	-0.076108	0.275582	0.266282	8	NA	NA	NA	NA	NA	NA	NA	NA	NA	NA	NA	NA	NA	NA	NA	NA	NA	NA	NA
Cer 40:1;2	MASLD	MR-Egger	FALSE	FALSE	FALSE	FALSE	-0.49715	0.80559	-2.07608	1.08178	0.537152	8	NA	NA	4.58222	125.98	9.01672e-25	NA	0.0699285	0.145355	-0.214961	0.354818	0.630453	0.630453	0.537152	NA	NA	NA	NA	NA	NA
Cer 40:1;2	MASLD	MR Lasso	FALSE	FALSE	FALSE	FALSE	0.105409	0.0768757	-0.0452647	0.256083	0.170325	8	5	NA	NA	NA	NA	NA	NA	NA	NA	NA	NA	NA	NA	-0.0300708	NA	NA	NA	NA	NA
Cer 40:1;2	MASLD	MR-PRESSO	FALSE	FALSE	FALSE	FALSE	-0.138281	0.287003	NA	NA	0.64464	8	NA	4	NA	NA	NA	NA	NA	NA	NA	NA	NA	NA	NA	NA	178.583	<0.001	0.0292888	0.111596	0.809963
Cer 42:2;2	MASLD	IVW	FALSE	FALSE	FALSE	FALSE	-0.260711	0.270751	-0.791374	0.269952	0.335589	8	NA	NA	4.42397	137	2.15932e-26	66.9281	NA	NA	NA	NA	NA	NA	NA	NA	NA	NA	NA	NA	NA
Cer 42:2;2	MASLD	Weighted Median	FALSE	FALSE	FALSE	FALSE	0.105488	0.0916965	-0.0742335	0.28521	0.249976	8	NA	NA	NA	NA	NA	NA	NA	NA	NA	NA	NA	NA	NA	NA	NA	NA	NA	NA	NA
Cer 42:2;2	MASLD	MR-Egger	FALSE	FALSE	FALSE	FALSE	-0.455235	0.742651	-1.9108	1.00033	0.539885	8	NA	NA	4.7465	135.175	1.04373e-26	NA	0.0384403	0.135064	-0.22628	0.303161	0.775945	0.775945	0.539885	NA	NA	NA	NA	NA	NA
Cer 42:2;2	MASLD	MR Lasso	FALSE	FALSE	FALSE	FALSE	0.0875421	0.0779522	-0.0652413	0.240326	0.261427	8	6	NA	NA	NA	NA	NA	NA	NA	NA	NA	NA	NA	NA	-0.216208	NA	NA	NA	NA	NA
Cer 42:2;2	MASLD	MR-PRESSO	FALSE	FALSE	FALSE	FALSE	-0.260711	0.270751	NA	NA	0.367665	8	NA	3	NA	NA	NA	NA	NA	NA	NA	NA	NA	NA	NA	NA	197.973	<0.001	0.0230665	0.117568	0.854021
DAG 18:1;0_18:1;0	MASLD	IVW	FALSE	FALSE	FALSE	FALSE	0.317126	0.197233	-0.069444	0.703696	0.107863	5	NA	NA	2.2479	20.2123	0.000453446	52.9783	NA	NA	NA	NA	NA	NA	NA	NA	NA	NA	NA	NA	NA
DAG 18:1;0_18:1;0	MASLD	Weighted Median	TRUE	FALSE	FALSE	FALSE	0.311642	0.115196	0.0858625	0.537421	0.00682373	5	NA	NA	NA	NA	NA	NA	NA	NA	NA	NA	NA	NA	NA	NA	NA	NA	NA	NA	NA
DAG 18:1;0_18:1;0	MASLD	MR-Egger	FALSE	FALSE	FALSE	FALSE	0.129384	0.650694	-1.14595	1.40472	0.842388	5	NA	NA	2.55573	19.5952	0.000205891	NA	0.0307756	0.100131	-0.165477	0.227029	0.758574	0.758574	0.842388	NA	NA	NA	NA	NA	NA
DAG 18:1;0_18:1;0	MASLD	MR Lasso	TRUE	FALSE	FALSE	FALSE	0.296415	0.105022	0.0905759	0.502255	0.00476641	5	3	NA	NA	NA	NA	NA	NA	NA	NA	NA	NA	NA	NA	0.326745	NA	NA	NA	NA	NA
DAG 18:1;0_18:1;0	MASLD	MR-PRESSO	FALSE	FALSE	FALSE	FALSE	0.317126	0.197233	NA	NA	0.183143	5	NA	2	NA	NA	NA	NA	NA	NA	NA	NA	NA	NA	NA	NA	28.2612	0.007	0.296415	0.0307976	0.0106236
DAG 18:1;0_18:2;0	MASLD	IVW	FALSE	FALSE	FALSE	FALSE	0.242838	0.200288	-0.149718	0.635394	0.225342	6	NA	NA	2.63691	34.7666	1.67495e-06	56.9826	NA	NA	NA	NA	NA	NA	NA	NA	NA	NA	NA	NA	NA
DAG 18:1;0_18:2;0	MASLD	Weighted Median	TRUE	FALSE	FALSE	FALSE	0.26066	0.102234	0.0602857	0.461034	0.0107831	6	NA	NA	NA	NA	NA	NA	NA	NA	NA	NA	NA	NA	NA	NA	NA	NA	NA	NA	NA
DAG 18:1;0_18:2;0	MASLD	MR-Egger	FALSE	FALSE	FALSE	FALSE	0.446485	0.571321	-0.673283	1.56625	0.43451	6	NA	NA	2.89469	33.5169	9.36069e-07	NA	-0.0381555	0.098799	-0.231798	0.155487	0.699353	0.699353	0.43451	NA	NA	NA	NA	NA	NA
DAG 18:1;0_18:2;0	MASLD	MR Lasso	TRUE	FALSE	FALSE	FALSE	0.262828	0.0879879	0.0903753	0.435282	0.0028164	6	4	NA	NA	NA	NA	NA	NA	NA	NA	NA	NA	NA	NA	0.283541	NA	NA	NA	NA	NA
DAG 18:1;0_18:2;0	MASLD	MR-PRESSO	FALSE	FALSE	FALSE	FALSE	0.242838	0.200288	NA	NA	0.279499	6	NA	2	NA	NA	NA	NA	NA	NA	NA	NA	NA	NA	NA	NA	44.696	<0.001	0.262828	0.062425	0.0244727
PC 15:0;0_18:2;0	MASLD	IVW	FALSE	FALSE	FALSE	FALSE	-0.0158046	0.071112	-0.155182	0.123572	0.82412	7	NA	NA	1.20993	8.78358	0.18612	81.5023	NA	NA	NA	NA	NA	NA	NA	NA	NA	NA	NA	NA	NA
PC 15:0;0_18:2;0	MASLD	Weighted Median	FALSE	FALSE	FALSE	FALSE	0.012623	0.0692754	-0.123154	0.1484	0.855414	7	NA	NA	NA	NA	NA	NA	NA	NA	NA	NA	NA	NA	NA	NA	NA	NA	NA	NA	NA
PC 15:0;0_18:2;0	MASLD	MR-Egger	FALSE	FALSE	FALSE	FALSE	0.136276	0.162417	-0.182056	0.454608	0.401441	7	NA	NA	1.20182	7.22182	0.204659	NA	-0.0291578	0.0280405	-0.084116	0.0258005	0.298412	0.298412	0.401441	NA	NA	NA	NA	NA	NA
PC 15:0;0_18:2;0	MASLD	MR Lasso	FALSE	FALSE	FALSE	FALSE	-0.0158046	0.071112	-0.155182	0.123572	0.82412	7	7	NA	NA	NA	NA	NA	NA	NA	NA	NA	NA	NA	NA	-0.0158046	NA	NA	NA	NA	NA
PC 15:0;0_18:2;0	MASLD	MR-PRESSO	FALSE	FALSE	FALSE	FALSE	-0.0158046	0.071112	NA	NA	0.831492	7	NA	0	NA	NA	NA	NA	NA	NA	NA	NA	NA	NA	NA	NA	12.6339	0.288	NA	NA	NA
PC 16:0;0_16:0;0	MASLD	IVW	FALSE	FALSE	FALSE	FALSE	-0.058735	0.0806079	-0.216724	0.0992535	0.466215	6	NA	NA	0.979439	4.7965	0.441217	53.2967	NA	NA	NA	NA	NA	NA	NA	NA	NA	NA	NA	NA	NA
PC 16:0;0_16:0;0	MASLD	Weighted Median	FALSE	FALSE	FALSE	FALSE	-0.102784	0.10292	-0.304503	0.098935	0.317949	6	NA	NA	NA	NA	NA	NA	NA	NA	NA	NA	NA	NA	NA	NA	NA	NA	NA	NA	NA
PC 16:0;0_16:0;0	MASLD	MR-Egger	FALSE	FALSE	FALSE	FALSE	-0.730254	0.553365	-1.81483	0.354321	0.186948	6	NA	NA	0.907186	3.29194	0.51021	NA	0.0921481	0.0751247	-0.0550935	0.23939	0.219972	0.219972	0.186948	NA	NA	NA	NA	NA	NA
PC 16:0;0_16:0;0	MASLD	MR Lasso	FALSE	FALSE	FALSE	FALSE	-0.058735	0.0806079	-0.216724	0.0992535	0.466215	6	6	NA	NA	NA	NA	NA	NA	NA	NA	NA	NA	NA	NA	-0.058735	NA	NA	NA	NA	NA
PC 16:0;0_16:0;0	MASLD	MR-PRESSO	FALSE	FALSE	FALSE	FALSE	-0.058735	0.0789504	NA	NA	0.490369	6	NA	0	NA	NA	NA	NA	NA	NA	NA	NA	NA	NA	NA	NA	6.27069	0.517	NA	NA	NA
PC 16:0;0_18:2;0	MASLD	IVW	FALSE	FALSE	FALSE	FALSE	-0.0235954	0.0669415	-0.154798	0.107608	0.72448	8	NA	NA	1.23994	10.7621	0.149339	91.6189	NA	NA	NA	NA	NA	NA	NA	NA	NA	NA	NA	NA	NA
PC 16:0;0_18:2;0	MASLD	Weighted Median	FALSE	FALSE	FALSE	FALSE	0.0113754	0.0663068	-0.118584	0.141334	0.863786	8	NA	NA	NA	NA	NA	NA	NA	NA	NA	NA	NA	NA	NA	NA	NA	NA	NA	NA	NA
PC 16:0;0_18:2;0	MASLD	MR-Egger	FALSE	FALSE	FALSE	FALSE	0.156246	0.146258	-0.130414	0.442907	0.285389	8	NA	NA	1.17023	8.21658	0.222661	NA	-0.037421	0.0274472	-0.0912166	0.0163746	0.172763	0.172763	0.285389	NA	NA	NA	NA	NA	NA
PC 16:0;0_18:2;0	MASLD	MR Lasso	FALSE	FALSE	FALSE	FALSE	-0.0235954	0.0669415	-0.154798	0.107608	0.72448	8	8	NA	NA	NA	NA	NA	NA	NA	NA	NA	NA	NA	NA	-0.0235954	NA	NA	NA	NA	NA
PC 16:0;0_18:2;0	MASLD	MR-PRESSO	FALSE	FALSE	FALSE	FALSE	-0.0235954	0.0669415	NA	NA	0.734854	8	NA	0	NA	NA	NA	NA	NA	NA	NA	NA	NA	NA	NA	NA	15.6506	0.219	NA	NA	NA
PC 16:0;0_20:2;0	MASLD	IVW	FALSE	FALSE	FALSE	FALSE	0.135303	0.156037	-0.170524	0.441129	0.385876	7	NA	NA	2.2563	30.5454	3.09517e-05	61.4552	NA	NA	NA	NA	NA	NA	NA	NA	NA	NA	NA	NA	NA
PC 16:0;0_20:2;0	MASLD	Weighted Median	FALSE	FALSE	FALSE	FALSE	0.0541003	0.0840218	-0.110579	0.21878	0.51965	7	NA	NA	NA	NA	NA	NA	NA	NA	NA	NA	NA	NA	NA	NA	NA	NA	NA	NA	NA
PC 16:0;0_20:2;0	MASLD	MR-Egger	FALSE	FALSE	FALSE	FALSE	-0.262426	0.296666	-0.843881	0.319028	0.376381	7	NA	NA	2.04219	20.8527	0.000863639	NA	0.0744065	0.0488074	-0.0212542	0.170067	0.127386	0.127386	0.376381	NA	NA	NA	NA	NA	NA
PC 16:0;0_20:2;0	MASLD	MR Lasso	FALSE	FALSE	FALSE	FALSE	-0.00978666	0.0746585	-0.156115	0.136541	0.895708	7	5	NA	NA	NA	NA	NA	NA	NA	NA	NA	NA	NA	NA	0.109303	NA	NA	NA	NA	NA
PC 16:0;0_20:2;0	MASLD	MR-PRESSO	FALSE	FALSE	FALSE	FALSE	0.135303	0.156037	NA	NA	0.419198	7	NA	2	NA	NA	NA	NA	NA	NA	NA	NA	NA	NA	NA	NA	38.1091	0.006	-0.00978666	0.0669459	0.890845
PC 16:0;0_20:4;0	MASLD	IVW	FALSE	FALSE	FALSE	FALSE	-0.0912443	0.143659	-0.372811	0.190322	0.525334	5	NA	NA	3.75343	56.3528	1.6911e-11	325.536	NA	NA	NA	NA	NA	NA	NA	NA	NA	NA	NA	NA	NA
PC 16:0;0_20:4;0	MASLD	Weighted Median	FALSE	FALSE	FALSE	FALSE	-0.0440338	0.0399973	-0.122427	0.0343594	0.270931	5	NA	NA	NA	NA	NA	NA	NA	NA	NA	NA	NA	NA	NA	NA	NA	NA	NA	NA	NA
PC 16:0;0_20:4;0	MASLD	MR-Egger	FALSE	FALSE	FALSE	FALSE	0.116837	0.273761	-0.419725	0.6534	0.669536	5	NA	NA	3.84464	44.3437	1.27566e-09	NA	-0.105319	0.116843	-0.334327	0.12369	0.367393	0.367393	0.669536	NA	NA	NA	NA	NA	NA
PC 16:0;0_20:4;0	MASLD	MR Lasso	FALSE	FALSE	FALSE	FALSE	-0.0408996	0.0388848	-0.117112	0.0353131	0.292884	5	4	NA	NA	NA	NA	NA	NA	NA	NA	NA	NA	NA	NA	-0.0867718	NA	NA	NA	NA	NA
PC 16:0;0_20:4;0	MASLD	MR-PRESSO	FALSE	FALSE	FALSE	FALSE	-0.0912443	0.143659	NA	NA	0.55985	5	NA	0	NA	NA	NA	NA	NA	NA	NA	NA	NA	NA	NA	NA	269.668	0.233	NA	NA	NA
PC 16:1;0_18:1;0	MASLD	IVW	FALSE	FALSE	FALSE	FALSE	0.20104	0.155874	-0.104467	0.506547	0.197134	6	NA	NA	1.84206	16.9659	0.00456501	47.722	NA	NA	NA	NA	NA	NA	NA	NA	NA	NA	NA	NA	NA
PC 16:1;0_18:1;0	MASLD	Weighted Median	FALSE	FALSE	FALSE	FALSE	0.131841	0.109503	-0.0827812	0.346464	0.228592	6	NA	NA	NA	NA	NA	NA	NA	NA	NA	NA	NA	NA	NA	NA	NA	NA	NA	NA	NA
PC 16:1;0_18:1;0	MASLD	MR-Egger	FALSE	FALSE	FALSE	FALSE	-0.245709	0.366123	-0.963296	0.471878	0.50215	6	NA	NA	1.71526	11.7684	0.0191589	NA	0.0750787	0.0564875	-0.0356347	0.185792	0.183808	0.183808	0.50215	NA	NA	NA	NA	NA	NA
PC 16:1;0_18:1;0	MASLD	MR Lasso	FALSE	FALSE	FALSE	FALSE	0.0659441	0.0912804	-0.112962	0.24485	0.470027	6	5	NA	NA	NA	NA	NA	NA	NA	NA	NA	NA	NA	NA	0.189038	NA	NA	NA	NA	NA
PC 16:1;0_18:1;0	MASLD	MR-PRESSO	FALSE	FALSE	FALSE	FALSE	0.20104	0.155874	NA	NA	0.253566	6	NA	1	NA	NA	NA	NA	NA	NA	NA	NA	NA	NA	NA	NA	23.0735	0.018	0.0659441	0.0537866	0.287429
PC 16:1;0_18:2;0	MASLD	IVW	FALSE	FALSE	FALSE	FALSE	0.0451559	0.0981096	-0.147135	0.237447	0.64533	8	NA	NA	1.85019	23.9625	0.00115679	94.5547	NA	NA	NA	NA	NA	NA	NA	NA	NA	NA	NA	NA	NA
PC 16:1;0_18:2;0	MASLD	Weighted Median	FALSE	FALSE	FALSE	FALSE	0.0353363	0.0606886	-0.0836111	0.154284	0.560394	8	NA	NA	NA	NA	NA	NA	NA	NA	NA	NA	NA	NA	NA	NA	NA	NA	NA	NA	NA
PC 16:1;0_18:2;0	MASLD	MR-Egger	FALSE	FALSE	FALSE	FALSE	-0.0499597	0.186292	-0.415085	0.315166	0.788561	8	NA	NA	1.93879	22.5534	0.000960701	NA	0.0232264	0.0379364	-0.0511276	0.0975805	0.540375	0.540375	0.788561	NA	NA	NA	NA	NA	NA
PC 16:1;0_18:2;0	MASLD	MR Lasso	FALSE	FALSE	FALSE	FALSE	-0.00576633	0.0542363	-0.112068	0.100535	0.91533	8	7	NA	NA	NA	NA	NA	NA	NA	NA	NA	NA	NA	NA	0.0406321	NA	NA	NA	NA	NA
PC 16:1;0_18:2;0	MASLD	MR-PRESSO	FALSE	FALSE	FALSE	FALSE	0.0451559	0.0981096	NA	NA	0.659286	8	NA	1	NA	NA	NA	NA	NA	NA	NA	NA	NA	NA	NA	NA	26.3068	0.021	-0.00576633	0.0441549	0.900366
PC 17:0;0_20:4;0	MASLD	IVW	FALSE	FALSE	FALSE	FALSE	-0.0798233	0.171809	-0.416562	0.256916	0.642214	5	NA	NA	4.10902	67.5363	7.51394e-14	259.135	NA	NA	NA	NA	NA	NA	NA	NA	NA	NA	NA	NA	NA
PC 17:0;0_20:4;0	MASLD	Weighted Median	FALSE	FALSE	FALSE	FALSE	-0.039582	0.0439681	-0.125758	0.0465938	0.36799	5	NA	NA	NA	NA	NA	NA	NA	NA	NA	NA	NA	NA	NA	NA	NA	NA	NA	NA	NA
PC 17:0;0_20:4;0	MASLD	MR-Egger	FALSE	FALSE	FALSE	FALSE	-0.109274	0.404798	-0.902664	0.684116	0.787201	5	NA	NA	4.7392	67.3799	1.55293e-14	NA	0.0137073	0.164289	-0.308293	0.335708	0.933506	0.933506	0.787201	NA	NA	NA	NA	NA	NA
PC 17:0;0_20:4;0	MASLD	MR Lasso	FALSE	FALSE	FALSE	FALSE	-0.0391307	0.0433228	-0.124042	0.0457805	0.366401	5	3	NA	NA	NA	NA	NA	NA	NA	NA	NA	NA	NA	NA	-0.0448971	NA	NA	NA	NA	NA
PC 17:0;0_20:4;0	MASLD	MR-PRESSO	FALSE	FALSE	FALSE	FALSE	-0.0798233	0.171809	NA	NA	0.666376	5	NA	0	NA	NA	NA	NA	NA	NA	NA	NA	NA	NA	NA	NA	161.844	0.114	NA	NA	NA
PC 18:0;0_18:2;0	MASLD	IVW	FALSE	FALSE	FALSE	FALSE	0.000627024	0.0900747	-0.175916	0.17717	0.994446	7	NA	NA	1.33535	10.699	0.0981368	66.6799	NA	NA	NA	NA	NA	NA	NA	NA	NA	NA	NA	NA	NA
PC 18:0;0_18:2;0	MASLD	Weighted Median	FALSE	FALSE	FALSE	FALSE	0.0118758	0.0852615	-0.155234	0.178985	0.889223	7	NA	NA	NA	NA	NA	NA	NA	NA	NA	NA	NA	NA	NA	NA	NA	NA	NA	NA	NA
PC 18:0;0_18:2;0	MASLD	MR-Egger	FALSE	FALSE	FALSE	FALSE	0.187227	0.230488	-0.264522	0.638975	0.416617	7	NA	NA	1.36065	9.25688	0.0992463	NA	-0.0348371	0.0394721	-0.112201	0.0425267	0.377465	0.377465	0.416617	NA	NA	NA	NA	NA	NA
PC 18:0;0_18:2;0	MASLD	MR Lasso	FALSE	FALSE	FALSE	FALSE	0.000627024	0.0900747	-0.175916	0.17717	0.994446	7	7	NA	NA	NA	NA	NA	NA	NA	NA	NA	NA	NA	NA	0.000627024	NA	NA	NA	NA	NA
PC 18:0;0_18:2;0	MASLD	MR-PRESSO	FALSE	FALSE	FALSE	FALSE	0.000627024	0.0900747	NA	NA	0.994672	7	NA	0	NA	NA	NA	NA	NA	NA	NA	NA	NA	NA	NA	NA	13.4598	0.188	NA	NA	NA
PC 18:0;0_20:4;0	MASLD	IVW	FALSE	FALSE	FALSE	FALSE	-0.0112663	0.0331078	-0.0761563	0.0536237	0.733637	10	NA	NA	0.951067	8.14075	0.520027	226.166	NA	NA	NA	NA	NA	NA	NA	NA	NA	NA	NA	NA	NA
PC 18:0;0_20:4;0	MASLD	Weighted Median	FALSE	FALSE	FALSE	FALSE	-0.010687	0.0355375	-0.0803393	0.0589653	0.763625	10	NA	NA	NA	NA	NA	NA	NA	NA	NA	NA	NA	NA	NA	NA	NA	NA	NA	NA	NA
PC 18:0;0_20:4;0	MASLD	MR-Egger	FALSE	FALSE	FALSE	FALSE	-0.0364944	0.0477301	-0.130044	0.0570548	0.444509	10	NA	NA	0.974827	7.60231	0.473249	NA	0.0112435	0.0153226	-0.0187882	0.0412752	0.463078	0.463078	0.444509	NA	NA	NA	NA	NA	NA
PC 18:0;0_20:4;0	MASLD	MR Lasso	FALSE	FALSE	FALSE	FALSE	-0.0112663	0.0331078	-0.0761563	0.0536237	0.733637	10	10	NA	NA	NA	NA	NA	NA	NA	NA	NA	NA	NA	NA	-0.0112663	NA	NA	NA	NA	NA
PC 18:0;0_20:4;0	MASLD	MR-PRESSO	FALSE	FALSE	FALSE	FALSE	-0.0112663	0.0314877	NA	NA	0.728741	10	NA	0	NA	NA	NA	NA	NA	NA	NA	NA	NA	NA	NA	NA	8.47512	0.728	NA	NA	NA
PC 18:1;0_18:1;0	MASLD	IVW	FALSE	FALSE	FALSE	FALSE	0.000170397	0.0842204	-0.164899	0.165239	0.998386	5	NA	NA	0.761177	2.31756	0.677574	59.1054	NA	NA	NA	NA	NA	NA	NA	NA	NA	NA	NA	NA	NA
PC 18:1;0_18:1;0	MASLD	Weighted Median	FALSE	FALSE	FALSE	FALSE	0.0347432	0.100031	-0.161314	0.230801	0.728348	5	NA	NA	NA	NA	NA	NA	NA	NA	NA	NA	NA	NA	NA	NA	NA	NA	NA	NA	NA
PC 18:1;0_18:1;0	MASLD	MR-Egger	FALSE	FALSE	FALSE	FALSE	0.0696745	0.233778	-0.388522	0.527871	0.765675	5	NA	NA	0.859454	2.21599	0.528807	NA	-0.0112173	0.035196	-0.0802001	0.0577656	0.749947	0.749947	0.765675	NA	NA	NA	NA	NA	NA
PC 18:1;0_18:1;0	MASLD	MR Lasso	FALSE	FALSE	FALSE	FALSE	0.000170397	0.0842204	-0.164899	0.165239	0.998386	5	5	NA	NA	NA	NA	NA	NA	NA	NA	NA	NA	NA	NA	0.000170397	NA	NA	NA	NA	NA
PC 18:1;0_18:1;0	MASLD	MR-PRESSO	FALSE	FALSE	FALSE	FALSE	0.000170397	0.0641066	NA	NA	0.998006	5	NA	0	NA	NA	NA	NA	NA	NA	NA	NA	NA	NA	NA	NA	4.05998	0.676	NA	NA	NA
PC 18:1;0_18:2;0	MASLD	IVW	FALSE	FALSE	FALSE	FALSE	-0.0247408	0.0537746	-0.130137	0.0806554	0.645456	6	NA	NA	0.977243	4.77502	0.44395	125.363	NA	NA	NA	NA	NA	NA	NA	NA	NA	NA	NA	NA	NA
PC 18:1;0_18:2;0	MASLD	Weighted Median	FALSE	FALSE	FALSE	FALSE	0.0121515	0.0600575	-0.105559	0.129862	0.839658	6	NA	NA	NA	NA	NA	NA	NA	NA	NA	NA	NA	NA	NA	NA	NA	NA	NA	NA	NA
PC 18:1;0_18:2;0	MASLD	MR-Egger	FALSE	FALSE	FALSE	FALSE	0.140063	0.102725	-0.0612743	0.341401	0.172733	6	NA	NA	0.554443	1.22963	0.873197	NA	-0.041851	0.0222266	-0.0854143	0.0017124	0.059711	0.059711	0.172733	NA	NA	NA	NA	NA	NA
PC 18:1;0_18:2;0	MASLD	MR Lasso	FALSE	FALSE	FALSE	FALSE	-0.0247408	0.0537746	-0.130137	0.0806554	0.645456	6	6	NA	NA	NA	NA	NA	NA	NA	NA	NA	NA	NA	NA	-0.0247408	NA	NA	NA	NA	NA
PC 18:1;0_18:2;0	MASLD	MR-PRESSO	FALSE	FALSE	FALSE	FALSE	-0.0247408	0.0525508	NA	NA	0.657609	6	NA	0	NA	NA	NA	NA	NA	NA	NA	NA	NA	NA	NA	NA	16.433	0.391	NA	NA	NA
PC 18:2;0_20:4;0	MASLD	IVW	FALSE	FALSE	FALSE	FALSE	-0.448842	0.399062	-1.23099	0.333304	0.260697	5	NA	NA	4.42215	78.2216	4.14633e-16	49.2863	NA	NA	NA	NA	NA	NA	NA	NA	NA	NA	NA	NA	NA
PC 18:2;0_20:4;0	MASLD	Weighted Median	FALSE	FALSE	FALSE	FALSE	-0.0892678	0.115086	-0.314831	0.136296	0.437947	5	NA	NA	NA	NA	NA	NA	NA	NA	NA	NA	NA	NA	NA	NA	NA	NA	NA	NA	NA
PC 18:2;0_20:4;0	MASLD	MR-Egger	FALSE	FALSE	FALSE	FALSE	-0.0975989	1.41305	-2.86712	2.67192	0.944934	5	NA	NA	5.04856	76.464	1.7591e-16	NA	-0.0539964	0.205626	-0.457017	0.349024	0.792863	0.792863	0.944934	NA	NA	NA	NA	NA	NA
PC 18:2;0_20:4;0	MASLD	MR Lasso	FALSE	FALSE	FALSE	FALSE	-0.0843216	0.099254	-0.278856	0.110213	0.395573	5	4	NA	NA	NA	NA	NA	NA	NA	NA	NA	NA	NA	NA	-0.416459	NA	NA	NA	NA	NA
PC 18:2;0_20:4;0	MASLD	MR-PRESSO	FALSE	FALSE	FALSE	FALSE	-0.448842	0.399062	NA	NA	0.323623	5	NA	2	NA	NA	NA	NA	NA	NA	NA	NA	NA	NA	NA	NA	124.56	<0.001	-0.100984	0.0622466	0.246199
PE 16:0;0_18:2;0	MASLD	IVW	FALSE	FALSE	FALSE	FALSE	-0.0235917	0.0986641	-0.21697	0.169786	0.811019	7	NA	NA	2.33978	32.8476	1.12183e-05	138.318	NA	NA	NA	NA	NA	NA	NA	NA	NA	NA	NA	NA	NA
PE 16:0;0_18:2;0	MASLD	Weighted Median	FALSE	FALSE	FALSE	FALSE	-0.061312	0.0540796	-0.167306	0.0446821	0.256905	7	NA	NA	NA	NA	NA	NA	NA	NA	NA	NA	NA	NA	NA	NA	NA	NA	NA	NA	NA
PE 16:0;0_18:2;0	MASLD	MR-Egger	FALSE	FALSE	FALSE	FALSE	-0.249197	0.230851	-0.701656	0.203263	0.280378	7	NA	NA	2.30888	26.6546	6.659e-05	NA	0.0657114	0.0609669	-0.0537815	0.185204	0.281113	0.281113	0.280378	NA	NA	NA	NA	NA	NA
PE 16:0;0_18:2;0	MASLD	MR Lasso	FALSE	FALSE	FALSE	FALSE	-0.063904	0.0615954	-0.184629	0.0568207	0.299512	7	6	NA	NA	NA	NA	NA	NA	NA	NA	NA	NA	NA	NA	-0.027173	NA	NA	NA	NA	NA
PE 16:0;0_18:2;0	MASLD	MR-PRESSO	FALSE	FALSE	FALSE	FALSE	-0.0235917	0.0986641	NA	NA	0.818977	7	NA	2	NA	NA	NA	NA	NA	NA	NA	NA	NA	NA	NA	NA	37.1717	0.001	-0.0401299	0.0388324	0.359794
PE 16:0;0_20:4;0	MASLD	IVW	FALSE	FALSE	FALSE	FALSE	-0.0569615	0.0393359	-0.134058	0.0201354	0.147595	9	NA	NA	0.973304	7.57856	0.47568	148.283	NA	NA	NA	NA	NA	NA	NA	NA	NA	NA	NA	NA	NA
PE 16:0;0_20:4;0	MASLD	Weighted Median	FALSE	FALSE	FALSE	FALSE	-0.0488974	0.0516143	-0.15006	0.0522647	0.343454	9	NA	NA	NA	NA	NA	NA	NA	NA	NA	NA	NA	NA	NA	NA	NA	NA	NA	NA	NA
PE 16:0;0_20:4;0	MASLD	MR-Egger	FALSE	FALSE	FALSE	FALSE	-0.00408876	0.0758059	-0.152666	0.144488	0.956985	9	NA	NA	0.993755	6.91284	0.438011	NA	-0.0172194	0.0211043	-0.058583	0.0241442	0.414546	0.414546	0.956985	NA	NA	NA	NA	NA	NA
PE 16:0;0_20:4;0	MASLD	MR-PRESSO	FALSE	FALSE	FALSE	FALSE	-0.0569615	0.0382858	NA	NA	0.175122	9	NA	0	NA	NA	NA	NA	NA	NA	NA	NA	NA	NA	NA	NA	10.8694	0.45	NA	NA	NA
PE 18:0;0_18:2;0	MASLD	IVW	FALSE	FALSE	FALSE	FALSE	-0.0133802	0.0824284	-0.174937	0.148176	0.87105	9	NA	NA	2.08009	34.6142	3.143e-05	152.95	NA	NA	NA	NA	NA	NA	NA	NA	NA	NA	NA	NA	NA
PE 18:0;0_18:2;0	MASLD	Weighted Median	FALSE	FALSE	FALSE	FALSE	-0.0616467	0.0535358	-0.166575	0.0432816	0.249525	9	NA	NA	NA	NA	NA	NA	NA	NA	NA	NA	NA	NA	NA	NA	NA	NA	NA	NA	NA
PE 18:0;0_18:2;0	MASLD	MR-Egger	FALSE	FALSE	FALSE	FALSE	-0.196347	0.177973	-0.545168	0.152473	0.269922	9	NA	NA	2.03834	29.0837	0.000139688	NA	0.0523062	0.0453366	-0.0365519	0.141164	0.248611	0.248611	0.269922	NA	NA	NA	NA	NA	NA
PE 18:0;0_18:2;0	MASLD	MR Lasso	FALSE	FALSE	FALSE	FALSE	-0.050338	0.0539326	-0.156044	0.055368	0.350639	9	8	NA	NA	NA	NA	NA	NA	NA	NA	NA	NA	NA	NA	-0.0166634	NA	NA	NA	NA	NA
PE 18:0;0_18:2;0	MASLD	MR-PRESSO	FALSE	FALSE	FALSE	FALSE	-0.0133802	0.0824284	NA	NA	0.875075	9	NA	1	NA	NA	NA	NA	NA	NA	NA	NA	NA	NA	NA	NA	39.1982	<0.001	-0.050338	0.0539326	0.381706
PE 18:0;0_20:4;0	MASLD	IVW	TRUE	FALSE	FALSE	FALSE	-0.108253	0.0400189	-0.186688	-0.029817	0.00682967	10	NA	NA	0.817056	6.00823	0.739095	135.342	NA	NA	NA	NA	NA	NA	NA	NA	NA	NA	NA	NA	NA
PE 18:0;0_20:4;0	MASLD	Weighted Median	TRUE	FALSE	FALSE	FALSE	-0.0968537	0.0493242	-0.193527	-0.000179966	0.049575	10	NA	NA	NA	NA	NA	NA	NA	NA	NA	NA	NA	NA	NA	NA	NA	NA	NA	NA	NA
PE 18:0;0_20:4;0	MASLD	MR-Egger	FALSE	FALSE	FALSE	FALSE	-0.0227109	0.101646	-0.221934	0.176512	0.8232	10	NA	NA	0.803903	5.17008	0.739252	NA	-0.0272885	0.0298071	-0.0857094	0.0311324	0.359928	0.359928	0.8232	NA	NA	NA	NA	NA	NA
PE 18:0;0_20:4;0	MASLD	MR Lasso	TRUE	FALSE	FALSE	FALSE	-0.108253	0.0400189	-0.186688	-0.029817	0.00682967	10	10	NA	NA	NA	NA	NA	NA	NA	NA	NA	NA	NA	NA	-0.108253	NA	NA	NA	NA	NA
PE 18:0;0_20:4;0	MASLD	MR-PRESSO	TRUE	FALSE	FALSE	FALSE	-0.108253	0.0326977	NA	NA	0.00907361	10	NA	0	NA	NA	NA	NA	NA	NA	NA	NA	NA	NA	NA	NA	6.60655	0.789	NA	NA	NA
PE 18:1;0_18:1;0	MASLD	IVW	FALSE	FALSE	FALSE	FALSE	-0.0665189	0.0642281	-0.192404	0.0593658	0.300358	7	NA	NA	1.18333	8.40163	0.21013	101.254	NA	NA	NA	NA	NA	NA	NA	NA	NA	NA	NA	NA	NA
PE 18:1;0_18:1;0	MASLD	Weighted Median	FALSE	FALSE	FALSE	FALSE	-0.0885015	0.0707462	-0.227161	0.0501585	0.210945	7	NA	NA	NA	NA	NA	NA	NA	NA	NA	NA	NA	NA	NA	NA	NA	NA	NA	NA	NA
PE 18:1;0_18:1;0	MASLD	MR-Egger	FALSE	FALSE	FALSE	FALSE	-0.0836584	0.194117	-0.464121	0.296804	0.666491	7	NA	NA	1.29511	8.38658	0.136178	NA	0.00419484	0.0442851	-0.0826023	0.090992	0.924534	0.924534	0.666491	NA	NA	NA	NA	NA	NA
PE 18:1;0_18:1;0	MASLD	MR Lasso	FALSE	FALSE	FALSE	FALSE	-0.0665189	0.0642281	-0.192404	0.0593658	0.300358	7	7	NA	NA	NA	NA	NA	NA	NA	NA	NA	NA	NA	NA	-0.0665189	NA	NA	NA	NA	NA
PE 18:1;0_18:1;0	MASLD	MR-PRESSO	FALSE	FALSE	FALSE	FALSE	-0.0665189	0.0642281	NA	NA	0.340283	7	NA	0	NA	NA	NA	NA	NA	NA	NA	NA	NA	NA	NA	NA	10.7669	0.27	NA	NA	NA
PI 18:0;0_18:1;0	MASLD	IVW	TRUE	FALSE	FALSE	FALSE	0.141492	0.0689526	0.00634691	0.276636	0.0401686	6	NA	NA	1.09271	5.97007	0.309142	87.4502	NA	NA	NA	NA	NA	NA	NA	NA	NA	NA	NA	NA	NA
PI 18:0;0_18:1;0	MASLD	Weighted Median	TRUE	FALSE	FALSE	FALSE	0.220316	0.0828072	0.0580173	0.382616	0.00780027	6	NA	NA	NA	NA	NA	NA	NA	NA	NA	NA	NA	NA	NA	NA	NA	NA	NA	NA	NA
PI 18:0;0_18:1;0	MASLD	MR-Egger	FALSE	FALSE	FALSE	FALSE	0.422129	0.400796	-0.363417	1.20767	0.292237	6	NA	NA	1.15093	5.29858	0.25801	NA	-0.0490204	0.0688502	-0.183964	0.0859235	0.476473	0.476473	0.292237	NA	NA	NA	NA	NA	NA
PI 18:0;0_18:1;0	MASLD	MR Lasso	TRUE	FALSE	FALSE	FALSE	0.141492	0.0689526	0.00634691	0.276636	0.0401686	6	6	NA	NA	NA	NA	NA	NA	NA	NA	NA	NA	NA	NA	0.141492	NA	NA	NA	NA	NA
PI 18:0;0_18:1;0	MASLD	MR-PRESSO	FALSE	FALSE	FALSE	FALSE	0.141492	0.0689526	NA	NA	0.0953982	6	NA	0	NA	NA	NA	NA	NA	NA	NA	NA	NA	NA	NA	NA	8.74832	0.344	NA	NA	NA
PI 18:0;0_18:2;0	MASLD	IVW	TRUE	FALSE	FALSE	FALSE	0.115019	0.0441332	0.0285198	0.201519	0.00915574	6	NA	NA	0.850106	3.6134	0.606302	186.299	NA	NA	NA	NA	NA	NA	NA	NA	NA	NA	NA	NA	NA
PI 18:0;0_18:2;0	MASLD	Weighted Median	TRUE	FALSE	FALSE	FALSE	0.1109	0.0539384	0.00518246	0.216617	0.0397782	6	NA	NA	NA	NA	NA	NA	NA	NA	NA	NA	NA	NA	NA	NA	NA	NA	NA	NA	NA
PI 18:0;0_18:2;0	MASLD	MR-Egger	FALSE	FALSE	FALSE	FALSE	0.0940562	0.117907	-0.137037	0.32515	0.425036	6	NA	NA	0.9456	3.57664	0.466321	NA	0.00556853	0.0290435	-0.0513557	0.0624928	0.847953	0.847953	0.425036	NA	NA	NA	NA	NA	NA
PI 18:0;0_18:2;0	MASLD	MR Lasso	TRUE	FALSE	FALSE	FALSE	0.115019	0.0441332	0.0285198	0.201519	0.00915574	6	6	NA	NA	NA	NA	NA	NA	NA	NA	NA	NA	NA	NA	0.115019	NA	NA	NA	NA	NA
PI 18:0;0_18:2;0	MASLD	MR-PRESSO	TRUE	FALSE	FALSE	FALSE	0.115019	0.0375179	NA	NA	0.0279196	6	NA	0	NA	NA	NA	NA	NA	NA	NA	NA	NA	NA	NA	NA	5.04016	0.654	NA	NA	NA
PI 18:0;0_20:3;0	MASLD	IVW	FALSE	FALSE	FALSE	FALSE	0.0150753	0.0804432	-0.14259	0.172741	0.851345	5	NA	NA	1.52852	9.34545	0.0530216	145.848	NA	NA	NA	NA	NA	NA	NA	NA	NA	NA	NA	NA	NA
PI 18:0;0_20:3;0	MASLD	Weighted Median	FALSE	FALSE	FALSE	FALSE	0.0278152	0.0646911	-0.0989769	0.154607	0.667217	5	NA	NA	NA	NA	NA	NA	NA	NA	NA	NA	NA	NA	NA	NA	NA	NA	NA	NA	NA
PI 18:0;0_20:3;0	MASLD	MR-Egger	FALSE	FALSE	FALSE	FALSE	0.064481	0.248492	-0.422555	0.551517	0.795258	5	NA	NA	1.75165	9.20481	0.0266882	NA	-0.0120519	0.056291	-0.12238	0.0982764	0.830469	0.830469	0.795258	NA	NA	NA	NA	NA	NA
PI 18:0;0_20:3;0	MASLD	MR Lasso	FALSE	FALSE	FALSE	FALSE	0.0150753	0.0804432	-0.14259	0.172741	0.851345	5	5	NA	NA	NA	NA	NA	NA	NA	NA	NA	NA	NA	NA	0.0150753	NA	NA	NA	NA	NA
PI 18:0;0_20:3;0	MASLD	MR-PRESSO	FALSE	FALSE	FALSE	FALSE	0.0150753	0.0804432	NA	NA	0.860467	5	NA	0	NA	NA	NA	NA	NA	NA	NA	NA	NA	NA	NA	NA	16.0604	0.219	NA	NA	NA
PI 18:0;0_20:4;0	MASLD	IVW	FALSE	FALSE	FALSE	FALSE	-0.00531996	0.0979986	-0.197394	0.186754	0.956707	9	NA	NA	2.02561	32.8248	6.6228e-05	101.482	NA	NA	NA	NA	NA	NA	NA	NA	NA	NA	NA	NA	NA
PI 18:0;0_20:4;0	MASLD	Weighted Median	FALSE	FALSE	FALSE	FALSE	-0.053631	0.0684002	-0.187693	0.0804309	0.432995	9	NA	NA	NA	NA	NA	NA	NA	NA	NA	NA	NA	NA	NA	NA	NA	NA	NA	NA	NA
PI 18:0;0_20:4;0	MASLD	MR-Egger	FALSE	FALSE	FALSE	FALSE	-0.226789	0.252017	-0.720735	0.267156	0.368176	9	NA	NA	2.03689	29.0425	0.00014213	NA	0.0464124	0.0486093	-0.04886	0.141685	0.339676	0.339676	0.368176	NA	NA	NA	NA	NA	NA
PI 18:0;0_20:4;0	MASLD	MR Lasso	FALSE	FALSE	FALSE	FALSE	-0.0483042	0.0622338	-0.17028	0.0736717	0.437646	9	8	NA	NA	NA	NA	NA	NA	NA	NA	NA	NA	NA	NA	-0.00913857	NA	NA	NA	NA	NA
PI 18:0;0_20:4;0	MASLD	MR-PRESSO	FALSE	FALSE	FALSE	FALSE	-0.00531996	0.0979986	NA	NA	0.958038	9	NA	1	NA	NA	NA	NA	NA	NA	NA	NA	NA	NA	NA	NA	40.1392	0.002	-0.0483042	0.0622338	0.46306
PI 18:1;0_18:1;0	MASLD	IVW	TRUE	FALSE	FALSE	FALSE	0.16234	0.0796756	0.00617838	0.318501	0.0415991	5	NA	NA	0.829876	2.75478	0.599664	65.6237	NA	NA	NA	NA	NA	NA	NA	NA	NA	NA	NA	NA	NA
PI 18:1;0_18:1;0	MASLD	Weighted Median	FALSE	FALSE	FALSE	FALSE	0.164143	0.0979783	-0.0278907	0.356177	0.093875	5	NA	NA	NA	NA	NA	NA	NA	NA	NA	NA	NA	NA	NA	NA	NA	NA	NA	NA	NA
PI 18:1;0_18:1;0	MASLD	MR-Egger	FALSE	FALSE	FALSE	FALSE	-0.116753	0.75445	-1.59545	1.36194	0.877017	5	NA	NA	0.933879	2.61639	0.454624	NA	0.0422288	0.113515	-0.180257	0.264715	0.709886	0.709886	0.877017	NA	NA	NA	NA	NA	NA
PI 18:1;0_18:1;0	MASLD	MR Lasso	TRUE	FALSE	FALSE	FALSE	0.16234	0.0796756	0.00617838	0.318501	0.0415991	5	5	NA	NA	NA	NA	NA	NA	NA	NA	NA	NA	NA	NA	0.16234	NA	NA	NA	NA	NA
PI 18:1;0_18:1;0	MASLD	MR-PRESSO	FALSE	FALSE	FALSE	FALSE	0.16234	0.0661209	NA	NA	0.0700525	5	NA	0	NA	NA	NA	NA	NA	NA	NA	NA	NA	NA	NA	NA	4.18053	0.636	NA	NA	NA
SM 34:1;2	MASLD	IVW	FALSE	FALSE	FALSE	FALSE	0.108067	0.106233	-0.100146	0.31628	0.309028	5	NA	NA	1.32657	7.03916	0.133833	62.0701	NA	NA	NA	NA	NA	NA	NA	NA	NA	NA	NA	NA	NA
SM 34:1;2	MASLD	Weighted Median	FALSE	FALSE	FALSE	FALSE	0.12453	0.113229	-0.0973948	0.346455	0.271416	5	NA	NA	NA	NA	NA	NA	NA	NA	NA	NA	NA	NA	NA	NA	NA	NA	NA	NA	NA
SM 34:1;2	MASLD	MR-Egger	FALSE	FALSE	FALSE	FALSE	0.2192	0.224813	-0.221426	0.659825	0.329545	5	NA	NA	1.45308	6.33436	0.0964287	NA	-0.03033	0.0524967	-0.133222	0.0725617	0.563433	0.563433	0.329545	NA	NA	NA	NA	NA	NA
SM 34:1;2	MASLD	MR Lasso	FALSE	FALSE	FALSE	FALSE	0.108067	0.106233	-0.100146	0.31628	0.309028	5	5	NA	NA	NA	NA	NA	NA	NA	NA	NA	NA	NA	NA	0.108067	NA	NA	NA	NA	NA
SM 34:1;2	MASLD	MR-PRESSO	FALSE	FALSE	FALSE	FALSE	0.108067	0.106233	NA	NA	0.366553	5	NA	0	NA	NA	NA	NA	NA	NA	NA	NA	NA	NA	NA	NA	12.2265	0.156	NA	NA	NA
SM 34:2;2	MASLD	IVW	FALSE	FALSE	FALSE	FALSE	0.0699598	0.104247	-0.13436	0.274279	0.502158	7	NA	NA	1.29629	10.0822	0.121233	45.1595	NA	NA	NA	NA	NA	NA	NA	NA	NA	NA	NA	NA	NA
SM 34:2;2	MASLD	Weighted Median	FALSE	FALSE	FALSE	FALSE	-0.00445551	0.109076	-0.21824	0.209329	0.967417	7	NA	NA	NA	NA	NA	NA	NA	NA	NA	NA	NA	NA	NA	NA	NA	NA	NA	NA	NA
SM 34:2;2	MASLD	MR-Egger	FALSE	FALSE	FALSE	FALSE	0.302569	0.283935	-0.253934	0.859072	0.286592	7	NA	NA	1.32069	8.72113	0.120718	NA	-0.0457524	0.0517934	-0.147266	0.0557609	0.37704	0.37704	0.286592	NA	NA	NA	NA	NA	NA
SM 34:2;2	MASLD	MR Lasso	FALSE	FALSE	FALSE	FALSE	0.0699598	0.104247	-0.13436	0.274279	0.502158	7	7	NA	NA	NA	NA	NA	NA	NA	NA	NA	NA	NA	NA	0.0699598	NA	NA	NA	NA	NA
SM 34:2;2	MASLD	MR-PRESSO	FALSE	FALSE	FALSE	FALSE	0.0699598	0.104247	NA	NA	0.527134	7	NA	0	NA	NA	NA	NA	NA	NA	NA	NA	NA	NA	NA	NA	14.8948	0.137	NA	NA	NA
SM 36:1;2	MASLD	IVW	FALSE	FALSE	FALSE	FALSE	-0.0052067	0.115701	-0.231977	0.221564	0.964106	7	NA	NA	1.63384	16.0166	0.0136654	57.712	NA	NA	NA	NA	NA	NA	NA	NA	NA	NA	NA	NA	NA
SM 36:1;2	MASLD	Weighted Median	FALSE	FALSE	FALSE	FALSE	-0.162497	0.102704	-0.363793	0.0387989	0.113606	7	NA	NA	NA	NA	NA	NA	NA	NA	NA	NA	NA	NA	NA	NA	NA	NA	NA	NA	NA
SM 36:1;2	MASLD	MR-Egger	FALSE	FALSE	FALSE	FALSE	0.257503	0.277145	-0.285692	0.800697	0.352824	7	NA	NA	1.62239	13.1607	0.0219185	NA	-0.0507485	0.0487202	-0.146238	0.0447413	0.297582	0.297582	0.352824	NA	NA	NA	NA	NA	NA
SM 36:1;2	MASLD	MR Lasso	FALSE	FALSE	FALSE	FALSE	-0.0052067	0.115701	-0.231977	0.221564	0.964106	7	7	NA	NA	NA	NA	NA	NA	NA	NA	NA	NA	NA	NA	-0.0052067	NA	NA	NA	NA	NA
SM 36:1;2	MASLD	MR-PRESSO	FALSE	FALSE	FALSE	FALSE	-0.0052067	0.115701	NA	NA	0.965567	7	NA	1	NA	NA	NA	NA	NA	NA	NA	NA	NA	NA	NA	NA	22.6828	0.024	-0.0936161	0.0987009	0.386438
SM 38:1;2	MASLD	IVW	FALSE	FALSE	FALSE	FALSE	0.0425972	0.0720763	-0.0986698	0.183864	0.55452	7	NA	NA	1.35036	10.9409	0.0902217	103.051	NA	NA	NA	NA	NA	NA	NA	NA	NA	NA	NA	NA	NA
SM 38:1;2	MASLD	Weighted Median	FALSE	FALSE	FALSE	FALSE	-0.0144776	0.0711952	-0.154018	0.125062	0.838861	7	NA	NA	NA	NA	NA	NA	NA	NA	NA	NA	NA	NA	NA	NA	NA	NA	NA	NA	NA
SM 38:1;2	MASLD	MR-Egger	FALSE	FALSE	FALSE	FALSE	0.141829	0.174779	-0.200731	0.484389	0.417093	7	NA	NA	1.42374	10.1351	0.0714956	NA	-0.0267372	0.0424086	-0.109856	0.0563821	0.528389	0.528389	0.417093	NA	NA	NA	NA	NA	NA
SM 38:1;2	MASLD	MR Lasso	FALSE	FALSE	FALSE	FALSE	0.0425972	0.0720763	-0.0986698	0.183864	0.55452	7	7	NA	NA	NA	NA	NA	NA	NA	NA	NA	NA	NA	NA	0.0425972	NA	NA	NA	NA	NA
SM 38:1;2	MASLD	MR-PRESSO	FALSE	FALSE	FALSE	FALSE	0.0425972	0.0720763	NA	NA	0.57609	7	NA	0	NA	NA	NA	NA	NA	NA	NA	NA	NA	NA	NA	NA	14.1803	0.139	NA	NA	NA
SM 38:2;2	MASLD	IVW	FALSE	FALSE	FALSE	FALSE	-0.0753656	0.0780546	-0.22835	0.0776187	0.33427	8	NA	NA	1.30153	11.8579	0.105328	72.2006	NA	NA	NA	NA	NA	NA	NA	NA	NA	NA	NA	NA	NA
SM 38:2;2	MASLD	Weighted Median	FALSE	FALSE	FALSE	FALSE	-0.0756887	0.0773549	-0.227302	0.0759241	0.327847	8	NA	NA	NA	NA	NA	NA	NA	NA	NA	NA	NA	NA	NA	NA	NA	NA	NA	NA	NA
SM 38:2;2	MASLD	MR-Egger	FALSE	FALSE	FALSE	FALSE	0.280841	0.163411	-0.0394389	0.60112	0.0856844	8	NA	NA	1.01471	6.17781	0.40357	NA	-0.0747135	0.0318099	-0.13706	-0.0123674	0.0188363	0.0188363	0.0856844	NA	NA	NA	NA	NA	NA
SM 38:2;2	MASLD	MR Lasso	TRUE	FALSE	FALSE	FALSE	-0.135475	0.0630675	-0.259085	-0.011865	0.0317062	8	7	NA	NA	NA	NA	NA	NA	NA	NA	NA	NA	NA	NA	-0.0807055	NA	NA	NA	NA	NA
SM 38:2;2	MASLD	MR-PRESSO	FALSE	FALSE	FALSE	FALSE	-0.0753656	0.0780546	NA	NA	0.366435	8	NA	0	NA	NA	NA	NA	NA	NA	NA	NA	NA	NA	NA	NA	14.5268	0.176	NA	NA	NA
SM 40:2;2	MASLD	IVW	FALSE	FALSE	FALSE	FALSE	0.0639606	0.10205	-0.136054	0.263976	0.53082	6	NA	NA	1.45435	10.5756	0.0604748	67.8361	NA	NA	NA	NA	NA	NA	NA	NA	NA	NA	NA	NA	NA
SM 40:2;2	MASLD	Weighted Median	FALSE	FALSE	FALSE	FALSE	0.0290261	0.0938913	-0.154997	0.21305	0.757211	6	NA	NA	NA	NA	NA	NA	NA	NA	NA	NA	NA	NA	NA	NA	NA	NA	NA	NA	NA
SM 40:2;2	MASLD	MR-Egger	FALSE	FALSE	FALSE	FALSE	0.12555	0.241454	-0.347691	0.598792	0.60308	6	NA	NA	1.60934	10.3599	0.0347824	NA	-0.0142241	0.049289	-0.110829	0.0823805	0.772898	0.772898	0.60308	NA	NA	NA	NA	NA	NA
SM 40:2;2	MASLD	MR Lasso	FALSE	FALSE	FALSE	FALSE	0.0639606	0.10205	-0.136054	0.263976	0.53082	6	6	NA	NA	NA	NA	NA	NA	NA	NA	NA	NA	NA	NA	0.0639606	NA	NA	NA	NA	NA
SM 40:2;2	MASLD	MR-PRESSO	FALSE	FALSE	FALSE	FALSE	0.0639606	0.10205	NA	NA	0.558321	6	NA	0	NA	NA	NA	NA	NA	NA	NA	NA	NA	NA	NA	NA	15.4701	0.133	NA	NA	NA
SM 42:2;2	MASLD	IVW	FALSE	FALSE	FALSE	FALSE	0.102128	0.101446	-0.0967033	0.300959	0.31407	6	NA	NA	1.39329	9.70631	0.0839976	63.659	NA	NA	NA	NA	NA	NA	NA	NA	NA	NA	NA	NA	NA
SM 42:2;2	MASLD	Weighted Median	FALSE	FALSE	FALSE	FALSE	0.124831	0.0991865	-0.0695709	0.319233	0.208194	6	NA	NA	NA	NA	NA	NA	NA	NA	NA	NA	NA	NA	NA	NA	NA	NA	NA	NA	NA
SM 42:2;2	MASLD	MR-Egger	FALSE	FALSE	FALSE	FALSE	0.305957	0.209175	-0.104019	0.715933	0.143554	6	NA	NA	1.36292	7.43023	0.114826	NA	-0.0643579	0.0581405	-0.178311	0.0495953	0.268321	0.268321	0.143554	NA	NA	NA	NA	NA	NA
SM 42:2;2	MASLD	MR Lasso	FALSE	FALSE	FALSE	FALSE	0.102128	0.101446	-0.0967033	0.300959	0.31407	6	6	NA	NA	NA	NA	NA	NA	NA	NA	NA	NA	NA	NA	0.102128	NA	NA	NA	NA	NA
SM 42:2;2	MASLD	MR-PRESSO	FALSE	FALSE	FALSE	FALSE	0.102128	0.101446	NA	NA	0.360276	6	NA	0	NA	NA	NA	NA	NA	NA	NA	NA	NA	NA	NA	NA	13.4179	0.14	NA	NA	NA
TAG 51:3;0	MASLD	IVW	FALSE	FALSE	FALSE	FALSE	0.155801	0.320805	-0.472965	0.784567	0.62721	6	NA	NA	4.02371	80.9513	5.30634e-16	53.4112	NA	NA	NA	NA	NA	NA	NA	NA	NA	NA	NA	NA	NA
TAG 51:3;0	MASLD	Weighted Median	TRUE	FALSE	FALSE	FALSE	0.327488	0.115493	0.101125	0.553851	0.00457454	6	NA	NA	NA	NA	NA	NA	NA	NA	NA	NA	NA	NA	NA	NA	NA	NA	NA	NA	NA
TAG 51:3;0	MASLD	MR-Egger	FALSE	FALSE	FALSE	FALSE	-0.936621	0.84898	-2.60059	0.72735	0.269927	6	NA	NA	3.70905	55.0283	3.20487e-11	NA	0.184651	0.134516	-0.0789946	0.448297	0.169842	0.169842	0.269927	NA	NA	NA	NA	NA	NA
TAG 51:3;0	MASLD	MR Lasso	TRUE	FALSE	FALSE	FALSE	0.454661	0.109545	0.239957	0.669364	3.31812e-05	6	5	NA	NA	NA	NA	NA	NA	NA	NA	NA	NA	NA	NA	0.182351	NA	NA	NA	NA	NA
TAG 51:3;0	MASLD	MR-PRESSO	FALSE	FALSE	FALSE	FALSE	0.155801	0.320805	NA	NA	0.647744	6	NA	2	NA	NA	NA	NA	NA	NA	NA	NA	NA	NA	NA	NA	116.178	<0.001	0.343969	0.0572116	0.0092197
TAG 52:3;0	MASLD	IVW	TRUE	FALSE	FALSE	FALSE	0.372981	0.0898615	0.196855	0.549106	3.31583e-05	7	NA	NA	1.26664	9.62628	0.141298	60.1219	NA	NA	NA	NA	NA	NA	NA	NA	NA	NA	NA	NA	NA
TAG 52:3;0	MASLD	Weighted Median	TRUE	FALSE	FALSE	FALSE	0.319352	0.0972862	0.128675	0.51003	0.00102853	7	NA	NA	NA	NA	NA	NA	NA	NA	NA	NA	NA	NA	NA	NA	NA	NA	NA	NA	NA
TAG 52:3;0	MASLD	MR-Egger	FALSE	FALSE	FALSE	FALSE	0.232011	0.251118	-0.260172	0.724194	0.355533	7	NA	NA	1.33916	8.96674	0.110398	NA	0.0249612	0.04116	-0.0557109	0.105633	0.54422	0.54422	0.355533	NA	NA	NA	NA	NA	NA
TAG 52:3;0	MASLD	MR Lasso	TRUE	FALSE	FALSE	FALSE	0.291383	0.0770584	0.140351	0.442415	0.000155994	7	6	NA	NA	NA	NA	NA	NA	NA	NA	NA	NA	NA	NA	0.365732	NA	NA	NA	NA	NA
TAG 52:3;0	MASLD	MR-PRESSO	TRUE	FALSE	FALSE	FALSE	0.372981	0.0898615	NA	NA	0.00600696	7	NA	0	NA	NA	NA	NA	NA	NA	NA	NA	NA	NA	NA	NA	14.8802	0.195	NA	NA	NA
TAG 52:4;0	MASLD	IVW	FALSE	FALSE	FALSE	FALSE	0.216226	0.235092	-0.244545	0.676997	0.357701	8	NA	NA	3.37352	79.6642	1.6127e-14	53.404	NA	NA	NA	NA	NA	NA	NA	NA	NA	NA	NA	NA	NA
TAG 52:4;0	MASLD	Weighted Median	TRUE	FALSE	FALSE	FALSE	0.292468	0.0981315	0.100133	0.484802	0.00287905	8	NA	NA	NA	NA	NA	NA	NA	NA	NA	NA	NA	NA	NA	NA	NA	NA	NA	NA	NA
TAG 52:4;0	MASLD	MR-Egger	FALSE	FALSE	FALSE	FALSE	-0.26411	0.64773	-1.53364	1.00542	0.683459	8	NA	NA	3.46412	72.0006	1.58844e-13	NA	0.084657	0.105934	-0.122971	0.292285	0.424206	0.424206	0.683459	NA	NA	NA	NA	NA	NA
TAG 52:4;0	MASLD	MR Lasso	TRUE	FALSE	FALSE	FALSE	0.322938	0.0801154	0.165915	0.479962	5.55607e-05	8	6	NA	NA	NA	NA	NA	NA	NA	NA	NA	NA	NA	NA	0.340655	NA	NA	NA	NA	NA
TAG 52:4;0	MASLD	MR-PRESSO	FALSE	FALSE	FALSE	FALSE	0.216226	0.235092	NA	NA	0.388297	8	NA	2	NA	NA	NA	NA	NA	NA	NA	NA	NA	NA	NA	NA	98.6902	<0.001	0.322938	0.040746	0.000514955
TAG 53:3;0	MASLD	IVW	FALSE	FALSE	FALSE	FALSE	0.302991	0.179223	-0.0482803	0.654262	0.0909175	6	NA	NA	2.30557	26.5782	6.89064e-05	58.2381	NA	NA	NA	NA	NA	NA	NA	NA	NA	NA	NA	NA	NA
TAG 53:3;0	MASLD	Weighted Median	TRUE	FALSE	FALSE	FALSE	0.247957	0.107418	0.0374223	0.458492	0.02098	6	NA	NA	NA	NA	NA	NA	NA	NA	NA	NA	NA	NA	NA	NA	NA	NA	NA	NA	NA
TAG 53:3;0	MASLD	MR-Egger	FALSE	FALSE	FALSE	FALSE	0.261848	0.562048	-0.839745	1.36344	0.641299	6	NA	NA	2.57573	26.5375	2.4651e-05	NA	0.00667729	0.0852338	-0.160378	0.173732	0.937557	0.937557	0.641299	NA	NA	NA	NA	NA	NA
TAG 53:3;0	MASLD	MR Lasso	TRUE	FALSE	FALSE	FALSE	0.408638	0.114191	0.184826	0.632449	0.000345532	6	5	NA	NA	NA	NA	NA	NA	NA	NA	NA	NA	NA	NA	0.312376	NA	NA	NA	NA	NA
TAG 53:3;0	MASLD	MR-PRESSO	FALSE	FALSE	FALSE	FALSE	0.302991	0.179223	NA	NA	0.151708	6	NA	2	NA	NA	NA	NA	NA	NA	NA	NA	NA	NA	NA	NA	34.9229	0.001	0.303216	0.0592707	0.0144545
TAG 54:4;0	MASLD	IVW	FALSE	FALSE	FALSE	FALSE	0.239915	0.163789	-0.0811052	0.560935	0.14298	8	NA	NA	2.31934	37.6553	3.52343e-06	53.3142	NA	NA	NA	NA	NA	NA	NA	NA	NA	NA	NA	NA	NA
TAG 54:4;0	MASLD	Weighted Median	TRUE	FALSE	FALSE	FALSE	0.261044	0.0972327	0.0704712	0.451616	0.00725879	8	NA	NA	NA	NA	NA	NA	NA	NA	NA	NA	NA	NA	NA	NA	NA	NA	NA	NA	NA
TAG 54:4;0	MASLD	MR-Egger	FALSE	FALSE	FALSE	FALSE	0.256439	0.414076	-0.555136	1.06801	0.535717	8	NA	NA	2.50476	37.643	1.31906e-06	NA	-0.00263606	0.0597284	-0.119701	0.114429	0.964798	0.964798	0.535717	NA	NA	NA	NA	NA	NA
TAG 54:4;0	MASLD	MR Lasso	TRUE	FALSE	FALSE	FALSE	0.279536	0.0784344	0.125808	0.433265	0.00036531	8	6	NA	NA	NA	NA	NA	NA	NA	NA	NA	NA	NA	NA	0.274363	NA	NA	NA	NA	NA
TAG 54:4;0	MASLD	MR-PRESSO	FALSE	FALSE	FALSE	FALSE	0.239915	0.163789	NA	NA	0.186397	8	NA	2	NA	NA	NA	NA	NA	NA	NA	NA	NA	NA	NA	NA	46.1059	<0.001	0.279536	0.0532938	0.00333945
TAG 54:5;0	MASLD	IVW	FALSE	FALSE	FALSE	FALSE	0.349262	0.19594	-0.0347731	0.733297	0.0746684	5	NA	NA	2.29202	21.0135	0.000314723	57.8798	NA	NA	NA	NA	NA	NA	NA	NA	NA	NA	NA	NA	NA
TAG 54:5;0	MASLD	Weighted Median	TRUE	FALSE	FALSE	FALSE	0.385331	0.113132	0.163597	0.607066	0.000659146	5	NA	NA	NA	NA	NA	NA	NA	NA	NA	NA	NA	NA	NA	NA	NA	NA	NA	NA	NA
TAG 54:5;0	MASLD	MR-Egger	FALSE	FALSE	FALSE	FALSE	0.200715	0.574219	-0.924734	1.32616	0.72668	5	NA	NA	2.61249	20.4753	0.000135279	NA	0.0269853	0.0961009	-0.161369	0.21534	0.778862	0.778862	0.72668	NA	NA	NA	NA	NA	NA
TAG 54:5;0	MASLD	MR Lasso	FALSE	FALSE	FALSE	FALSE	0.349262	0.19594	-0.0347731	0.733297	0.0746684	5	5	NA	NA	NA	NA	NA	NA	NA	NA	NA	NA	NA	NA	0.349262	NA	NA	NA	NA	NA
TAG 54:5;0	MASLD	MR-PRESSO	FALSE	FALSE	FALSE	FALSE	0.349262	0.19594	NA	NA	0.14925	5	NA	2	NA	NA	NA	NA	NA	NA	NA	NA	NA	NA	NA	NA	29.1308	0.008	0.342151	0.0740714	0.0438098
TAG 56:6;0	MASLD	IVW	FALSE	FALSE	FALSE	FALSE	0.401826	0.458539	-0.496895	1.30055	0.380858	7	NA	NA	7.80874	365.859	6.06823e-76	82.4595	NA	NA	NA	NA	NA	NA	NA	NA	NA	NA	NA	NA	NA
TAG 56:6;0	MASLD	Weighted Median	FALSE	FALSE	FALSE	FALSE	0.161216	0.102607	-0.0398909	0.362323	0.116138	7	NA	NA	NA	NA	NA	NA	NA	NA	NA	NA	NA	NA	NA	NA	NA	NA	NA	NA	NA
TAG 56:6;0	MASLD	MR-Egger	FALSE	FALSE	FALSE	FALSE	-1.4624	1.43932	-4.28341	1.35861	0.309611	7	NA	NA	7.31276	267.382	1.02117e-55	NA	0.37527	0.27654	-0.166739	0.917279	0.174776	0.174776	0.309611	NA	NA	NA	NA	NA	NA
TAG 56:6;0	MASLD	MR Lasso	TRUE	FALSE	FALSE	FALSE	0.333419	0.116681	0.104729	0.56211	0.00426956	7	2	NA	NA	NA	NA	NA	NA	NA	NA	NA	NA	NA	NA	0.135872	NA	NA	NA	NA	NA
TAG 56:6;0	MASLD	MR-PRESSO	FALSE	FALSE	FALSE	FALSE	0.401826	0.458539	NA	NA	0.414561	7	NA	5	NA	NA	NA	NA	NA	NA	NA	NA	NA	NA	NA	NA	522.167	<0.001	0.333419	0.0630702	0.119018
TAG 56:7;0	MASLD	IVW	FALSE	FALSE	FALSE	FALSE	-0.0331021	0.382322	-0.78244	0.716236	0.931004	5	NA	NA	4.69603	88.211	3.15834e-18	60.7173	NA	NA	NA	NA	NA	NA	NA	NA	NA	NA	NA	NA	NA
TAG 56:7;0	MASLD	Weighted Median	FALSE	FALSE	FALSE	FALSE	0.134702	0.114663	-0.0900335	0.359438	0.240089	5	NA	NA	NA	NA	NA	NA	NA	NA	NA	NA	NA	NA	NA	NA	NA	NA	NA	NA	NA
TAG 56:7;0	MASLD	MR-Egger	FALSE	FALSE	FALSE	FALSE	-1.77408	0.90593	-3.54967	0.00150883	0.050195	5	NA	NA	3.5236	37.2473	4.07904e-08	NA	0.294092	0.145158	0.00958833	0.578596	0.0427629	0.0427629	0.050195	NA	NA	NA	NA	NA	NA
TAG 56:7;0	MASLD	MR Lasso	FALSE	FALSE	FALSE	FALSE	0.309516	0.228214	-0.137776	0.756807	0.175019	5	4	NA	NA	NA	NA	NA	NA	NA	NA	NA	NA	NA	NA	-0.00266487	NA	NA	NA	NA	NA
TAG 56:7;0	MASLD	MR-PRESSO	FALSE	FALSE	FALSE	FALSE	-0.0331021	0.382322	NA	NA	0.935165	5	NA	4	NA	NA	NA	NA	NA	NA	NA	NA	NA	NA	NA	NA	131.896	<0.001	-0.0908547	NA	NA
TAG 56:8;0	MASLD	IVW	FALSE	FALSE	FALSE	FALSE	-0.0877077	0.330921	-0.7363	0.560885	0.790977	5	NA	NA	3.72108	55.3856	2.69735e-11	48.1689	NA	NA	NA	NA	NA	NA	NA	NA	NA	NA	NA	NA	NA
TAG 56:8;0	MASLD	Weighted Median	FALSE	FALSE	FALSE	FALSE	0.238368	0.12426	-0.00517813	0.481913	0.055074	5	NA	NA	NA	NA	NA	NA	NA	NA	NA	NA	NA	NA	NA	NA	NA	NA	NA	NA	NA
TAG 56:8;0	MASLD	MR-Egger	TRUE	FALSE	FALSE	FALSE	-1.71553	0.854313	-3.38995	-0.0411089	0.0446345	5	NA	NA	2.8184	23.8301	2.71054e-05	NA	0.268146	0.134535	0.00446181	0.53183	0.0462474	0.0462474	0.0446345	NA	NA	NA	NA	NA	NA
TAG 56:8;0	MASLD	MR Lasso	TRUE	FALSE	FALSE	FALSE	0.350048	0.143304	0.0691769	0.630919	0.0145782	5	2	NA	NA	NA	NA	NA	NA	NA	NA	NA	NA	NA	NA	0.176195	NA	NA	NA	NA	NA
TAG 56:8;0	MASLD	MR-PRESSO	FALSE	FALSE	FALSE	FALSE	-0.0877077	0.330921	NA	NA	0.804075	5	NA	3	NA	NA	NA	NA	NA	NA	NA	NA	NA	NA	NA	NA	88.6187	<0.001	0.0765203	0.175778	0.738616
TAG 58:7;0	MASLD	IVW	FALSE	FALSE	FALSE	FALSE	0.485791	0.339261	-0.179147	1.15073	0.152169	6	NA	NA	4.42748	98.013	1.38587e-19	44.9733	NA	NA	NA	NA	NA	NA	NA	NA	NA	NA	NA	NA	NA
TAG 58:7;0	MASLD	Weighted Median	TRUE	FALSE	FALSE	FALSE	0.332218	0.144346	0.0493058	0.61513	0.0213608	6	NA	NA	NA	NA	NA	NA	NA	NA	NA	NA	NA	NA	NA	NA	NA	NA	NA	NA	NA
TAG 58:7;0	MASLD	MR-Egger	FALSE	FALSE	FALSE	FALSE	-1.76921	1.03784	-3.80334	0.264915	0.088249	6	NA	NA	3.2967	43.4729	8.2549e-09	NA	0.34538	0.154177	0.0431996	0.647561	0.0250806	0.0250806	0.088249	NA	NA	NA	NA	NA	NA
TAG 58:7;0	MASLD	MR Lasso	TRUE	FALSE	FALSE	FALSE	0.387822	0.131038	0.130993	0.644652	0.00308021	6	2	NA	NA	NA	NA	NA	NA	NA	NA	NA	NA	NA	NA	0.324128	NA	NA	NA	NA	NA
TAG 58:7;0	MASLD	MR-PRESSO	FALSE	FALSE	FALSE	FALSE	0.485791	0.339261	NA	NA	0.211593	6	NA	3	NA	NA	NA	NA	NA	NA	NA	NA	NA	NA	NA	NA	137.52	<0.001	0.546585	0.184239	0.0973156
HDL-C	MASLD	IVW	TRUE	FALSE	FALSE	FALSE	-0.131174	0.0625546	-0.253779	-0.00856975	0.0359971	9	NA	NA	0.980672	7.69375	0.463943	60.6968	NA	NA	NA	NA	NA	NA	NA	NA	NA	NA	NA	NA	NA
HDL-C	MASLD	Weighted Median	FALSE	FALSE	FALSE	FALSE	-0.119841	0.0837831	-0.284053	0.0443712	0.152611	9	NA	NA	NA	NA	NA	NA	NA	NA	NA	NA	NA	NA	NA	NA	NA	NA	NA	NA	NA
HDL-C	MASLD	MR-Egger	FALSE	FALSE	FALSE	FALSE	-0.0465312	0.182476	-0.404178	0.311115	0.798724	9	NA	NA	1.03044	7.43271	0.385257	NA	-0.0142631	0.0287664	-0.0706443	0.0421181	0.620018	0.620018	0.798724	NA	NA	NA	NA	NA	NA
HDL-C	MASLD	MR Lasso	TRUE	FALSE	FALSE	FALSE	-0.131174	0.0625546	-0.253779	-0.00856975	0.0359971	9	9	NA	NA	NA	NA	NA	NA	NA	NA	NA	NA	NA	NA	-0.131174	NA	NA	NA	NA	NA
HDL-C	MASLD	MR-PRESSO	FALSE	FALSE	FALSE	FALSE	-0.131174	0.0613455	NA	NA	0.0649493	9	NA	0	NA	NA	NA	NA	NA	NA	NA	NA	NA	NA	NA	NA	9.18183	0.54	NA	NA	NA
LDL-C	MASLD	IVW	FALSE	FALSE	FALSE	FALSE	-0.0552312	0.162506	-0.373738	0.263275	0.733953	9	NA	NA	3.16559	80.1678	4.52307e-14	84.6643	NA	NA	NA	NA	NA	NA	NA	NA	NA	NA	NA	NA	NA
LDL-C	MASLD	Weighted Median	FALSE	FALSE	FALSE	FALSE	0.0455523	0.0700175	-0.0916794	0.182784	0.515314	9	NA	NA	NA	NA	NA	NA	NA	NA	NA	NA	NA	NA	NA	NA	NA	NA	NA	NA	NA
LDL-C	MASLD	MR-Egger	FALSE	FALSE	FALSE	FALSE	0.157268	0.295437	-0.421779	0.736314	0.594503	9	NA	NA	3.21579	72.389	4.85455e-13	NA	-0.0656318	0.0756737	-0.213949	0.0826858	0.385777	0.385777	0.594503	NA	NA	NA	NA	NA	NA
LDL-C	MASLD	MR Lasso	FALSE	FALSE	FALSE	FALSE	0.0831595	0.0662489	-0.0466859	0.213005	0.209385	9	7	NA	NA	NA	NA	NA	NA	NA	NA	NA	NA	NA	NA	-0.00101521	NA	NA	NA	NA	NA
LDL-C	MASLD	MR-PRESSO	FALSE	FALSE	FALSE	FALSE	-0.0552312	0.162506	NA	NA	0.742705	9	NA	3	NA	NA	NA	NA	NA	NA	NA	NA	NA	NA	NA	NA	94.511	<0.001	0.0411527	0.0510605	0.45687
TC	MASLD	IVW	FALSE	FALSE	FALSE	FALSE	-0.118565	0.227446	-0.564352	0.327222	0.602167	7	NA	NA	3.56341	76.1874	2.18564e-14	69.2172	NA	NA	NA	NA	NA	NA	NA	NA	NA	NA	NA	NA	NA
TC	MASLD	Weighted Median	FALSE	FALSE	FALSE	FALSE	0.0854573	0.0956291	-0.101972	0.272887	0.371519	7	NA	NA	NA	NA	NA	NA	NA	NA	NA	NA	NA	NA	NA	NA	NA	NA	NA	NA	NA
TC	MASLD	MR-Egger	FALSE	FALSE	FALSE	FALSE	0.28056	0.447507	-0.596538	1.15766	0.530699	7	NA	NA	3.5433	62.7747	3.2413e-12	NA	-0.111507	0.107882	-0.322952	0.0999389	0.301326	0.301326	0.530699	NA	NA	NA	NA	NA	NA
TC	MASLD	MR-PRESSO	FALSE	FALSE	FALSE	FALSE	-0.118565	0.227446	NA	NA	0.62084	7	NA	4	NA	NA	NA	NA	NA	NA	NA	NA	NA	NA	NA	NA	99.7399	<0.001	-0.023962	0.0988272	0.831018
ApoB	MASLD	IVW	FALSE	FALSE	FALSE	FALSE	0.0150083	0.225329	-0.426628	0.456644	0.946895	9	NA	NA	3.60783	104.132	6.0935e-19	57.6329	NA	NA	NA	NA	NA	NA	NA	NA	NA	NA	NA	NA	NA
ApoB	MASLD	Weighted Median	FALSE	FALSE	FALSE	FALSE	0.16737	0.0911628	-0.0113062	0.346046	0.0663663	9	NA	NA	NA	NA	NA	NA	NA	NA	NA	NA	NA	NA	NA	NA	NA	NA	NA	NA	NA
ApoB	MASLD	MR-Egger	FALSE	FALSE	FALSE	FALSE	-0.137843	0.518177	-1.15345	0.877765	0.790227	9	NA	NA	3.82684	102.513	3.26334e-19	NA	0.033135	0.0996673	-0.162209	0.228479	0.739545	0.739545	0.790227	NA	NA	NA	NA	NA	NA
ApoB	MASLD	MR Lasso	TRUE	FALSE	FALSE	FALSE	0.183643	0.0828737	0.0212138	0.346073	0.0266955	9	6	NA	NA	NA	NA	NA	NA	NA	NA	NA	NA	NA	NA	0.0904432	NA	NA	NA	NA	NA
ApoB	MASLD	MR-PRESSO	FALSE	FALSE	FALSE	FALSE	0.0150083	0.225329	NA	NA	0.94853	9	NA	3	NA	NA	NA	NA	NA	NA	NA	NA	NA	NA	NA	NA	124.71	<0.001	0.183643	0.0828737	0.0775229
ApoA1	MASLD	IVW	FALSE	FALSE	FALSE	FALSE	-0.0346789	0.0813252	-0.194073	0.124716	0.6698	6	NA	NA	1.17673	6.9235	0.226392	73.0727	NA	NA	NA	NA	NA	NA	NA	NA	NA	NA	NA	NA	NA
ApoA1	MASLD	Weighted Median	FALSE	FALSE	FALSE	FALSE	-0.109028	0.0869091	-0.279367	0.0613109	0.209659	6	NA	NA	NA	NA	NA	NA	NA	NA	NA	NA	NA	NA	NA	NA	NA	NA	NA	NA	NA
ApoA1	MASLD	MR-Egger	FALSE	FALSE	FALSE	FALSE	0.086679	0.263907	-0.430568	0.603926	0.742575	6	NA	NA	1.27813	6.53447	0.162632	NA	-0.0243529	0.0499035	-0.122162	0.0734562	0.62555	0.62555	0.742575	NA	NA	NA	NA	NA	NA
ApoA1	MASLD	MR Lasso	FALSE	FALSE	FALSE	FALSE	-0.0346789	0.0813252	-0.194073	0.124716	0.6698	6	6	NA	NA	NA	NA	NA	NA	NA	NA	NA	NA	NA	NA	-0.0346789	NA	NA	NA	NA	NA
ApoA1	MASLD	MR-PRESSO	FALSE	FALSE	FALSE	FALSE	-0.0346789	0.0813252	NA	NA	0.687536	6	NA	0	NA	NA	NA	NA	NA	NA	NA	NA	NA	NA	NA	NA	9.49443	0.282	NA	NA	NA
non-HDL-C	MASLD	IVW	FALSE	FALSE	FALSE	FALSE	-0.0601138	0.186689	-0.426017	0.305789	0.747452	9	NA	NA	3.22622	83.2681	1.07251e-14	67.103	NA	NA	NA	NA	NA	NA	NA	NA	NA	NA	NA	NA	NA
non-HDL-C	MASLD	Weighted Median	FALSE	FALSE	FALSE	FALSE	0.101856	0.0857067	-0.0661261	0.269838	0.234666	9	NA	NA	NA	NA	NA	NA	NA	NA	NA	NA	NA	NA	NA	NA	NA	NA	NA	NA	NA
non-HDL-C	MASLD	MR-Egger	FALSE	FALSE	FALSE	FALSE	0.0389676	0.380322	-0.706451	0.784386	0.918392	9	NA	NA	3.42624	82.1741	4.9589e-15	NA	-0.0240613	0.0788165	-0.178539	0.130416	0.760151	0.760151	0.918392	NA	NA	NA	NA	NA	NA
non-HDL-C	MASLD	MR Lasso	FALSE	FALSE	FALSE	FALSE	0.1365	0.0791308	-0.018593	0.291594	0.0845278	9	7	NA	NA	NA	NA	NA	NA	NA	NA	NA	NA	NA	NA	0.0192193	NA	NA	NA	NA	NA
non-HDL-C	MASLD	MR-PRESSO	FALSE	FALSE	FALSE	FALSE	-0.0601138	0.186689	NA	NA	0.755705	9	NA	3	NA	NA	NA	NA	NA	NA	NA	NA	NA	NA	NA	NA	100.865	<0.001	0.0917667	0.0703482	0.248889

## Sheet: uvmr_TG
Univariable MR results for the 7 diseases for the standard lipid TG as exposure. Since there are <4 instruments these results are not part of the sheet uvmr.
exposure	outcome	method	Estimate	StdError	CILower	CIUpper	Pvalue	SNPs	validSNPsLasso	validSNPsPRESSO	RSE	Heter.Stat.1	Heter.Stat.2	Fstat	I.sq	Intercept	StdError.Intercept	CILower.Intercept	CIUpper.Intercept	Pvalue.Intercept	Pleio.pval	Causal.pval	RegEstimate	GlobalTest.RSSobs	GlobalTest.Pvalue	mr_presso_outl_corr_mr_est	mr_presso_outl_corr_mr_sd	mr_presso_outl_corr_mr_pval
TG	IHD	IVW	0.27339	0.0247175	0.224945	0.321836	1.94838e-28	3	NA	NA	2.89134	16.7197	0.00023408	76.1695	NA	NA	NA	NA	NA	NA	NA	NA	NA	NA	NA	NA	NA	NA
TG	IHD	Weighted Median	0.250268	0.0356686	0.180359	0.320177	2.27511e-12	3	NA	NA	NA	NA	NA	NA	NA	NA	NA	NA	NA	NA	NA	NA	NA	NA	NA	NA	NA	NA
TG	IHD	MR-Egger	0.162797	0.269946	-0.366287	0.691881	0.546461	3	NA	NA	3.74796	14.0472	0.000178279	NA	0.865515	0.0198447	0.0454968	-0.0693275	0.109017	0.662708	0.662708	0.546461	NA	NA	NA	NA	NA	NA
TG	AMD	IVW	0.00130843	0.0551897	-0.106861	0.109478	0.981086	3	NA	NA	0.613279	0.752222	0.686526	76.1695	NA	NA	NA	NA	NA	NA	NA	NA	NA	NA	NA	NA	NA	NA
TG	AMD	Weighted Median	-0.00503357	0.0609906	-0.124573	0.114506	0.934225	3	NA	NA	NA	NA	NA	NA	NA	NA	NA	NA	NA	NA	NA	NA	NA	NA	NA	NA	NA	NA
TG	AMD	MR-Egger	-0.0297534	0.160752	-0.344821	0.285315	0.85316	3	NA	NA	0.842553	0.709896	0.399478	NA	0.859901	0.00555675	0.0270095	-0.0473809	0.0584944	0.837	0.837	0.85316	NA	NA	NA	NA	NA	NA
TG	Cholelithiasis	IVW	-0.189789	0.0280379	-0.244742	-0.134835	1.29669e-11	3	NA	NA	4.69731	44.1294	2.61471e-10	76.1695	NA	NA	NA	NA	NA	NA	NA	NA	NA	NA	NA	NA	NA	NA
TG	Cholelithiasis	Weighted Median	-0.0947688	0.0475475	-0.18796	-0.00157742	0.0462461	3	NA	NA	NA	NA	NA	NA	NA	NA	NA	NA	NA	NA	NA	NA	NA	NA	NA	NA	NA	NA
TG	Cholelithiasis	MR-Egger	0.0935368	0.451295	-0.790985	0.978059	0.835804	3	NA	NA	5.52293	30.5027	3.33397e-08	NA	0.861493	-0.0507162	0.075879	-0.199436	0.0980038	0.503889	0.503889	0.835804	NA	NA	NA	NA	NA	NA
TG	T2D	IVW	-0.0486331	0.0236108	-0.0949094	-0.00235676	0.0394195	3	NA	NA	6.73814	90.8052	1.91383e-20	76.1695	NA	NA	NA	NA	NA	NA	NA	NA	NA	NA	NA	NA	NA	NA
TG	T2D	Weighted Median	-0.0132301	0.0342438	-0.0803467	0.0538864	0.699236	3	NA	NA	NA	NA	NA	NA	NA	NA	NA	NA	NA	NA	NA	NA	NA	NA	NA	NA	NA	NA
TG	T2D	MR-Egger	0.115964	0.631545	-1.12184	1.35377	0.854312	3	NA	NA	9.18222	84.3131	4.22308e-20	NA	0.86235	-0.0294847	0.106256	-0.237742	0.178772	0.781405	0.781405	0.854312	NA	NA	NA	NA	NA	NA
TG	Alzheimer	IVW	-0.00311245	0.0529607	-0.106913	0.100689	0.953136	3	NA	NA	1.67222	5.59264	0.0610342	76.1695	NA	NA	NA	NA	NA	NA	NA	NA	NA	NA	NA	NA	NA	NA
TG	Alzheimer	Weighted Median	0.0440897	0.0601295	-0.0737619	0.161941	0.463408	3	NA	NA	NA	NA	NA	NA	NA	NA	NA	NA	NA	NA	NA	NA	NA	NA	NA	NA	NA	NA
TG	Alzheimer	MR-Egger	0.269832	0.2212	-0.163712	0.703376	0.222519	3	NA	NA	1.43246	2.05194	0.152013	NA	0.859289	-0.0487862	0.0371393	-0.121578	0.0240055	0.188981	0.188981	0.222519	NA	NA	NA	NA	NA	NA
TG	Hyperchol	IVW	0.496759	0.0297728	0.438406	0.555113	1.68509e-62	3	NA	NA	1.81719	6.60435	0.036803	76.1695	NA	NA	NA	NA	NA	NA	NA	NA	NA	NA	NA	NA	NA	NA
TG	Hyperchol	Weighted Median	0.499034	0.0520082	0.3971	0.600969	8.36751e-22	3	NA	NA	NA	NA	NA	NA	NA	NA	NA	NA	NA	NA	NA	NA	NA	NA	NA	NA	NA	NA
[truncated: 7 more rows]

## Sheet: uvmr_LIPC
Univariable MR results for PE species on IHD and AMD utiizing only LIPC variants. Column descriptions are given in sheet 'Description'.
[truncated: 51 more rows]

[truncated: 5 more sheets: uvmr_statin, mvmr, mvmr_HDL-C_LDL-C_TG, mvmr_otherStand, mvmr_IHD_non-HDL-C_ApoB]
