# Supplementary material for: Examining the link between 179 lipid species and 7 diseases using genetic predictors
Source: eBioMedicine. 2025 Mar 28;114:105671. doi: 10.1016/j.ebiom.2025.105671 (PMC11995710; doi:10.1016/j.ebiom.2025.105671)
Supplement: Supplementary Data 3 [file mmc3.xlsx]

## Sheet: Description
Supplementary Data 3. MR results from previous studies.
table name	description
cholelithiasis	MR results from previous studies for cholelithiasis and related traits.
CHD	MR results from previous studies for coronary heart disease and related traits.
AMD	MR results from previous studies for age-related macular degeneration.

## Sheet: cholelithiasis
MR results from previous studies for cholelithiasis and related traits. Significant results are highlighted.
Study	Study title	disease trait	disease trait cohort	lipid trait	nSNPs	method		beta	se	OR	95% CI lower	95% CI upper	P	het Q test	het P	MR egger intercept	pleiotropy P	Note
Yang et al. 2021	Mendelian randomization rules out the causal relationship between serum lipids and cholecystitis	cholecystitis	UKB Neale	Total cholesterol		Inverse variance weighted (multiplicative random effects)				0.999423	0.9994222	0.9994233	0.2960	135.009	0.053			p value was adjusted by false discovery rate approach
Yang et al. 2021	Mendelian randomization rules out the causal relationship between serum lipids and cholecystitis	cholecystitis	UKB Neale	Total cholesterol		MR Egger				0.998718	0.9987161	0.9987205	0.1893	133.856	0.053	0.0000406	0.335	p value was adjusted by false discovery rate approach
Yang et al. 2021	Mendelian randomization rules out the causal relationship between serum lipids and cholecystitis	cholecystitis	UKB Neale	Total cholesterol		Inverse variance weighted (fixed effects)				0.999423	0.9994223	0.9994232	0.2347	135.009	0.053			p value was adjusted by false discovery rate approach
Yang et al. 2021	Mendelian randomization rules out the causal relationship between serum lipids and cholecystitis	cholecystitis	UKB Neale	Total cholesterol		Weighted median				0.999473	0.9994719	0.9994733	0.5640					p value was adjusted by false discovery rate approach
Yang et al. 2021	Mendelian randomization rules out the causal relationship between serum lipids and cholecystitis	cholecystitis	UKB Neale	HDL-C		Inverse variance weighted (multiplicative random effects)				0.999702	0.9997017	0.9997023	0.5650	188.737	0.000			p value was adjusted by false discovery rate approach
Yang et al. 2021	Mendelian randomization rules out the causal relationship between serum lipids and cholecystitis	cholecystitis	UKB Neale	HDL-C		MR Egger				0.998889	0.9988871	0.9988913	0.2510	187.188	0.000	0.0000446	0.319	p value was adjusted by false discovery rate approach
Yang et al. 2021	Mendelian randomization rules out the causal relationship between serum lipids and cholecystitis	cholecystitis	UKB Neale	HDL-C		Inverse variance weighted (fixed effects)				0.999702	0.9997018	0.9997023	0.4740	188.737	0.000			p value was adjusted by false discovery rate approach
Yang et al. 2021	Mendelian randomization rules out the causal relationship between serum lipids and cholecystitis	cholecystitis	UKB Neale	HDL-C		Weighted median				0.999611	0.9996106	0.9996117	0.5870					p value was adjusted by false discovery rate approach
Yang et al. 2021	Mendelian randomization rules out the causal relationship between serum lipids and cholecystitis	cholecystitis	UKB Neale	LDL-C		Inverse variance weighted (multiplicative random effects)				0.998448	0.9984499	0.9984468	0.0080	116.489188	0.004851838			p value was adjusted by false discovery rate approach
Yang et al. 2021	Mendelian randomization rules out the causal relationship between serum lipids and cholecystitis	cholecystitis	UKB Neale	LDL-C		MR Egger				0.998716	0.9987180	0.9987140	0.1893	116.200524	0.004109598	− 0.000021	0.658974602	p value was adjusted by false discovery rate approach
Yang et al. 2021	Mendelian randomization rules out the causal relationship between serum lipids and cholecystitis	cholecystitis	UKB Neale	LDL-C		Inverse variance weighted (fixed effects)				0.998448	0.99845	0.9984471	0.0008	116.489188	0.004851838			p value was adjusted by false discovery rate approach
Yang et al. 2021	Mendelian randomization rules out the causal relationship between serum lipids and cholecystitis	cholecystitis	UKB Neale	LDL-C		Weighted median				0.999121	0.9991225	0.9991203	0.3380					p value was adjusted by false discovery rate approach
Yang et al. 2021	Mendelian randomization rules out the causal relationship between serum lipids and cholecystitis	cholecystitis	UKB Neale	Triglycerides		Inverse variance weighted (multiplicative random effects)				0.999089	0.9990882	0.9990903	0.2380	96.010	0.021			p value was adjusted by false discovery rate approach
Yang et al. 2021	Mendelian randomization rules out the causal relationship between serum lipids and cholecystitis	cholecystitis	UKB Neale	Triglycerides		MR Egger				0.998092	0.9980889	0.9980958	0.1680	93.378	0.027	0.0000655	0.168	p value was adjusted by false discovery rate approach
Yang et al. 2021	Mendelian randomization rules out the causal relationship between serum lipids and cholecystitis	cholecystitis	UKB Neale	Triglycerides		Inverse variance weighted (fixed effects)				0.999089	0.9990884	0.9990902	0.1360	96.010	0.021			p value was adjusted by false discovery rate approach
Yang et al. 2021	Mendelian randomization rules out the causal relationship between serum lipids and cholecystitis	cholecystitis	UKB Neale	Triglycerides		Weighted median				0.998345	0.9983424	0.9983474	0.1360					p value was adjusted by false discovery rate approach
Chen et al. 2022	Insights into modifiable risk factors of cholelithiasis: A Mendelian randomization study	cholelithiasis	FinnGen R4	LDL‐C	80	Weighted median					0.712	0.962	0.014		<0.001		0.869
Chen et al. 2022	Insights into modifiable risk factors of cholelithiasis: A Mendelian randomization study	cholelithiasis	FinnGen R4	LDL‐C	80	MR Egger					0.541	1.095	0.150		<0.001		0.869
Chen et al. 2022	Insights into modifiable risk factors of cholelithiasis: A Mendelian randomization study	cholelithiasis	FinnGen R4	LDL‐C	80	IVW					0.699	0.897	2.45E-4		<0.001		0.869
Chen et al. 2022	Insights into modifiable risk factors of cholelithiasis: A Mendelian randomization study	cholelithiasis	FinnGen R4	HDL-C	103	Weighted median					0.793	1.085	0.346		<0.001		0.763
Chen et al. 2022	Insights into modifiable risk factors of cholelithiasis: A Mendelian randomization study	cholelithiasis	FinnGen R4	HDL-C	103	MR Egger					0.711	1.225	0.619		<0.001		0.763
Chen et al. 2022	Insights into modifiable risk factors of cholelithiasis: A Mendelian randomization study	cholelithiasis	FinnGen R4	HDL-C	103	IVW					0.849	1.057			<0.001		0.763
Chen et al. 2022	Insights into modifiable risk factors of cholelithiasis: A Mendelian randomization study	cholelithiasis	FinnGen R4	Total cholesterol	91	Weighted median					0.727	0.994	0.042		<0.001		0.728
Chen et al. 2022	Insights into modifiable risk factors of cholelithiasis: A Mendelian randomization study	cholelithiasis	FinnGen R4	Total cholesterol	91	MR Egger					0.532	1.241	0.339		<0.001		0.728
Chen et al. 2022	Insights into modifiable risk factors of cholelithiasis: A Mendelian randomization study	cholelithiasis	FinnGen R4	Total cholesterol	91	IVW					0.701	0.889	8.34E-5		<0.001		0.728
Chen et al. 2022	Insights into modifiable risk factors of cholelithiasis: A Mendelian randomization study	cholelithiasis	FinnGen R4	Triglycerides	56	Weighted median					0.768	1.139	0.505		<0.001		0.376
Chen et al. 2022	Insights into modifiable risk factors of cholelithiasis: A Mendelian randomization study	cholelithiasis	FinnGen R4	Triglycerides	56	MR Egger					0.610	1.126	0.236		<0.001		0.376
Chen et al. 2022	Insights into modifiable risk factors of cholelithiasis: A Mendelian randomization study	cholelithiasis	FinnGen R4	Triglycerides	56	IVW					0.815	1.087			<0.001		0.376
Chen et al. 2022	Insights into modifiable risk factors of cholelithiasis: A Mendelian randomization study	cholelithiasis	FinnGen R4	LDL-C		MVMR	HDL-C, LDL-C, TC			1.264			0.468
Chen et al. 2022	Insights into modifiable risk factors of cholelithiasis: A Mendelian randomization study	cholelithiasis	FinnGen R4	TC		MVMR	HDL-C, LDL-C, TC			0.488			0.046
Chen et al. 2022	Insights into modifiable risk factors of cholelithiasis: A Mendelian randomization study	cholelithiasis	UKB Neale	LDL‐C	98	Weighted median					0.995	1.000	0.020		<0.001		0.742
Chen et al. 2022	Insights into modifiable risk factors of cholelithiasis: A Mendelian randomization study	cholelithiasis	UKB Neale	LDL‐C	98	MR Egger					0.987	1.000	0.051		<0.001		0.742
Chen et al. 2022	Insights into modifiable risk factors of cholelithiasis: A Mendelian randomization study	cholelithiasis	UKB Neale	LDL‐C	98	IVW					0.995	0.998	1.53E-4		<0.001		0.742
Chen et al. 2022	Insights into modifiable risk factors of cholelithiasis: A Mendelian randomization study	cholelithiasis	UKB Neale	HDL-C	125	Weighted median					0.996	1.001	0.264		<0.001		0.214
Chen et al. 2022	Insights into modifiable risk factors of cholelithiasis: A Mendelian randomization study	cholelithiasis	UKB Neale	HDL-C	125	MR Egger					0.993	1.002	0.316		<0.001		0.214
Chen et al. 2022	Insights into modifiable risk factors of cholelithiasis: A Mendelian randomization study	cholelithiasis	UKB Neale	HDL-C	125	IVW					0.998	1.001			<0.001		0.214
Chen et al. 2022	Insights into modifiable risk factors of cholelithiasis: A Mendelian randomization study	cholelithiasis	UKB Neale	Total cholesterol	116	Weighted median					0.993	0.998	0.001		<0.001		0.387
Chen et al. 2022	Insights into modifiable risk factors of cholelithiasis: A Mendelian randomization study	cholelithiasis	UKB Neale	Total cholesterol	116	MR Egger					0.986	0.999	0.020		<0.001		0.387
Chen et al. 2022	Insights into modifiable risk factors of cholelithiasis: A Mendelian randomization study	cholelithiasis	UKB Neale	Total cholesterol	116	IVW					0.994	0.998	2.35E-5		<0.001		0.387
Chen et al. 2022	Insights into modifiable risk factors of cholelithiasis: A Mendelian randomization study	cholelithiasis	UKB Neale	Triglycerides	71	Weighted median					0.996	1.003	0.820		<0.001		0.190
Chen et al. 2022	Insights into modifiable risk factors of cholelithiasis: A Mendelian randomization study	cholelithiasis	UKB Neale	Triglycerides	71	MR Egger					0.991	1.000	0.076		<0.001		0.190
Chen et al. 2022	Insights into modifiable risk factors of cholelithiasis: A Mendelian randomization study	cholelithiasis	UKB Neale	Triglycerides	71	IVW					0.997	1.001			<0.001		0.190
Yin et al. 2022	Genome-wide association studies of metabolites in Finnish men identify disease-relevant loci	cholelithiasis	FinnGen	campesterol	15	MR-PRESSO		"-0.70"					7.2E-8			0.15
Yin et al. 2022	Integrating transcriptomics, metabolomics, and GWAS helps reveal molecular mechanisms for metabolite levels and disease risk	Gallbladder disorders	FinnGen	campesterol	23	MR-PRESSO		"-0.536"	0.053				7.4E-8				1.01E-2
Yin et al. 2022	Integrating transcriptomics, metabolomics, and GWAS helps reveal molecular mechanisms for metabolite levels and disease risk	Gallbladder disorders	FinnGen	campesterol	23	IVW							1.83E-8
Yin et al. 2022	Integrating transcriptomics, metabolomics, and GWAS helps reveal molecular mechanisms for metabolite levels and disease risk	Gallbladder disorders	FinnGen	campesterol	23	Weighted median							2.19E-8
Yin et al. 2022	Integrating transcriptomics, metabolomics, and GWAS helps reveal molecular mechanisms for metabolite levels and disease risk	Gallbladder disorders	FinnGen	1-arachidonoyl-GPC (20:4n6)*	44	MR-PRESSO		"-0.106"	0.011				1.18E-12				1.41E-7
Yin et al. 2022	Integrating transcriptomics, metabolomics, and GWAS helps reveal molecular mechanisms for metabolite levels and disease risk	Gallbladder disorders	FinnGen	1-arachidonoyl-GPC (20:4n6)*	44	IVW							4.32E-23
Yin et al. 2022	Integrating transcriptomics, metabolomics, and GWAS helps reveal molecular mechanisms for metabolite levels and disease risk	Gallbladder disorders	FinnGen	1-arachidonoyl-GPC (20:4n6)*	44	Weighted median							8.74E-11
Yin et al. 2022	Integrating transcriptomics, metabolomics, and GWAS helps reveal molecular mechanisms for metabolite levels and disease risk	Gallbladder disorders	FinnGen	1-palmitoyl-2-arachidonoyl-GPC (16:0/20:4n6)	44	MR-PRESSO		"-0.098"	0.012				1.65E-10				1.32E-6
Yin et al. 2022	Integrating transcriptomics, metabolomics, and GWAS helps reveal molecular mechanisms for metabolite levels and disease risk	Gallbladder disorders	FinnGen	1-palmitoyl-2-arachidonoyl-GPC (16:0/20:4n6)	44	IVW							8.47E-17
Yin et al. 2022	Integrating transcriptomics, metabolomics, and GWAS helps reveal molecular mechanisms for metabolite levels and disease risk	Gallbladder disorders	FinnGen	1-palmitoyl-2-arachidonoyl-GPC (16:0/20:4n6)	44	Weighted median							2.28E-11

## Sheet: CHD
MR results from previous studies for coronary heart disease and related traits. Significant results are highlighted.
Study	Study title	disease trait	disease trait cohort	Lipid trait	included in multivariable mr	method	nSNPs	beta	SE	OR	95% CI lower	95% CI upper	P	Note
Burgess 2017	Mendelian Randomization Implicates High-Density Lipoprotein Cholesterol–Associated Mechanisms in Etiology of Age-Related Macular Degeneration	coronary artery disease	CARDIoGRAMplusC4D	LDL		Inverse variance weighted (multiplicative random effects)	76			1.53	1.4	1.67	2e-14
Burgess 2017	Mendelian Randomization Implicates High-Density Lipoprotein Cholesterol–Associated Mechanisms in Etiology of Age-Related Macular Degeneration	coronary artery disease	CARDIoGRAMplusC4D	HDL		Inverse variance weighted (multiplicative random effects)	86			0.85	0.76	0.95	0.005
Burgess 2017	Mendelian Randomization Implicates High-Density Lipoprotein Cholesterol–Associated Mechanisms in Etiology of Age-Related Macular Degeneration	coronary artery disease	CARDIoGRAMplusC4D	TG		Inverse variance weighted (multiplicative random effects)	51			1.3	1.17	1.45	1e-05
Burgess 2017	Mendelian Randomization Implicates High-Density Lipoprotein Cholesterol–Associated Mechanisms in Etiology of Age-Related Macular Degeneration	coronary artery disease	CARDIoGRAMplusC4D	LDL		MR Egger	76			1.61	1.39	1.85	9e-09
Burgess 2017	Mendelian Randomization Implicates High-Density Lipoprotein Cholesterol–Associated Mechanisms in Etiology of Age-Related Macular Degeneration	coronary artery disease	CARDIoGRAMplusC4D	HDL		MR Egger	86			1.1	0.93	1.31	0.26
Burgess 2017	Mendelian Randomization Implicates High-Density Lipoprotein Cholesterol–Associated Mechanisms in Etiology of Age-Related Macular Degeneration	coronary artery disease	CARDIoGRAMplusC4D	TG		MR Egger	51			1.09	0.93	1.29	0.31
Burgess 2017	Mendelian Randomization Implicates High-Density Lipoprotein Cholesterol–Associated Mechanisms in Etiology of Age-Related Macular Degeneration	coronary artery disease	CARDIoGRAMplusC4D	LDL		Weighted median	76			1.59	1.45	1.73	3e-25
Burgess 2017	Mendelian Randomization Implicates High-Density Lipoprotein Cholesterol–Associated Mechanisms in Etiology of Age-Related Macular Degeneration	coronary artery disease	CARDIoGRAMplusC4D	HDL		Weighted median	86			0.95	0.87	1.05	0.32
Burgess 2017	Mendelian Randomization Implicates High-Density Lipoprotein Cholesterol–Associated Mechanisms in Etiology of Age-Related Macular Degeneration	coronary artery disease	CARDIoGRAMplusC4D	TG		Weighted median	51			1.25	1.12	1.38	2e-05
Burgess 2017	Mendelian Randomization Implicates High-Density Lipoprotein Cholesterol–Associated Mechanisms in Etiology of Age-Related Macular Degeneration	coronary artery disease	CARDIoGRAMplusC4D	LDL		MVMR				1.48	1.36	1.61	2e-21
Burgess 2017	Mendelian Randomization Implicates High-Density Lipoprotein Cholesterol–Associated Mechanisms in Etiology of Age-Related Macular Degeneration	coronary artery disease	CARDIoGRAMplusC4D	HDL		MVMR				0.93	0.85	1.02	0.13
Burgess 2017	Mendelian Randomization Implicates High-Density Lipoprotein Cholesterol–Associated Mechanisms in Etiology of Age-Related Macular Degeneration	coronary artery disease	CARDIoGRAMplusC4D	TG		MVMR				1.16	1.04	1.29	0.009
Zuber et al. 2021	High-throughput multivariable Mendelian randomization analysis prioritizes apolipoprotein B as key lipid risk factor for coronary artery disease	coronary artery disease	CARDIoGRAMplusC4D + UKB	ApoB	NMR metabolites Kettunen et al.	mrBMA							0.0001
Ference et al. 2019	Association of Triglyceride-Lowering LPL Variants and LDL-C-Lowering LDLR Variants With Risk of Coronary Heart Disease	coronary heart disease	CARDIoGRAMplusC4D + UKB	ApoB	TG, LDL-C, ApoB	MVMR				0.761	0.723	0.798	7.51e-20
Ference et al. 2019	Association of Triglyceride-Lowering LPL Variants and LDL-C-Lowering LDLR Variants With Risk of Coronary Heart Disease	coronary heart disease	CARDIoGRAMplusC4D + UKB	TG	TG, LDL-C, ApoB	MVMR				1.014	0.965	1.065	0.19
Ference et al. 2019	Association of Triglyceride-Lowering LPL Variants and LDL-C-Lowering LDLR Variants With Risk of Coronary Heart Disease	coronary heart disease	CARDIoGRAMplusC4D + UKB	LDL-C	TG, LDL-C, ApoB	MVMR				1.01	0.967	1.055	0.19
Richardson et al. 2020	Evaluating the relationship between circulating lipoprotein lipids and apolipoproteins with risk of coronary heart disease: A multivariable Mendelian randomisation analysis	coronary heart disease	CARDIoGRAMplusC4D	LDL-C		IVW	220			1.66	1.49	1.86	<0,001
Richardson et al. 2020	Evaluating the relationship between circulating lipoprotein lipids and apolipoproteins with risk of coronary heart disease: A multivariable Mendelian randomisation analysis	coronary heart disease	CARDIoGRAMplusC4D	ApoB		IVW	255			1.73	1.56	1.91	<0,001
Richardson et al. 2020	Evaluating the relationship between circulating lipoprotein lipids and apolipoproteins with risk of coronary heart disease: A multivariable Mendelian randomisation analysis	coronary heart disease	CARDIoGRAMplusC4D	TG		IVW	440			1.34	1.25	1.44	<0,001
Richardson et al. 2020	Evaluating the relationship between circulating lipoprotein lipids and apolipoproteins with risk of coronary heart disease: A multivariable Mendelian randomisation analysis	coronary heart disease	CARDIoGRAMplusC4D	HDL-C		IVW	534			0.8	0.75	0.86	<0,001
Richardson et al. 2020	Evaluating the relationship between circulating lipoprotein lipids and apolipoproteins with risk of coronary heart disease: A multivariable Mendelian randomisation analysis	coronary heart disease	CARDIoGRAMplusC4D	ApoAI		IVW	440			0.83	0.77	0.89	<0,001
Richardson et al. 2020	Evaluating the relationship between circulating lipoprotein lipids and apolipoproteins with risk of coronary heart disease: A multivariable Mendelian randomisation analysis	coronary heart disease	CARDIoGRAMplusC4D	LDL-C	TG, LDL-C, ApoB	MVMR				0.85	0.57	1.27	0.44
Richardson et al. 2020	Evaluating the relationship between circulating lipoprotein lipids and apolipoproteins with risk of coronary heart disease: A multivariable Mendelian randomisation analysis	coronary heart disease	CARDIoGRAMplusC4D	ApoB	TG, LDL-C, ApoB	MVMR				1.92	1.31	2.81	<0,001
Richardson et al. 2020	Evaluating the relationship between circulating lipoprotein lipids and apolipoproteins with risk of coronary heart disease: A multivariable Mendelian randomisation analysis	coronary heart disease	CARDIoGRAMplusC4D	TG	TG, LDL-C, ApoB	MVMR				1.12	1.02	1.23	0.01
Hemani et al. 2018	MR-Base platform.	coronary heart disease	CARDIoGRAMplusC4D	Triglycerides in very large HDL		FE IWM		0.1039	0.0122				2e-17
Hemani et al. 2018	MR-Base platform.	coronary heart disease	CARDIoGRAMplusC4D	X-12844		FE IWM		-1.3824	0.1624				2e-17
Hemani et al. 2018	MR-Base platform.	coronary heart disease	CARDIoGRAMplusC4D	Succinylcarnitine		FE IWM		0.4894	0.0639				2e-14
Hemani et al. 2018	MR-Base platform.	coronary heart disease	CARDIoGRAMplusC4D	Concentration of medium HDL particles		FE IWM		-0.2073	0.0289				7e-13
Hemani et al. 2018	MR-Base platform.	coronary heart disease	CARDIoGRAMplusC4D	Total cholesterol in medium LDL		FE IWM		0.7176	0.1127				2e-10
Hemani et al. 2018	MR-Base platform.	coronary heart disease	CARDIoGRAMplusC4D	Total cholesterol in large LDL		FE IWM		0.7836	0.1307				2e-09
Hemani et al. 2018	MR-Base platform.	coronary heart disease	CARDIoGRAMplusC4D	Free cholesterol in large LDL		FE IWM		0.7807	0.1303				2e-09
Hemani et al. 2018	MR-Base platform.	coronary heart disease	CARDIoGRAMplusC4D	Apolipoprotein B		FE IWM		0.4565	0.0798				1e-08
Hemani et al. 2018	MR-Base platform.	coronary heart disease	CARDIoGRAMplusC4D	Phospholipids in large LDL		FE IWM		0.8771	0.16				4e-08
Hemani et al. 2018	MR-Base platform.	coronary heart disease	CARDIoGRAMplusC4D	Total lipids in medium HDL		FE IWM		-0.2064	0.0386				9e-08
Hemani et al. 2018	MR-Base platform.	coronary heart disease	CARDIoGRAMplusC4D	Total lipids in small LDL		FE IWM		0.4566	0.0901				4e-07
Hemani et al. 2018	MR-Base platform.	coronary heart disease	CARDIoGRAMplusC4D	Total cholesterol in LDL		FE IWM		0.6148	0.122				5e-07
Hemani et al. 2018	MR-Base platform.	coronary heart disease	CARDIoGRAMplusC4D	Phospholipids in medium LDL		FE IWM		0.4474	0.0896				6e-07
Hemani et al. 2018	MR-Base platform.	coronary heart disease	CARDIoGRAMplusC4D	Serum total cholesterol		FE IWM		0.4224	0.0866				1e-06
Hemani et al. 2018	MR-Base platform.	coronary heart disease	CARDIoGRAMplusC4D	X-12063		FE IWM		-0.7153	0.1477				1e-06
Cadby et al. 2022	Comprehensive genetic analysis of the human lipidome identifies loci associated with lipid homeostasis with links to coronary artery disease	coronary artery disease	CARDIoGRAMplusC4D and UK Biobank meta-analysis	Total PE		IVW GSMR	8	0.061			0.040	0.081		only LIPC variants used

## Sheet: AMD
MR results from previous studies for age-related macular degeneration. Significant results are highlighted.
Study	Study title	disease trait	disease trait cohort	lipid trait	method	nSNPs	beta	se	OR	95% CI lower	95% CI upper	P	MIP	Note
Julian et al.	Phenome-wide Mendelian randomisation analysis identifies causal factors for age-related macular degeneration	early AMD	meta-analysis by Winkler et al. 2020	Total cholesterol in IDL*	Inverse variance weighted (multiplicative random effects)		−0.22		0.80			6.48E−08		p value was adjusted by false discovery rate approach
Julian et al.	Phenome-wide Mendelian randomisation analysis identifies causal factors for age-related macular degeneration	early AMD	meta-analysis by Winkler et al. 2020	Free cholesterol in IDL*	Inverse variance weighted (multiplicative random effects)		−0.22		0.80			5.51E−08		p value was adjusted by false discovery rate approach
Julian et al.	Phenome-wide Mendelian randomisation analysis identifies causal factors for age-related macular degeneration	early AMD	meta-analysis by Winkler et al. 2020	Total lipids in IDL*	Inverse variance weighted (multiplicative random effects)		−0.23		0.79			3.35E−09		p value was adjusted by false discovery rate approach
Julian et al.	Phenome-wide Mendelian randomisation analysis identifies causal factors for age-related macular degeneration	early AMD	meta-analysis by Winkler et al. 2020	Concentration of IDL particles*	Inverse variance weighted (multiplicative random effects)		−0.23		0.80			9.83E−09		p value was adjusted by false discovery rate approach
Julian et al.	Phenome-wide Mendelian randomisation analysis identifies causal factors for age-related macular degeneration	early AMD	meta-analysis by Winkler et al. 2020	Phospholipids in IDL*	Inverse variance weighted (multiplicative random effects)		−0.23		0.79			1.86E−09		p value was adjusted by false discovery rate approach
Julian et al.	Phenome-wide Mendelian randomisation analysis identifies causal factors for age-related macular degeneration	early AMD	meta-analysis by Winkler et al. 2020	Triglycerides in IDL*	Inverse variance weighted (multiplicative random effects)		−0.18		0.84			2.40E−07		p value was adjusted by false discovery rate approach
Julian et al.	Phenome-wide Mendelian randomisation analysis identifies causal factors for age-related macular degeneration	early AMD	meta-analysis by Winkler et al. 2020	Total cholesterol in large LDL*	Inverse variance weighted (multiplicative random effects)		−0.19		0.83			9.85E−08		p value was adjusted by false discovery rate approach
Julian et al.	Phenome-wide Mendelian randomisation analysis identifies causal factors for age-related macular degeneration	early AMD	meta-analysis by Winkler et al. 2020	Cholesterol esters in large VLDL*	Inverse variance weighted (multiplicative random effects)		−0.19		0.83			1.41E−07		p value was adjusted by false discovery rate approach
Julian et al.	Phenome-wide Mendelian randomisation analysis identifies causal factors for age-related macular degeneration	early AMD	meta-analysis by Winkler et al. 2020	Free cholesterol in large LDL*	Inverse variance weighted (multiplicative random effects)		−0.18		0.83			7.07E−07		p value was adjusted by false discovery rate approach
Julian et al.	Phenome-wide Mendelian randomisation analysis identifies causal factors for age-related macular degeneration	early AMD	meta-analysis by Winkler et al. 2020	Total lipids in large LDL*	Inverse variance weighted (multiplicative random effects)		−0.19		0.83			1.04E−07		p value was adjusted by false discovery rate approach
Julian et al.	Phenome-wide Mendelian randomisation analysis identifies causal factors for age-related macular degeneration	early AMD	meta-analysis by Winkler et al. 2020	Concentration of large LDL particles*	Inverse variance weighted (multiplicative random effects)		−0.19		0.83			2.40E−07		p value was adjusted by false discovery rate approach
Julian et al.	Phenome-wide Mendelian randomisation analysis identifies causal factors for age-related macular degeneration	early AMD	meta-analysis by Winkler et al. 2020	Phospholipids in large LDL*	Inverse variance weighted (multiplicative random effects)		−0.18		0.83			1.33E−06		p value was adjusted by false discovery rate approach
Julian et al.	Phenome-wide Mendelian randomisation analysis identifies causal factors for age-related macular degeneration	early AMD	meta-analysis by Winkler et al. 2020	Cholesterol esters in large VLDL*	Inverse variance weighted (multiplicative random effects)		−0.20		0.82			6.55E−03		p value was adjusted by false discovery rate approach
Julian et al.	Phenome-wide Mendelian randomisation analysis identifies causal factors for age-related macular degeneration	early AMD	meta-analysis by Winkler et al. 2020	18:2 linoleic acid (LA)*	Inverse variance weighted (multiplicative random effects)		−0.23		0.80			2.93E−07		p value was adjusted by false discovery rate approach
Julian et al.	Phenome-wide Mendelian randomisation analysis identifies causal factors for age-related macular degeneration	early AMD	meta-analysis by Winkler et al. 2020	Total cholesterol in LDL*	Inverse variance weighted (multiplicative random effects)		−0.19		0.82			4.46E−08		p value was adjusted by false discovery rate approach
Julian et al.	Phenome-wide Mendelian randomisation analysis identifies causal factors for age-related macular degeneration	early AMD	meta-analysis by Winkler et al. 2020	Total cholesterol in medium LDL*	Inverse variance weighted (multiplicative random effects)		−0.20		0.82			3.64E−09		p value was adjusted by false discovery rate approach
Julian et al.	Phenome-wide Mendelian randomisation analysis identifies causal factors for age-related macular degeneration	early AMD	meta-analysis by Winkler et al. 2020	Cholesterol esters in medium LDL*	Inverse variance weighted (multiplicative random effects)		−0.20		0.82			5.93E−09		p value was adjusted by false discovery rate approach
Julian et al.	Phenome-wide Mendelian randomisation analysis identifies causal factors for age-related macular degeneration	early AMD	meta-analysis by Winkler et al. 2020	Total lipids in medium LDL*	Inverse variance weighted (multiplicative random effects)		−0.21		0.81			3.35E−09		p value was adjusted by false discovery rate approach
Julian et al.	Phenome-wide Mendelian randomisation analysis identifies causal factors for age-related macular degeneration	early AMD	meta-analysis by Winkler et al. 2020	Concentration of medium LDL particles*	Inverse variance weighted (multiplicative random effects)		−0.21		0.81			3.64E−09		p value was adjusted by false discovery rate approach
Julian et al.	Phenome-wide Mendelian randomisation analysis identifies causal factors for age-related macular degeneration	early AMD	meta-analysis by Winkler et al. 2020	Phospholipids in medium LDL*	Inverse variance weighted (multiplicative random effects)		−0.21		0.81			1.86E−09		p value was adjusted by false discovery rate approach
Julian et al.	Phenome-wide Mendelian randomisation analysis identifies causal factors for age-related macular degeneration	early AMD	meta-analysis by Winkler et al. 2020	Total cholesterol in small LDL*	Inverse variance weighted (multiplicative random effects)		−0.21		0.81			9.85E−08		p value was adjusted by false discovery rate approach
Julian et al.	Phenome-wide Mendelian randomisation analysis identifies causal factors for age-related macular degeneration	early AMD	meta-analysis by Winkler et al. 2020	Total lipids in small LDL*	Inverse variance weighted (multiplicative random effects)		−0.21		0.81			2.65E−07		p value was adjusted by false discovery rate approach
Julian et al.	Phenome-wide Mendelian randomisation analysis identifies causal factors for age-related macular degeneration	early AMD	meta-analysis by Winkler et al. 2020	Total cholesterol in small VLDL*	Inverse variance weighted (multiplicative random effects)		−0.16		0.85			2.54E−02		p value was adjusted by false discovery rate approach
Julian et al.	Phenome-wide Mendelian randomisation analysis identifies causal factors for age-related macular degeneration	early AMD	meta-analysis by Winkler et al. 2020	Serum total cholesterol*	Inverse variance weighted (multiplicative random effects)		−0.26		0.77			3.67E−08		p value was adjusted by false discovery rate approach
Julian et al.	Phenome-wide Mendelian randomisation analysis identifies causal factors for age-related macular degeneration	early AMD	meta-analysis by Winkler et al. 2020	Total phosphoglycerides*	Inverse variance weighted (multiplicative random effects)		−0.21		0.81			3.93E−03		p value was adjusted by false discovery rate approach
Julian et al.	Phenome-wide Mendelian randomisation analysis identifies causal factors for age-related macular degeneration	early AMD	meta-analysis by Winkler et al. 2020	Triglycerides in very large HDL*	Inverse variance weighted (multiplicative random effects)		−0.14		0.87			4.37E−04		p value was adjusted by false discovery rate approach
Julian et al.	Phenome-wide Mendelian randomisation analysis identifies causal factors for age-related macular degeneration	early AMD	meta-analysis by Winkler et al. 2020	Total lipids in very small VLDL*	Inverse variance weighted (multiplicative random effects)		−0.18		0.84			1.97E−03		p value was adjusted by false discovery rate approach
Julian et al.	Phenome-wide Mendelian randomisation analysis identifies causal factors for age-related macular degeneration	early AMD	meta-analysis by Winkler et al. 2020	Concentration of very small VLDL particles*	Inverse variance weighted (multiplicative random effects)		−0.18		0.84			9.04E−04		p value was adjusted by false discovery rate approach
Julian et al.	Phenome-wide Mendelian randomisation analysis identifies causal factors for age-related macular degeneration	early AMD	meta-analysis by Winkler et al. 2020	Phospholipids in very small VLDL*	Inverse variance weighted (multiplicative random effects)		−0.19		0.83			3.63E−03		p value was adjusted by false discovery rate approach
Julian et al.	Phenome-wide Mendelian randomisation analysis identifies causal factors for age-related macular degeneration	early AMD	meta-analysis by Winkler et al. 2020	Sphingomyelins	mrBMA		0.30					2.40E−04	0.76
Julian et al.	Phenome-wide Mendelian randomisation analysis identifies causal factors for age-related macular degeneration	early AMD	meta-analysis by Winkler et al. 2020	Phospholipids in very small VLDL	mrBMA		−0.31					1.00E−05	0.63
Julian et al.	Phenome-wide Mendelian randomisation analysis identifies causal factors for age-related macular degeneration	early AMD	meta-analysis by Winkler et al. 2020	Triglycerides in IDL	mrBMA		−0.16					2.10E−04	0.32
Julian et al.	Phenome-wide Mendelian randomisation analysis identifies causal factors for age-related macular degeneration	early AMD	meta-analysis by Winkler et al. 2020	Free cholesterol	mrBMA		0.07					2.83E−03	0.20
Julian et al.	Phenome-wide Mendelian randomisation analysis identifies causal factors for age-related macular degeneration	early AMD	meta-analysis by Winkler et al. 2020	Omega-3 fatty acids	mrBMA		0.01					3.70E−02	0.07
Julian et al.	Phenome-wide Mendelian randomisation analysis identifies causal factors for age-related macular degeneration	early AMD	meta-analysis by Winkler et al. 2020	Free cholesterol in very large HDL	mrBMA		0.01					2.74E−02	0.07
Julian et al.	Phenome-wide Mendelian randomisation analysis identifies causal factors for age-related macular degeneration	early AMD	meta-analysis by Winkler et al. 2020	Total lipids in very small VLDL	mrBMA		−0.02					2.08E−02	0.06
Julian et al.	Phenome-wide Mendelian randomisation analysis identifies causal factors for age-related macular degeneration	early AMD	meta-analysis by Winkler et al. 2020	Cholesterol esters in medium VLDL	mrBMA		0.01					3.66E−02	0.05
Julian et al.	Phenome-wide Mendelian randomisation analysis identifies causal factors for age-related macular degeneration	early AMD	meta-analysis by Winkler et al. 2020	Cholesterol esters in very large HDL	mrBMA		0.01					4.87E−02	0.05
Julian et al.	Phenome-wide Mendelian randomisation analysis identifies causal factors for age-related macular degeneration	early AMD	meta-analysis by Winkler et al. 2020	Ratio of bisallylic groups to double bonds	mrBMA		0.01					4.41E−02	0.05
Sanderson et al.	Testing and correcting for weak and pleiotropic instruments in two‐sample multivariable Mendelian randomization	AMD	Fritsche 2016	ApoB	MVMR all		1.673	0.693				0.019
Sanderson et al.	Testing and correcting for weak and pleiotropic instruments in two‐sample multivariable Mendelian randomization	AMD	Fritsche 2016	IDL.PL	MVMR all		−4.456	0.969				<0.001
Sanderson et al.	Testing and correcting for weak and pleiotropic instruments in two‐sample multivariable Mendelian randomization	AMD	Fritsche 2016	IDL.P	MVMR all		6.481	3.396				0.061
Sanderson et al.	Testing and correcting for weak and pleiotropic instruments in two‐sample multivariable Mendelian randomization	AMD	Fritsche 2016	IDL.TG	MVMR all		0.437	1.391				0.754
Sanderson et al.	Testing and correcting for weak and pleiotropic instruments in two‐sample multivariable Mendelian randomization	AMD	Fritsche 2016	L.LDL.L	MVMR all		−8.695	8.376				0.303
Sanderson et al.	Testing and correcting for weak and pleiotropic instruments in two‐sample multivariable Mendelian randomization	AMD	Fritsche 2016	L.LDL.P	MVMR all		5.223	11.125				0.640
Sanderson et al.	Testing and correcting for weak and pleiotropic instruments in two‐sample multivariable Mendelian randomization	AMD	Fritsche 2016	M.LDL.P	MVMR all		1.794	2.360				0.450
Sanderson et al.	Testing and correcting for weak and pleiotropic instruments in two‐sample multivariable Mendelian randomization	AMD	Fritsche 2016	S.VLDL.PL	MVMR all		1.054	1.530				0.493
Sanderson et al.	Testing and correcting for weak and pleiotropic instruments in two‐sample multivariable Mendelian randomization	AMD	Fritsche 2016	S.VLDL.C	MVMR all		1.346	1.617				0.408
Sanderson et al.	Testing and correcting for weak and pleiotropic instruments in two‐sample multivariable Mendelian randomization	AMD	Fritsche 2016	S.VLDL.FC	MVMR all		−1.270	1.331				0.343
Sanderson et al.	Testing and correcting for weak and pleiotropic instruments in two‐sample multivariable Mendelian randomization	AMD	Fritsche 2016	XS.VLDL.L	MVMR all		−6.655	1.982				0.001
Sanderson et al.	Testing and correcting for weak and pleiotropic instruments in two‐sample multivariable Mendelian randomization	AMD	Fritsche 2016	XS.VLDL.P	MVMR all		4.866	1.668				0.005
Sanderson et al.	Testing and correcting for weak and pleiotropic instruments in two‐sample multivariable Mendelian randomization	AMD	Fritsche 2016	XS.VLDL.TG	MVMR all		−2.384	1.819				0.195
Sanderson et al.	Testing and correcting for weak and pleiotropic instruments in two‐sample multivariable Mendelian randomization	AMD	Fritsche 2016	XS.VLDL.P	MVMR one per subgroup (min of Q)		−5.008	3.774				0.185
Sanderson et al.	Testing and correcting for weak and pleiotropic instruments in two‐sample multivariable Mendelian randomization	AMD	Fritsche 2016	S.VLDL.PL	MVMR one per subgroup (min of Q)		0.957	0.940				0.309
Sanderson et al.	Testing and correcting for weak and pleiotropic instruments in two‐sample multivariable Mendelian randomization	AMD	Fritsche 2016	L.LDL.L	MVMR one per subgroup (min of Q)		1.534	0.645				0.017
Sanderson et al.	Testing and correcting for weak and pleiotropic instruments in two‐sample multivariable Mendelian randomization	AMD	Fritsche 2016	IDL.TG	MVMR one per subgroup (min of Q)		2.490	2.614				0.341
Sanderson et al.	Testing and correcting for weak and pleiotropic instruments in two‐sample multivariable Mendelian randomization	AMD	Fritsche 2016	XS.VLDL.P	MVMR one per subgroup (min of Q,het)		−2.071	1.447				0.152
Sanderson et al.	Testing and correcting for weak and pleiotropic instruments in two‐sample multivariable Mendelian randomization	AMD	Fritsche 2016	S.VLDL.PL	MVMR one per subgroup (min of Q,het)		0.300	0.528				0.570
Sanderson et al.	Testing and correcting for weak and pleiotropic instruments in two‐sample multivariable Mendelian randomization	AMD	Fritsche 2016	L.LDL.L	MVMR one per subgroup (min of Q,het)		0.728	0.613				0.235
Sanderson et al.	Testing and correcting for weak and pleiotropic instruments in two‐sample multivariable Mendelian randomization	AMD	Fritsche 2016	IDL.TG	MVMR one per subgroup (min of Q,het)		0.803	1.437				0.576
Burgess 2017	Mendelian Randomization Implicates High-Density Lipoprotein Cholesterol–Associated Mechanisms in Etiology of Age-Related Macular Degeneration	AMD	AMD GC	LDL	Inverse variance weighted (multiplicative random effects)	76			0.94	0.82	1.09	0.41
Burgess 2017	Mendelian Randomization Implicates High-Density Lipoprotein Cholesterol–Associated Mechanisms in Etiology of Age-Related Macular Degeneration	AMD	AMD GC	HDL	Inverse variance weighted (multiplicative random effects)	86			1.22	1.03	1.44	0.02
Burgess 2017	Mendelian Randomization Implicates High-Density Lipoprotein Cholesterol–Associated Mechanisms in Etiology of Age-Related Macular Degeneration	AMD	AMD GC	TG	Inverse variance weighted (multiplicative random effects)	51			0.85	0.67	1.07	0.16
Burgess 2017	Mendelian Randomization Implicates High-Density Lipoprotein Cholesterol–Associated Mechanisms in Etiology of Age-Related Macular Degeneration	AMD	AMD GC	LDL	MR Egger	76			0.88	0.7	1.11	0.28
Burgess 2017	Mendelian Randomization Implicates High-Density Lipoprotein Cholesterol–Associated Mechanisms in Etiology of Age-Related Macular Degeneration	AMD	AMD GC	HDL	MR Egger	86			1.08	0.82	1.42	0.58
Burgess 2017	Mendelian Randomization Implicates High-Density Lipoprotein Cholesterol–Associated Mechanisms in Etiology of Age-Related Macular Degeneration	AMD	AMD GC	TG	MR Egger	51			1.31	0.93	1.86	0.13
Burgess 2017	Mendelian Randomization Implicates High-Density Lipoprotein Cholesterol–Associated Mechanisms in Etiology of Age-Related Macular Degeneration	AMD	AMD GC	LDL	Weighted median	76			0.91	0.8	1.02	0.11
Burgess 2017	Mendelian Randomization Implicates High-Density Lipoprotein Cholesterol–Associated Mechanisms in Etiology of Age-Related Macular Degeneration	AMD	AMD GC	HDL	Weighted median	86			1.46	1.23	1.74	3e-05
Burgess 2017	Mendelian Randomization Implicates High-Density Lipoprotein Cholesterol–Associated Mechanisms in Etiology of Age-Related Macular Degeneration	AMD	AMD GC	TG	Weighted median	51			1.13	0.95	1.34	0.17
Burgess 2017	Mendelian Randomization Implicates High-Density Lipoprotein Cholesterol–Associated Mechanisms in Etiology of Age-Related Macular Degeneration	AMD	AMD GC	LDL	MVMR				0.96	0.83	1.11	0.55
Burgess 2017	Mendelian Randomization Implicates High-Density Lipoprotein Cholesterol–Associated Mechanisms in Etiology of Age-Related Macular Degeneration	AMD	AMD GC	HDL	MVMR				1.18	1.01	1.38	0.03
Burgess 2017	Mendelian Randomization Implicates High-Density Lipoprotein Cholesterol–Associated Mechanisms in Etiology of Age-Related Macular Degeneration	AMD	AMD GC	TG	MVMR				1.04	0.77	1.12	0.44
Yin et al. 2022	Integrating transcriptomics, metabolomics, and GWAS helps reveal molecular mechanisms for metabolite levels and disease risk	AMD	FinnGen R6	1-palmitoyl-2-docosahexaenoyl-GPE (16:0/22:6)			<-0.21					<6e-7
Yin et al. 2022	Integrating transcriptomics, metabolomics, and GWAS helps reveal molecular mechanisms for metabolite levels and disease risk	AMD	FinnGen R6	1-oleoyl-2-docosahexaenoyl-GPE (18:1/22:6)			<-0.21					<6e-7
Yin et al. 2022	Integrating transcriptomics, metabolomics, and GWAS helps reveal molecular mechanisms for metabolite levels and disease risk	AMD	FinnGen R6	1-palmitoyl-2-arachidonoyl-GPE (16:0/20:4)			<-0.21					<6e-7
Yin et al. 2022	Integrating transcriptomics, metabolomics, and GWAS helps reveal molecular mechanisms for metabolite levels and disease risk	AMD	FinnGen R6	1-stearoyl-2-arachidonoyl-GPE (18:0/20:4)			<-0.21					<6e-7
Yin et al. 2022	Integrating transcriptomics, metabolomics, and GWAS helps reveal molecular mechanisms for metabolite levels and disease risk	AMD	FinnGen R6	1-palmitoyl-2-oleoyl-GPE (16:0/18:1)			<-0.21					<6e-7
Yin et al. 2022	Integrating transcriptomics, metabolomics, and GWAS helps reveal molecular mechanisms for metabolite levels and disease risk	AMD	FinnGen R6	1-oleoyl-2-arachidonoyl-GPE (18:1/20:4)			<-0.21					<6e-7
Yin et al. 2022	Integrating transcriptomics, metabolomics, and GWAS helps reveal molecular mechanisms for metabolite levels and disease risk	AMD	FinnGen R6	1-stearoyl-2-docosahexaenoyl-GPE (18:0/22:6)			<-0.21					<6e-7
Yin et al. 2022	Integrating transcriptomics, metabolomics, and GWAS helps reveal molecular mechanisms for metabolite levels and disease risk	AMD	FinnGen R6	1-palmitoyl-2-dihomo-linolenoyl-GPE (16:0/20:3)			<-0.21					<6e-7
Yin et al. 2022	Integrating transcriptomics, metabolomics, and GWAS helps reveal molecular mechanisms for metabolite levels and disease risk	AMD	FinnGen R6	1-stearoyl-2-oleoyl-GPE (18:0/18:1)			<-0.21					<6e-7
Yin et al. 2022	Integrating transcriptomics, metabolomics, and GWAS helps reveal molecular mechanisms for metabolite levels and disease risk	AMD	FinnGen R6	1-palmitoyl-GPE (16:0)			<-0.21					<6e-7
