# Supplementary material for: Examining the link between 179 lipid species and 7 diseases using genetic predictors
Source: eBioMedicine. 2025 Mar 28;114:105671. doi: 10.1016/j.ebiom.2025.105671 (PMC11995710; doi:10.1016/j.ebiom.2025.105671)
Supplement: Supplementary Tables S1–S7 [file mmc5.xlsx]

## Sheet: Description
Supplementary Tables
Supplementary Table 1. Lipid species measured in GeneRISK and their lipid class and lipid category.
Supplementary Table 2. Basic characteristics of the GeneRISK study cohort.
Supplementary Table 3. Sample sizes of disease GWAS in FinnGen, UKBB and Generation Scotland.
Supplementary Table 4. Potential causal genes at 11 high impact loci.
Supplementary Table 5. Gene annotations Eric Fauman has contributed to various published GWAS.
Supplementary Table 6. Candidate gene annotations from Karjalainen et al. 2024.
Supplementary Table 7. Author list of FinnGen.

## Sheet: S1
Supplementary Table 1. Lipid species measured in GeneRISK and their lipid class, lipid category and GWAS sample size.
Lipid species	Lipid class	category	SwissLipidsName	shorthand	GWAS sample size
CE 14:0;0	Cholesterol ester (CE)	Sterols (ST)	Sterol ester (27:1/14:0)	SE 27:1/14:0	7174
CE 15:0;0	Cholesterol ester (CE)	Sterols (ST)	Sterol ester (27:1/15:0)	SE 27:1/15:0	6428
CE 16:0;0	Cholesterol ester (CE)	Sterols (ST)	Sterol ester (27:1/16:0)	SE 27:1/16:0	7174
CE 16:1;0	Cholesterol ester (CE)	Sterols (ST)	Sterol ester (27:1/16:1)	SE 27:1/16:1	7172
CE 17:0;0	Cholesterol ester (CE)	Sterols (ST)	Sterol ester (27:1/17:0)	SE 27:1/17:0	7047
CE 17:1;0	Cholesterol ester (CE)	Sterols (ST)	Sterol ester (27:1/17:1)	SE 27:1/17:1	7166
CE 18:0;0	Cholesterol ester (CE)	Sterols (ST)	Sterol ester (27:1/18:0)	SE 27:1/18:0	7157
CE 18:1;0	Cholesterol ester (CE)	Sterols (ST)	Sterol ester (27:1/18:1)	SE 27:1/18:1	7174
CE 18:2;0	Cholesterol ester (CE)	Sterols (ST)	Sterol ester (27:1/18:2)	SE 27:1/18:2	7174
CE 18:3;0	Cholesterol ester (CE)	Sterols (ST)	Sterol ester (27:1/18:3)	SE 27:1/18:3	7174
CE 20:2;0	Cholesterol ester (CE)	Sterols (ST)	Sterol ester (27:1/20:2)	SE 27:1/20:2	5848
CE 20:3;0	Cholesterol ester (CE)	Sterols (ST)	Sterol ester (27:1/20:3)	SE 27:1/20:3	7171
CE 20:4;0	Cholesterol ester (CE)	Sterols (ST)	Sterol ester (27:1/20:4)	SE 27:1/20:4	7174
CE 20:5;0	Cholesterol ester (CE)	Sterols (ST)	Sterol ester (27:1/20:5)	SE 27:1/20:5	7174
CE 22:6;0	Cholesterol ester (CE)	Sterols (ST)	Sterol ester (27:1/22:6)	SE 27:1/22:6	7173
Cer 40:1;2	Ceramide (Cer)	Sphingolipids (SL)	Ceramide (d40:1)	Cer 40:1;O2	7117
Cer 40:2;2	Ceramide (Cer)	Sphingolipids (SL)	Ceramide (d40:2)	Cer 40:2;O2	5287
Cer 42:1;2	Ceramide (Cer)	Sphingolipids (SL)	Ceramide (d42:1)	Cer 42:1;O2	7174
Cer 42:2;2	Ceramide (Cer)	Sphingolipids (SL)	Ceramide (d42:2)	Cer 42:2;O2	7173
Chol	Cholesterol (Chol)	Sterols (ST)	cholesterol	ST 27:1;O	7166
DAG 16:0;0_18:1;0	Diacylglycerol (DAG)	Glycerolipids (GL)	Diacylglycerol (16:0_18:1)	DG 16:0_18:1	6293
DAG 16:0;0_18:2;0	Diacylglycerol (DAG)	Glycerolipids (GL)	Diacylglycerol (16:0_18:2)	DG 16:0_18:2	6075
DAG 16:1;0_18:1;0	Diacylglycerol (DAG)	Glycerolipids (GL)	Diacylglycerol (16:1_18:1)	DG 16:1_18:1	6215
DAG 18:1;0_18:1;0	Diacylglycerol (DAG)	Glycerolipids (GL)	Diacylglycerol (18:1_18:1)	DG 18:1_18:1	6884
DAG 18:1;0_18:2;0	Diacylglycerol (DAG)	Glycerolipids (GL)	Diacylglycerol (18:1_18:2)	DG 18:1_18:2	6613
DAG 18:1;0_18:3;0	Diacylglycerol (DAG)	Glycerolipids (GL)	Diacylglycerol (18:1_18:3)	DG 18:1_18:3	6572
LPC 16:0;0	Lysophosphatidylcholine (LPC)	Glycerophospholipids (GP)	Phosphatidylcholine (16:0_0:0)	LPC 16:0	7174
LPC 18:0;0	Lysophosphatidylcholine (LPC)	Glycerophospholipids (GP)	Phosphatidylcholine (18:0_0:0)	LPC 18:0	7173
LPC 18:1;0	Lysophosphatidylcholine (LPC)	Glycerophospholipids (GP)	Phosphatidylcholine (18:1_0:0)	LPC 18:1	7174
LPC 18:2;0	Lysophosphatidylcholine (LPC)	Glycerophospholipids (GP)	Phosphatidylcholine (18:2_0:0)	LPC 18:2	7174
LPC 20:4;0	Lysophosphatidylcholine (LPC)	Glycerophospholipids (GP)	Phosphatidylcholine (20:4_0:0)	LPC 20:4	6235
LPE 18:0;0	Lysophosphatidylethanolamine (LPE)	Glycerophospholipids (GP)	Phosphatidylethanolamine (18:0_0:0)	LPE 18:0	6258
LPE 18:1;0	Lysophosphatidylethanolamine (LPE)	Glycerophospholipids (GP)	Phosphatidylethanolamine (18:1_0:0)	LPE 18:1	5172
LPE 18:2;0	Lysophosphatidylethanolamine (LPE)	Glycerophospholipids (GP)	Phosphatidylethanolamine (18:2_0:0)	LPE 18:2	6905
PC 14:0;0_16:0;0	Phosphatidylcholine (PC)	Glycerophospholipids (GP)	Phosphatidylcholine (14:0_16:0)	PC 14:0_16:0	5497
PC 14:0;0_18:1;0	Phosphatidylcholine (PC)	Glycerophospholipids (GP)	Phosphatidylcholine (14:0_18:1)	PC 14:0_18:1	7064
PC 14:0;0_18:2;0	Phosphatidylcholine (PC)	Glycerophospholipids (GP)	Phosphatidylcholine (14:0_18:2)	PC 14:0_18:2	6866
PC 15:0;0_18:1;0	Phosphatidylcholine (PC)	Glycerophospholipids (GP)	Phosphatidylcholine (15:0_18:1)	PC 15:0_18:1	6468
PC 15:0;0_18:2;0	Phosphatidylcholine (PC)	Glycerophospholipids (GP)	Phosphatidylcholine (15:0_18:2)	PC 15:0_18:2	6639
PC 16:0;0_16:0;0	Phosphatidylcholine (PC)	Glycerophospholipids (GP)	Phosphatidylcholine (16:0_16:0)	PC 16:0_16:0	7174
PC 16:0;0_16:1;0	Phosphatidylcholine (PC)	Glycerophospholipids (GP)	Phosphatidylcholine (16:0_16:1)	PC 16:0_16:1	7172
PC 16:0;0_17:1;0	Phosphatidylcholine (PC)	Glycerophospholipids (GP)	Phosphatidylcholine (16:0_17:1)	PC 16:0_17:1	7076
PC 16:0;0_18:0;0	Phosphatidylcholine (PC)	Glycerophospholipids (GP)	Phosphatidylcholine (16:0_18:0)	PC 16:0_18:0	7154
PC 16:0;0_18:1;0	Phosphatidylcholine (PC)	Glycerophospholipids (GP)	Phosphatidylcholine (16:0_18:1)	PC 16:0_18:1	7174
PC 16:0;0_18:2;0	Phosphatidylcholine (PC)	Glycerophospholipids (GP)	Phosphatidylcholine (16:0_18:2)	PC 16:0_18:2	7174
PC 16:0;0_18:3;0	Phosphatidylcholine (PC)	Glycerophospholipids (GP)	Phosphatidylcholine (16:0_18:3)	PC 16:0_18:3	7174
PC 16:0;0_20:1;0	Phosphatidylcholine (PC)	Glycerophospholipids (GP)	Phosphatidylcholine (16:0_20:1)	PC 16:0_20:1	6882
PC 16:0;0_20:2;0	Phosphatidylcholine (PC)	Glycerophospholipids (GP)	Phosphatidylcholine (16:0_20:2)	PC 16:0_20:2	7135
PC 16:0;0_20:3;0	Phosphatidylcholine (PC)	Glycerophospholipids (GP)	Phosphatidylcholine (16:0_20:3)	PC 16:0_20:3	7174
PC 16:0;0_20:4;0	Phosphatidylcholine (PC)	Glycerophospholipids (GP)	Phosphatidylcholine (16:0_20:4)	PC 16:0_20:4	7174
PC 16:0;0_20:5;0	Phosphatidylcholine (PC)	Glycerophospholipids (GP)	Phosphatidylcholine (16:0_20:5)	PC 16:0_20:5	7173
PC 16:0;0_22:4;0	Phosphatidylcholine (PC)	Glycerophospholipids (GP)	Phosphatidylcholine (16:0_22:4)	PC 16:0_22:4	6874
PC 16:0;0_22:5;0	Phosphatidylcholine (PC)	Glycerophospholipids (GP)	Phosphatidylcholine (16:0_22:5)	PC 16:0_22:5	7172
PC 16:0;0_22:6;0	Phosphatidylcholine (PC)	Glycerophospholipids (GP)	Phosphatidylcholine (16:0_22:6)	PC 16:0_22:6	7170
PC 16:1;0_18:0;0	Phosphatidylcholine (PC)	Glycerophospholipids (GP)	Phosphatidylcholine (16:1_18:0)	PC 16:1_18:0	6524
PC 16:1;0_18:1;0	Phosphatidylcholine (PC)	Glycerophospholipids (GP)	Phosphatidylcholine (16:1_18:1)	PC 16:1_18:1	7166
PC 16:1;0_18:2;0	Phosphatidylcholine (PC)	Glycerophospholipids (GP)	Phosphatidylcholine (16:1_18:2)	PC 16:1_18:2	7165
PC 16:1;0_20:4;0	Phosphatidylcholine (PC)	Glycerophospholipids (GP)	Phosphatidylcholine (16:1_20:4)	PC 16:1_20:4	5564
PC 17:0;0_18:1;0	Phosphatidylcholine (PC)	Glycerophospholipids (GP)	Phosphatidylcholine (17:0_18:1)	PC 17:0_18:1	7073
PC 17:0;0_18:2;0	Phosphatidylcholine (PC)	Glycerophospholipids (GP)	Phosphatidylcholine (17:0_18:2)	PC 17:0_18:2	7170
PC 17:0;0_20:4;0	Phosphatidylcholine (PC)	Glycerophospholipids (GP)	Phosphatidylcholine (17:0_20:4)	PC 17:0_20:4	7106
PC 18:0;0_18:1;0	Phosphatidylcholine (PC)	Glycerophospholipids (GP)	Phosphatidylcholine (18:0_18:1)	PC 18:0_18:1	7173
PC 18:0;0_18:2;0	Phosphatidylcholine (PC)	Glycerophospholipids (GP)	Phosphatidylcholine (18:0_18:2)	PC 18:0_18:2	7174
PC 18:0;0_18:3;0	Phosphatidylcholine (PC)	Glycerophospholipids (GP)	Phosphatidylcholine (18:0_18:3)	PC 18:0_18:3	6692
PC 18:0;0_20:2;0	Phosphatidylcholine (PC)	Glycerophospholipids (GP)	Phosphatidylcholine (18:0_20:2)	PC 18:0_20:2	5778
PC 18:0;0_20:3;0	Phosphatidylcholine (PC)	Glycerophospholipids (GP)	Phosphatidylcholine (18:0_20:3)	PC 18:0_20:3	7169
PC 18:0;0_20:4;0	Phosphatidylcholine (PC)	Glycerophospholipids (GP)	Phosphatidylcholine (18:0_20:4)	PC 18:0_20:4	7174
PC 18:0;0_20:5;0	Phosphatidylcholine (PC)	Glycerophospholipids (GP)	Phosphatidylcholine (18:0_20:5)	PC 18:0_20:5	7121
PC 18:0;0_22:5;0	Phosphatidylcholine (PC)	Glycerophospholipids (GP)	Phosphatidylcholine (18:0_22:5)	PC 18:0_22:5	6805
PC 18:0;0_22:6;0	Phosphatidylcholine (PC)	Glycerophospholipids (GP)	Phosphatidylcholine (18:0_22:6)	PC 18:0_22:6	7004
PC 18:1;0_18:1;0	Phosphatidylcholine (PC)	Glycerophospholipids (GP)	Phosphatidylcholine (18:1_18:1)	PC 18:1_18:1	7174
PC 18:1;0_18:2;0	Phosphatidylcholine (PC)	Glycerophospholipids (GP)	Phosphatidylcholine (18:1_18:2)	PC 18:1_18:2	7174
PC 18:1;0_18:3;0	Phosphatidylcholine (PC)	Glycerophospholipids (GP)	Phosphatidylcholine (18:1_18:3)	PC 18:1_18:3	6339
PC 18:1;0_20:2;0	Phosphatidylcholine (PC)	Glycerophospholipids (GP)	Phosphatidylcholine (18:1_20:2)	PC 18:1_20:2	5852
PC 18:1;0_20:3;0	Phosphatidylcholine (PC)	Glycerophospholipids (GP)	Phosphatidylcholine (18:1_20:3)	PC 18:1_20:3	7171
PC 18:1;0_20:4;0	Phosphatidylcholine (PC)	Glycerophospholipids (GP)	Phosphatidylcholine (18:1_20:4)	PC 18:1_20:4	7173
PC 18:2;0_18:2;0	Phosphatidylcholine (PC)	Glycerophospholipids (GP)	Phosphatidylcholine (18:2_18:2)	PC 18:2_18:2	7174
PC 18:2;0_20:1;0	Phosphatidylcholine (PC)	Glycerophospholipids (GP)	Phosphatidylcholine (18:2_20:1)	PC 18:2_20:1	5521
PC 18:2;0_20:3;0	Phosphatidylcholine (PC)	Glycerophospholipids (GP)	Phosphatidylcholine (18:2_20:3)	PC 18:2_20:3	6615
PC 18:2;0_20:4;0	Phosphatidylcholine (PC)	Glycerophospholipids (GP)	Phosphatidylcholine (18:2_20:4)	PC 18:2_20:4	7049
PC O-16:0;0/16:0;0	Phosphatidylcholine-ether (PCO)	Glycerophospholipids (GP)	Phosphatidylcholine (O-16:0_16:0)	PC O-16:0/16:0	6605
PC O-16:0;0/16:1;0	Phosphatidylcholine-ether (PCO)	Glycerophospholipids (GP)	Phosphatidylcholine (O-16:0_16:1)	PC O-16:0/16:1	5658
PC O-16:0;0/18:1;0	Phosphatidylcholine-ether (PCO)	Glycerophospholipids (GP)	Phosphatidylcholine (O-16:0_18:1)	PC O-16:0/18:1	6956
PC O-16:0;0/18:2;0	Phosphatidylcholine-ether (PCO)	Glycerophospholipids (GP)	Phosphatidylcholine (O-16:0_18:2)	PC O-16:0/18:2	7158
PC O-16:0;0/20:3;0	Phosphatidylcholine-ether (PCO)	Glycerophospholipids (GP)	Phosphatidylcholine (O-16:0_20:3)	PC O-16:0/20:3	6709
PC O-16:0;0/20:4;0	Phosphatidylcholine-ether (PCO)	Glycerophospholipids (GP)	Phosphatidylcholine (O-16:0_20:4)	PC O-16:0/20:4	7174
PC O-16:0;0/22:5;0	Phosphatidylcholine-ether (PCO)	Glycerophospholipids (GP)	Phosphatidylcholine (O-16:0_22:5)	PC O-16:0/22:5	5988
PC O-16:1;0/16:0;0	Phosphatidylcholine-ether (PCO)	Glycerophospholipids (GP)	Phosphatidylcholine (O-16:1_16:0)	PC O-16:1/16:0	5868
PC O-16:1;0/18:0;0	Phosphatidylcholine-ether (PCO)	Glycerophospholipids (GP)	Phosphatidylcholine (O-16:1_18:0)	PC O-16:1/18:0	6751
PC O-16:1;0/18:1;0	Phosphatidylcholine-ether (PCO)	Glycerophospholipids (GP)	Phosphatidylcholine (O-16:1_18:1)	PC O-16:1/18:1	7154
PC O-16:1;0/18:2;0	Phosphatidylcholine-ether (PCO)	Glycerophospholipids (GP)	Phosphatidylcholine (O-16:1_18:2)	PC O-16:1/18:2	7096
PC O-16:1;0/20:3;0	Phosphatidylcholine-ether (PCO)	Glycerophospholipids (GP)	Phosphatidylcholine (O-16:1_20:3)	PC O-16:1/20:3	6770
PC O-16:1;0/20:4;0	Phosphatidylcholine-ether (PCO)	Glycerophospholipids (GP)	Phosphatidylcholine (O-16:1_20:4)	PC O-16:1/20:4	6025
PC O-16:2;0/18:0;0	Phosphatidylcholine-ether (PCO)	Glycerophospholipids (GP)	Phosphatidylcholine (O-16:2_18:0)	PC O-16:2/18:0	6672
PC O-17:0;0/15:0;0	Phosphatidylcholine-ether (PCO)	Glycerophospholipids (GP)	Phosphatidylcholine (O-17:0_15:0)	PC O-17:0/15:0	6140
PC O-17:0;0/17:1;0	Phosphatidylcholine-ether (PCO)	Glycerophospholipids (GP)	Phosphatidylcholine (O-17:0_17:1)	PC O-17:0/17:1	6880
PC O-18:0;0/14:0;0	Phosphatidylcholine-ether (PCO)	Glycerophospholipids (GP)	Phosphatidylcholine (O-18:0_14:0)	PC O-18:0/14:0	6462
PC O-18:0;0/16:1;0	Phosphatidylcholine-ether (PCO)	Glycerophospholipids (GP)	Phosphatidylcholine (O-18:0_16:1)	PC O-18:0/16:1	5959
PC O-18:0;0/20:4;0	Phosphatidylcholine-ether (PCO)	Glycerophospholipids (GP)	Phosphatidylcholine (O-18:0_20:4)	PC O-18:0/20:4	6956
PC O-18:1;0/16:0;0	Phosphatidylcholine-ether (PCO)	Glycerophospholipids (GP)	Phosphatidylcholine (O-18:1_16:0)	PC O-18:1/16:0	6956
PC O-18:1;0/18:2;0	Phosphatidylcholine-ether (PCO)	Glycerophospholipids (GP)	Phosphatidylcholine (O-18:1_18:2)	PC O-18:1/18:2	6718
PC O-18:1;0/20:3;0	Phosphatidylcholine-ether (PCO)	Glycerophospholipids (GP)	Phosphatidylcholine (O-18:1_20:3)	PC O-18:1/20:3	6836
PC O-18:1;0/20:4;0	Phosphatidylcholine-ether (PCO)	Glycerophospholipids (GP)	Phosphatidylcholine (O-18:1_20:4)	PC O-18:1/20:4	7173
PC O-18:2;0/16:0;0	Phosphatidylcholine-ether (PCO)	Glycerophospholipids (GP)	Phosphatidylcholine (O-18:2_16:0)	PC O-18:2/16:0	7158
PC O-18:2;0/18:1;0	Phosphatidylcholine-ether (PCO)	Glycerophospholipids (GP)	Phosphatidylcholine (O-18:2_18:1)	PC O-18:2/18:1	6677
PC O-18:2;0/18:2;0	Phosphatidylcholine-ether (PCO)	Glycerophospholipids (GP)	Phosphatidylcholine (O-18:2_18:2)	PC O-18:2/18:2	7153
PC O-18:2;0/20:4;0	Phosphatidylcholine-ether (PCO)	Glycerophospholipids (GP)	Phosphatidylcholine (O-18:2_20:4)	PC O-18:2/20:4	6127
PE 16:0;0_18:2;0	Phosphatidylethanolamine (PE)	Glycerophospholipids (GP)	Phosphatidylethanolamine (16:0_18:2)	PE 16:0_18:2	5462
PE 16:0;0_20:4;0	Phosphatidylethanolamine (PE)	Glycerophospholipids (GP)	Phosphatidylethanolamine (16:0_20:4)	PE 16:0_20:4	6666
PE 18:0;0_18:2;0	Phosphatidylethanolamine (PE)	Glycerophospholipids (GP)	Phosphatidylethanolamine (18:0_18:2)	PE 18:0_18:2	7128
PE 18:0;0_20:4;0	Phosphatidylethanolamine (PE)	Glycerophospholipids (GP)	Phosphatidylethanolamine (18:0_20:4)	PE 18:0_20:4	7164
PE 18:1;0_18:1;0	Phosphatidylethanolamine (PE)	Glycerophospholipids (GP)	Phosphatidylethanolamine (18:1_18:1)	PE 18:1_18:1	7045
PE O-16:1;0/18:2;0	Phosphatidylethanolamine-ether (PEO)	Glycerophospholipids (GP)	Phosphatidylethanolamine (O-16:1_18:2)	PE O-16:1/18:2	5430
PE O-16:1;0/20:4;0	Phosphatidylethanolamine-ether (PEO)	Glycerophospholipids (GP)	Phosphatidylethanolamine (O-16:1_20:4)	PE O-16:1/20:4	7169
PE O-16:1;0/22:5;0	Phosphatidylethanolamine-ether (PEO)	Glycerophospholipids (GP)	Phosphatidylethanolamine (O-16:1_22:5)	PE O-16:1/22:5	5609
PE O-18:1;0/18:2;0	Phosphatidylethanolamine-ether (PEO)	Glycerophospholipids (GP)	Phosphatidylethanolamine (O-18:1_18:2)	PE O-18:1/18:2	6870
PE O-18:1;0/20:4;0	Phosphatidylethanolamine-ether (PEO)	Glycerophospholipids (GP)	Phosphatidylethanolamine (O-18:1_20:4)	PE O-18:1/20:4	7172
PE O-18:2;0/18:1;0	Phosphatidylethanolamine-ether (PEO)	Glycerophospholipids (GP)	Phosphatidylethanolamine (O-18:2_18:1)	PE O-18:2/18:1	6717
PE O-18:2;0/18:2;0	Phosphatidylethanolamine-ether (PEO)	Glycerophospholipids (GP)	Phosphatidylethanolamine (O-18:2_18:2)	PE O-18:2/18:2	6337
PE O-18:2;0/20:4;0	Phosphatidylethanolamine-ether (PEO)	Glycerophospholipids (GP)	Phosphatidylethanolamine (O-18:2_20:4)	PE O-18:2/20:4	7154
PI 16:0;0_18:1;0	Phosphatidylinositol (PI)	Glycerophospholipids (GP)	Phosphatidylinositol (16:0_18:1)	PI 16:0_18:1	7157
PI 16:0;0_18:2;0	Phosphatidylinositol (PI)	Glycerophospholipids (GP)	Phosphatidylinositol (16:0_18:2)	PI 16:0_18:2	6998
PI 16:0;0_20:4;0	Phosphatidylinositol (PI)	Glycerophospholipids (GP)	Phosphatidylinositol (16:0_20:4)	PI 16:0_20:4	5519
PI 18:0;0_18:1;0	Phosphatidylinositol (PI)	Glycerophospholipids (GP)	Phosphatidylinositol (18:0_18:1)	PI 18:0_18:1	7162
PI 18:0;0_18:2;0	Phosphatidylinositol (PI)	Glycerophospholipids (GP)	Phosphatidylinositol (18:0_18:2)	PI 18:0_18:2	7170
PI 18:0;0_20:3;0	Phosphatidylinositol (PI)	Glycerophospholipids (GP)	Phosphatidylinositol (18:0_20:3)	PI 18:0_20:3	6784
PI 18:0;0_20:4;0	Phosphatidylinositol (PI)	Glycerophospholipids (GP)	Phosphatidylinositol (18:0_20:4)	PI 18:0_20:4	7174
PI 18:1;0_18:1;0	Phosphatidylinositol (PI)	Glycerophospholipids (GP)	Phosphatidylinositol (18:1_18:1)	PI 18:1_18:1	7164
PI 18:1;0_18:2;0	Phosphatidylinositol (PI)	Glycerophospholipids (GP)	Phosphatidylinositol (18:1_18:2)	PI 18:1_18:2	6489
PI 18:1;0_20:4;0	Phosphatidylinositol (PI)	Glycerophospholipids (GP)	Phosphatidylinositol (18:1_20:4)	PI 18:1_20:4	5882
SM 32:1;2	Sphingomyelin (SM)	Sphingolipids (SL)	Sphingomyelin (d32:1)	SM 32:1;O2	7174
SM 34:0;2	Sphingomyelin (SM)	Sphingolipids (SL)	Sphingomyelin (d34:0)	SM 34:0;O2	6207
SM 34:1;2	Sphingomyelin (SM)	Sphingolipids (SL)	Sphingomyelin (d34:1)	SM 34:1;O2	7174
SM 34:2;2	Sphingomyelin (SM)	Sphingolipids (SL)	Sphingomyelin (d34:2)	SM 34:2;O2	7174
SM 36:1;2	Sphingomyelin (SM)	Sphingolipids (SL)	Sphingomyelin (d36:1)	SM 36:1;O2	7174
SM 36:2;2	Sphingomyelin (SM)	Sphingolipids (SL)	Sphingomyelin (d36:2)	SM 36:2;O2	7173
SM 38:1;2	Sphingomyelin (SM)	Sphingolipids (SL)	Sphingomyelin (d38:1)	SM 38:1;O2	7174
SM 38:2;2	Sphingomyelin (SM)	Sphingolipids (SL)	Sphingomyelin (d38:2)	SM 38:2;O2	7150
SM 40:1;2	Sphingomyelin (SM)	Sphingolipids (SL)	Sphingomyelin (d40:1)	SM 40:1;O2	7174
SM 40:2;2	Sphingomyelin (SM)	Sphingolipids (SL)	Sphingomyelin (d40:2)	SM 40:2;O2	7174
SM 42:2;2	Sphingomyelin (SM)	Sphingolipids (SL)	Sphingomyelin (d42:2)	SM 42:2;O2	7174
TAG 46:1;0	Triacylglycerol (TAG)	Glycerolipids (GL)	Triacylglycerol (46:1)	TG 46:1	6070
TAG 46:2;0	Triacylglycerol (TAG)	Glycerolipids (GL)	Triacylglycerol (46:2)	TG 46:2	5448
TAG 48:0;0	Triacylglycerol (TAG)	Glycerolipids (GL)	Triacylglycerol (48:0)	TG 48:0	5463
TAG 48:1;0	Triacylglycerol (TAG)	Glycerolipids (GL)	Triacylglycerol (48:1)	TG 48:1	7019
TAG 48:2;0	Triacylglycerol (TAG)	Glycerolipids (GL)	Triacylglycerol (48:2)	TG 48:2	7071
TAG 48:3;0	Triacylglycerol (TAG)	Glycerolipids (GL)	Triacylglycerol (48:3)	TG 48:3	6855
TAG 49:1;0	Triacylglycerol (TAG)	Glycerolipids (GL)	Triacylglycerol (49:1)	TG 49:1	5843
TAG 49:2;0	Triacylglycerol (TAG)	Glycerolipids (GL)	Triacylglycerol (49:2)	TG 49:2	6076
TAG 50:1;0	Triacylglycerol (TAG)	Glycerolipids (GL)	Triacylglycerol (50:1)	TG 50:1	7143
TAG 50:2;0	Triacylglycerol (TAG)	Glycerolipids (GL)	Triacylglycerol (50:2)	TG 50:2	7172
TAG 50:3;0	Triacylglycerol (TAG)	Glycerolipids (GL)	Triacylglycerol (50:3)	TG 50:3	7161
TAG 50:4;0	Triacylglycerol (TAG)	Glycerolipids (GL)	Triacylglycerol (50:4)	TG 50:4	7166
TAG 50:5;0	Triacylglycerol (TAG)	Glycerolipids (GL)	Triacylglycerol (50:5)	TG 50:5	5491
TAG 51:1;0	Triacylglycerol (TAG)	Glycerolipids (GL)	Triacylglycerol (51:1)	TG 51:1	5495
TAG 51:2;0	Triacylglycerol (TAG)	Glycerolipids (GL)	Triacylglycerol (51:2)	TG 51:2	7149
TAG 51:3;0	Triacylglycerol (TAG)	Glycerolipids (GL)	Triacylglycerol (51:3)	TG 51:3	7119
TAG 51:4;0	Triacylglycerol (TAG)	Glycerolipids (GL)	Triacylglycerol (51:4)	TG 51:4	5237
TAG 52:2;0	Triacylglycerol (TAG)	Glycerolipids (GL)	Triacylglycerol (52:2)	TG 52:2	7168
TAG 52:3;0	Triacylglycerol (TAG)	Glycerolipids (GL)	Triacylglycerol (52:3)	TG 52:3	7173
TAG 52:4;0	Triacylglycerol (TAG)	Glycerolipids (GL)	Triacylglycerol (52:4)	TG 52:4	7174
TAG 52:5;0	Triacylglycerol (TAG)	Glycerolipids (GL)	Triacylglycerol (52:5)	TG 52:5	7172
TAG 52:6;0	Triacylglycerol (TAG)	Glycerolipids (GL)	Triacylglycerol (52:6)	TG 52:6	6554
TAG 53:2;0	Triacylglycerol (TAG)	Glycerolipids (GL)	Triacylglycerol (53:2)	TG 53:2	6996
TAG 53:3;0	Triacylglycerol (TAG)	Glycerolipids (GL)	Triacylglycerol (53:3)	TG 53:3	7113
TAG 53:4;0	Triacylglycerol (TAG)	Glycerolipids (GL)	Triacylglycerol (53:4)	TG 53:4	6479
TAG 54:3;0	Triacylglycerol (TAG)	Glycerolipids (GL)	Triacylglycerol (54:3)	TG 54:3	7162
TAG 54:4;0	Triacylglycerol (TAG)	Glycerolipids (GL)	Triacylglycerol (54:4)	TG 54:4	7165
TAG 54:5;0	Triacylglycerol (TAG)	Glycerolipids (GL)	Triacylglycerol (54:5)	TG 54:5	7146
TAG 54:6;0	Triacylglycerol (TAG)	Glycerolipids (GL)	Triacylglycerol (54:6)	TG 54:6	7066
TAG 54:7;0	Triacylglycerol (TAG)	Glycerolipids (GL)	Triacylglycerol (54:7)	TG 54:7	6828
TAG 56:3;0	Triacylglycerol (TAG)	Glycerolipids (GL)	Triacylglycerol (56:3)	TG 56:3	6172
TAG 56:4;0	Triacylglycerol (TAG)	Glycerolipids (GL)	Triacylglycerol (56:4)	TG 56:4	5820
TAG 56:5;0	Triacylglycerol (TAG)	Glycerolipids (GL)	Triacylglycerol (56:5)	TG 56:5	5490
TAG 56:6;0	Triacylglycerol (TAG)	Glycerolipids (GL)	Triacylglycerol (56:6)	TG 56:6	7151
TAG 56:7;0	Triacylglycerol (TAG)	Glycerolipids (GL)	Triacylglycerol (56:7)	TG 56:7	7148
TAG 56:8;0	Triacylglycerol (TAG)	Glycerolipids (GL)	Triacylglycerol (56:8)	TG 56:8	6800
TAG 58:7;0	Triacylglycerol (TAG)	Glycerolipids (GL)	Triacylglycerol (58:7)	TG 58:7	5403
TAG 58:8;0	Triacylglycerol (TAG)	Glycerolipids (GL)	Triacylglycerol (58:8)	TG 58:8	6384

## Sheet: S2
Supplementary Table 2. Basic characteristics of the GeneRISK study cohort. Data are listed as mean (standard deviation) or number (%).
	Women	Men
N	4642	2624
Age (years)	55.7 (5.7)	55.9 (5.9)
BMI (kg/m2)	27.2 (5.3)	27.6 (4.4)
BMI <25 kg/m2 (N (%))	1771 (38.2)	731 (27.9)
BMI 25-30 kg/m2 (N (%))	1730 (37.3)	1253 (47.8)
BMI ≥30 kg/m2 (N (%))	1133 (24.5)	636 (24.3)
Diabetes (N (%))	268 (5.8)	242 (9.2)
Current smokers (N (%))	701 (15.1)	555 (21.2)
Lipid lowering medication (N (%))	432 (9.3)	373 (14.2)
LDL-C (mmol/l)	3.31 (0.94)	3.44 (0.92)
HDL-C (mmol/l)	1.79 (0.50)	1.43 (0.45)
TG (mmol/l)	1.15 (0.65)	1.49 (1.18)
TC (mmol/l)	5.61 (1.04)	5.52 (1.02)

## Sheet: S3
Supplementary Table 3. Sample sizes of disease GWAS in FinnGen (FG), UKBB (UK) and Generation Scotland (GS).
endpoint	cases_FG	controls_FG	cases_UK	controls_UK	cases_GS	controls_GS	FG phecode	UK phecode/icd-code	GS case inclusion criteria	GS control exclusion criteria
Ischaemic heart disease	84088	416260	37672	382052	1120	18912	I9_IHD	411	phecode 411	phecode 411
Statin medication	183578	316770	59048	361483	6986	13046	RX_STATIN	HMG_CoA_reductase_inhibitor|statin	ATC C10AA
Cholelithiasis	49834	437418	17278	399542	754	19008	K11_CHOLELITH	574.1	phecode 574.1	phecode 574.1
Metabolic dysfunction-associated steatotic liver disease	3504	496844	2429	408402	122	19783	NAFLD	571.5	phecode 571.5 + K74, K76	phecode 571.5 - K74, K76
Age-related macular degeneration	12495	461686	3301	404535	141	19891	H7_AMD	362.2	H35
Alzheimer disease	13964	486384	831	419700	93	19939	G6_ALZHEIMER	G30	G30
Type 2 diabetes	82878	403489	22634	397897	267	18498	T2D	E11	E11	BNF Drugs used in Diabetes
Hypercholesterolaemia	42985	420066	40851	376397	385	19647	E4_HYPERCHOL	272.11	E78

## Sheet: S4
Supplementary Table 4. Potential causal genes at 11 high impact loci. Gene assigment based on previous candidate genes assigned by Fauman and Karjalainen et al.
locus	variant	rsid	nearest genes	nearest genes distance	gene	explanation	rsid from gene assignment by Fauman and Karjalainen	explanation source pubmed id	annotation source	annotation source pubmed id	additional explanation for lipid species	source additional explanation
ABCG8	2:43847292:C:T	rs4245791	ABCG8;ABCG5;DYNC2LI1;LRPPRC;RNU6-1048P;RN7SL455P;RN7SKP66;PLEKHH2;AC011242.1;C1GALT1C1L;AC019129.1;Y_RNA;THADA	0;8427;37282;38932;45398;57120;74942;79305;165670;170863;218602;226308;251254	ABCG5|ABCG8	ABCG5 and ABCG8 together encode a heterodimeric ATP-dependent transmembrane sterol transporter	rs6544713	14504269	Fauman	35347128
AL161670.1	14:63768838:G:T	rs7157785	SYNE2;AL161670.1;RNU7-116P;EIF2S2P1;RPS28P1;SGPP1;Y_RNA;AL136038.4;U3;WDR89;RNU6-1162P;Y_RNA;RNU6-597P;HSPE1P2;AL136038.2;GCATP1;AL136038.1;AL136038.3;PPP2R5E;AL132992.1	0;6689;32333;32915;39708;40773;79423;103245;117339;126967;138057;146967;150694;167024;169590;173547;200530;224174;225461;289425	SGPP1	Biology	rs7160525		Karjalainen	38448586	SGPP1 catalyzes the degradation of Sphingosine-1-phosphate (S1P) via salvage and recycling of sphingosine into long-chain ceramides. S1P is a bioactive sphingolipid metabolite that regulates diverse biologic processes.	10859351, 17895250 https://www.ncbi.nlm.nih.gov/gene/81537
APOE	19:44908822:C:T	rs7412	APOE;AC011481.3;TOMM40;APOC1;AC011481.2;APOC1P1;NECTIN2;APOC4;APOC4-APOC2;APOC2;AC011481.1;CLPTM1;BCAM;RELB;AC092306.1;CBLC;CLASRP;RNU6-611P;AC092066.1;SNORA70;BCL3;MIR8085;ZNF296;GEMIN7-AS1;GEMIN7;MARK4;PPP1R37;AC243964.2;AC243964.3;CEACAM16;EIF5AP3;CEACAM19;AC005757.1;NKPD1;PVR;AC243964.4;TRAPPC6A;MIR4531;BLOC1S3;IGSF23;CEACAM22P	0;553;5133;5425;17946;17982;19599;33415;33416;37213;41222;45763;87401;92627;104812;108170;130223;138636;143358;143722;148778;150101;162678;167688;170373;170466;182574;182764;183605;198104;219747;224463;227171;240928;242660;242664;254106;255090;269962;272041;288001	APOC1|APOC2|APOC4|APOE	APOE/APOC1/APOC2/APOC4 encode a set of related apolipoproteins involved in lipoprotein particle trafficking. Any or all of them could be influencing levels of various lipid species.	rs7412		Fauman	36357675
CERS4	19:8209156:G:C	rs2336171	CERS4;AC022146.2;AC022146.1;FBN3;CD320;AC010323.1;NDUFA7;RPS28;KANK3;AC010323.2;CCL25;ANGPTL4;RAB11B-AS1;MIR4999;RAB11B;AC008946.1;ELAVL1;MARCHF2;AC136469.1;AC136469.2;HNRNPM;AC010336.6;AC010336.7;TIMM44;PRAM1;AC010336.5;CTXN1;SNAPC2;AC010336.2;TGFBR3L;MAP2K7;AC010336.4	0;12997;33589;59564;92971;99127;99612;112002;113428;137361;146496;154133;165217;180134;180825;193131;203497;204114;214199;235414;235611;249144;263756;265489;280900;282346;283021;285906;289999;290059;294678;295638	CERS4	CERS4 encodes a ceramide synthase which produces ceramides from sphingosine and a long chain acyl CoA, derived from long chain free fatty acids.	rs922442	12912983	Fauman	36357675
FADS2	11:61817672:A:G	rs174562	FADS2;FADS1;MIR1908;FEN1;TMEM258;MIR611;MYRF;FADS3;MYRF-AS1;MIR6746;DAGLA;RAB3IL1;RNU6-1243P;BEST1;FTH1;AP003733.3;AP002754.2;RPLP0P2;AP003733.1;AP002754.1;LINC02733;SYT7;AP003733.2;AP003559.1;AP003108.5;AP002793.1	0;0;2432;20434;24870;25111;29154;55847;60017;60544;70671;79629;120222;132391;142046;150122;161970;178223;194079;210122;232191;236524;255210;275413;291070;298798	FADS1|FADS2	FADS1 and FADS2 encode a pair of fatty acid desaturases which act on a number of related fatty acids.	rs174564	10860662	Fauman	36357675
GLTPD2	17:4789345:G:T	rs79202680	GLTPD2;AC233723.2;VMO1;TM4SF5;PSMB6;AC233723.1;PLD2;ZMYND15;MINK1;CXCL16;MED11;AC091153.4;ATP6V0CP1;ARRB2;AC091153.3;AC091153.1;PELP1;AC091153.2;RN7SL784P;CHRNE;C17orf107;GP1BA;ALOX15;SLC25A11;RNF167;PFN1;ENO3;RNU6-955P;SPAG7;LINC01996;CAMTA2;AC004771.3;MIR6864;MIR6865;SMTNL2;AC004771.1;AC004771.4;AC004771.2;INCA1;KIF1C;TXNP4;AC118754.2;GGT6;KIF1C-AS1;MYBBP1A;SLC52A1;SPNS2;AC012146.1;AC012146.2;Z…	0;183;2912;6132;6799;11814;17807;43226;43995;49417;55737;56974;67412;67846;83816;84128;85008;92514;93630;108426;110073;142932;147051;147785;150663;156307;158747;169493;169881;171695;178647;178650;180357;180741;181026;183506;197121;198361;198785;208605;216830;217585;228527;229869;233959;243255;250310;271011;286333;289122;289671	GLTPD2	GLTPD2 encodes a protein homologous to a ceramide-1-phosphate transfer protein, which acts on ceramide-1-phosphate.	rs79202680	26234207|23863933	Fauman	35347128	Ceramide-1-phospate is involved in Sphingolipid metabolism.	KEGG https://www.genome.jp/pathway/map00600+C02960
LINC01722	20:12982070:A:G	rs364585	LINC01723;SPTLC3;LINC01722;AL133331.1;AL078623.1;AL109983.1;ISM1;ISM1-AS1;AL050320.1	0;26902;29551;41168;44973;91597;239204;255731;261994	SPTLC3	SPTLC3 encodes a subunit of serine palmitoyltransferase, which catalyzes the first step in de novo sphingolipid biosynthesis.	rs4814175	17023427	Fauman	35347128
LIPC	15:58388755:T:C	rs2043085	ALDH1A2;LIPC;LIPC-AS1;AC084781.1;AC084781.2;AC018904.2;AC066616.1;AC018904.1;ADAM10;AQP9;MTCYBP23;MTND5P32;AC066616.2;MTND3P12;MTCO3P23;HMGB1P51;AC091046.1	0;21814;46135;65572;67433;132556;187737;198752;200054;202844;232694;234348;236242;237793;238192;283541;297656	LIPC	LIPC encodes hepatic triglyceride lipase which hydrolyses triglycerides. The enzyme plays a key role in regulating levels of HDL.	rs1077835	7417375	Fauman	36357675
NTAN1	16:15038105:A:G	rs1135999	NTAN1;PDXDC1;AC138932.4;RRN3;MIR1972-1;AC138932.2;AC139256.1;NPIPP1;PKD1P6-NPIPP1;AC138932.3;NPIPA1;PKD1P6;MIR6511B2;PKD1P3;MIR6770-1;MIR6511A1;Y_RNA;MIR3180-4;AC126763.1;Y_RNA;AC138932.1;MIR3180-1;MIR3670-1;AC136443.3;MIR3179-1;NOMO1;AC136443.5;ABCC6P2;AC136443.2;NPIPA2;AC136443.4	0;0;21715;21928;27708;47945;56306;66207;66618;84985;86045;87137;95970;102397;107226;112102;112592;116745;116798;122549;126760;126792;130324;135931;136514;141948;175356;213403;268030;272692;291928	PDXDC1	Biology	rs12928099		Karjalainen	38448586	pyridoxal-dependent decarboxylase domain–containing protein 1, previous study indicates role in the metabolism of 20:2 and 20:3 fatty acids	21886157
TMC4	19:54173495:T:C	rs8736	MBOAT7;TMC4;LENG1;TSEN34;CNOT3;AC245052.1;RPS9;AC245052.2;PRPF31;LILRB3;AC245052.4;AC245052.7;AC245052.3;TFPT;LILRA6;NDUFA3;OSCAR;AC245052.6;LILRB5;RNU6-1307P;TARM1;AC245052.5;LILRB2;MIR4752;VSTM1;AC245884.5;AC245884.12;AC245884.7;AC245884.2;LILRA5;AC245884.11;AC012314.3;VN1R104P;AC245884.6;LILRA4;CACNG6;LAIR1;CACNG8;MIR935;AC245884.4;CACNG7;TTYH1;AC245884.1;AC245884.9;AC245884.10;AC245884.8;PRKC…	0;245;13774;16443;17814;25959;27314;35597;41776;42783;48152;51028;55541;57838;63097;64238;70803;72606;75926;90456;92130;94510;100317;108614;109542;120554;122699;124610;128263;133575;135420;141991;146709;154777;159690;160829;177889;183280;191098;205994;229545;241724;257159;260688;264515;265170;265843;271312;273335;275392;288237;291531;297060;297446	MBOAT7	MBOAT7 encodes a lysophosphatidylinositol acyltransferase.	rs34564463	18094042	Fauman	36357675
ZPR1	11:116778201:G:C	rs964184	ZPR1;AP006216.1;BUD13;APOA5;AP006216.2;AP006216.3;APOA4;APOC3;APOA1;APOA1-AS;SIK3;LINC02702;AP000770.1;RNY4P6;AP000936.3;LINC02151	0;3996;5214;11166;35003;42444;42499;51505;57550;57916;65201;119906;168107;237696;257596;277571	APOA1|APOA4|APOA5|APOC3	The APOA5/APOA4/APOA1/APOC3 gene cluster encodes a set of related apolipoproteins involved in trafficking of apolipoprotein particles. This influences abundance and distribution of a multitude of lipid species.	rs964184		Fauman	36357675

## Sheet: S5
Supplementary Table 5. Gene annotations Eric Fauman has contributed to various published GWAS. Source https://github.com/fauman/EGEA. Pubmed Ids listed as source. Filtered to high-impact loci of our study.
gene	nlp	trait	rsid	explanation	explanation_source	gwas_source	annotation_source
A4GALT	66.31184724440844	lactosyl-N-behenoyl-sphingosine (d18:1/22:0)	rs200366907	A4GALT encodes a lactosylceramide 4-alpha-galactosyltransferase which adds a galactose moeity to a lactosylceramide molecule resulting in globotriaosylceramide¬†(Gb3). The observed metabolite is a likely substrate.	10748143	35347128	35347128
AADAT	19.25	kynurenate	rs6855450	AADAT encodes a mitochondrial kynurenine aminotransferase which can act directly on kynurenine, AADAT encodes a mitochondrial kynurenine aminotransferase which can act directly on kynurenine. Xanthurenate, another metabolite associated with this locus, is a metabolite of kynurenine.	2029638	36357675	36357675
ABCA1	64.825	HDL Cholesterol	rs1883025	ABCA1 encodes a cholesterol transporter. Deficiency results in reduced HDL.	10431237	GLGC	30239796
ABCA7	66.32	palmitoyl sphingomyelin (d18:1/16:0)/lactosyl-N-palmitoyl-sphingosine	rs1968456	ABCA7 encodes an ATP-binding cassette transporter that catalyzes sphingomyelin efflux to apoA-I.	12917409	36357675	36357675
ABCB11	11.398	Cholesterol, total	rs2287623	ABCB11 encodes a transporter for taurocholate, a bile acid derived from cholesterol	1862084	24097068	30239796
ABCC1	67.69	5-oxoproline/cys-gly, oxidized	rs60782127	ABCC1 encodes a transporter for glutathione, oxidized glutathione, glutathione conjugates and cysteinylglycine conjugates. The metabolite observed here, cys-gly, is related to these metabolites.	8640791	36357675	36357675
ABCC2	80.35	glycocholenate sulfate*	rs113441420	ABCC2 encodes hepatobilliary transporter which can transport certain bile acids	11248200	36357675	36357675
ABCC3	24.51	5alpha-pregnan-3beta,20alpha-diol monosulfate (2)/pregnanediol-3-glucuronide	rs11658264	ABCC3 encodes a liver-expressed transporter (MRP3) which can act on bile salts and glucuronide derivatives related to the metabolite observed here, glycochenodeoxycholate glucuronide.	10329726	36357675	36357675
ABCG2	218.17	4-hydroxychlorothalonil	rs2231142	ABCG2 encodes ABC transporter with broad substrate specificity including many fungicides. Chlorothalonil is a fungicide and is conceivably a substrate for this transporter. It also has urate transport activity.	27288731|19506252	36357675	36357675
ABCG5|ABCG8	36.56815395430127	campesterol	rs6544713	ABCG5 and ABCG8 together encode a heterodimeric ATP-dependent transmembrane sterol transporter	14504269	35347128	35347128
ABHD12	18.16	1-stearoyl-2-arachidonoyl-GPI (18:0/20:4)/1-palmitoyl-2-arachidonoyl-GPI (16:0/20:4)*	rs11474922	ABHD12 encodes a monoacylglycerol lipase; lysophosphatidylinositol can be converted to monoacylglycerol through the action of a lysophosphoinositide-specific phospholipase C.	22969151|7893146	36357675	36357675
ABHD2	2024-03-10	1-linoleoyl-2-arachidonoyl-GPC (18:2/20:4n6)*	rs73467771	ABHD2 encodes an arachidonoylglycerol hydrolase. The observed metabolite is a related molecule, a glycerophosphocholine with one chain of arachidonic acid at the C-2 position.	26989199	36357675	36357675
ABHD3	31.550984683652214	1-myristoyl-2-linoleoyl-GPC (14:0/18:2)	rs181026394	ABHD3 encodes a phospholipase with demonstrated activity against PC(32:2), specifically the PC(14:0|18:2) stereoisomer.	21926997	35347128	35347128
ABO	36.046	Blood metabolite ratios (ADSGEGDFXAEGGGVR/ADpSGEGDFXAEGGGVR)	rs649129	ABO encodes a glycosyltransferase that determines the blood group. ABO blood group contributes to von Willebrand Factor levels perhaps by protecting it from susceptibility to ADAMTS13-mediated proteolysis. As part of the coagulation cascade, von Willebrand Factor effects rates of fibrinogen cleavage.	17894864	24816252	30239796
ACAD8	198.55	isobutyrylcarnitine/propionylcarnitine	rs113488591	ACAD8 encodes an acyl-CoA dehydrogenase with specific activity toward isobuteryl-CoA, which is readily converted to isobutyrylcarnitine. Rare disease results in elevated isobutyrylcarnitine levels, ACAD8 encodes an acyl-CoA dehydrogenase with specific activity toward isobuteryl-CoA, which is readily converted to isobutyrylcarnitine which can then be converted to isobutyrylglycine	12359132	36357675	36357675
ACADL	134	Blood metabolite levels (X-13431--nonanoylcarnitine)	rs3738934	ACADL encodes Long-chain acyl-CoA dehydrogenase which has activity against a variety of medium and long chain acyl-CoAs . Intracellular acyl-CoAs are converted to acyl-carnitines for circulation.	10832093	24816252	30239796
ACADM	565.68	octanoylcarnitine/laurylcarnitine	rs145024038	ACADM encodes an acyl-CoA dehydrogenase with a preference for medium chain length acyl-CoAs. Acyl-CoAs are converted to acyl-carnitines for circulation which are then detected in the plasma.	3597357	36357675	36357675
ACADS	2295.05	ethylmalonate/pseudouridine	rs2014355	ACADS encodes the short chain acyl-CoA dehydrogenase which takes butyrl-CoA as a substrate. Butyryl-CoA and butyrylcarnitine readily interconvert.	3597357	36357675	36357675
ACADVL	47.45	octanoylcarnitine/myristoleoylcarnitine*	rs534908188	ACADVL encodes acyl-CoA dehydrogenase very long chain which	1730632	36357675	36357675
ACE	37	Blood metabolite ratios (aspartylphenylalanine/X-14450--phenylalanylleucine)	rs4343	ACE encodes an angiotensin-converting enzyme. This carboxypeptidase can generate aspartylphenylalanine from cholecystokinin-8.	2554881	24816252	30239796
ACMSD	21.431329021990102	N1-Methyl-2-pyridone-5-carboxamide	rs17322446	ACMSD encodes alpha-Amino-beta-carboxymuconate-epsilon-semialdehyde decarboxylase, the key enzyme regulating de novo synthesis of nicitinamide adenine dinucleotide (NAD) from tryptophan. The associated metabolites are involved in nicotinamde metabolism.	16807375|12694300	35347128	35347128
ACOT1|ACOT2|ACOT4|ACOT6	400.92445303860745	decadienedioic acid (C10:2-DC)	rs11626972	ACOT1|ACOT2|ACOT4|ACOT6 encode a family of Acyl-CoA thioesterases which catalyze the hydrolysis of acyl-CoAs into free fatty acids and coenzyme A	16940157	35347128	35347128
ACOT7	20.79	3-hydroxyoctanoate	rs146144846	ACOT7 encodes a long chain acyl-CoA thioester hydrolase which can act on octanoyl-CoA, releasing octanoate which is related to the observed metabolite 3-hydroxyoctanoate.	10578051	36357675	36357675
ACOX1	31.85	adipoylcarnitine	rs56291490	ACOX1 encodes a peroxisomal acyl-CoA oxidase which introduces a double bond into the fatty acid moeity of an acyl-CoA. Adipoylcarnitine, the metabolite observed here, is likely derived from an acyl-CoA which may be a substrate for the enzyme or may be related to a substrate.	8117268	36357675	36357675
ACSF3	145.89756629431866	methylmalonate (MMA)	rs72817438	ACSF3 encodes a malonyl-CoA synthase. Rare disease results in combined malonic and methylmalonic aciduria	21846720	35347128	35347128
ACSL1	10.475	PC ae C44:5	rs7700133	ACSL1 encodes a long-chain fatty-acid-coenzyme A ligase which produces acyl-CoAs. These in turn can be used in the synthesis of plasmalogens, e.g., via LPCAT4	8584017	26068415	30239796
ACSM1|ACSM2A|ACSM2B|ACSM3|ACSM5	22.41	beta-hydroxyisovalerate	rs145821719	ACSM1/ACSM2A/ACSM2B/ACSM3/ACSM5 encode a set of paralogous medium chain length acyl-coenzyme A synthetases with similar substrate specificity. Any of them could potentially act on the observed metabolite.		36357675	36357675
ACSM6	19.74	3-hydroxy-2-ethylpropionate	rs34576142	ACSM6 encodes a protein with 50% sequence identity to known medium chain length acyl-CoA synthetases. The associated metabolite could be a substrate for this enzyme	no suitable citation	36357675	36357675
ACY1	210.75	N-acetylalanine	rs121912698	ACY1 encodes an aminoacylase which specifically hydrolyzes acylated amino acids. Rare disease results in increased urine levels of N-acetylated amino acids. Acetylmethionine is a substrate for the aminoacylase.	18222180	36357675	36357675
ACY3	99.24	N-acetyltryptophan	rs948445	ACY3 encodes an aminoacylase which preferentially deacetylates N-acetylaromatic amino acids including N-acetyl-L-phenylalanine.	14656720	36357675	36357675
ADA	30.16	N1-methyladenosine	rs6103815	ADA encodes adenosine deaminase which converts adenosine to inosine. The observed metabolite at this locus, N1-methyladenosine, is derived from adenosine.	16747549	36357675	36357675
ADH1A|ADH1B|ADH1C|ADH4|ADH5|ADH6|ADH7	26.549289121853082	gluconate	rs138883026	ADH1A|ADH1B|ADH1C|ADH4|ADH5|ADH6|ADH7 encode a set of alcohol dehydrogenases which convert a free alcohol group to an aldehyde. The observed metabolite, gluconate, has multiple alcohol groups and represents a potential substrate	33415501	35347128	35347128
ADHFE1	11	Blood metabolite levels (X-04499--3,4-dihydroxybutyrate)	rs1030420	ADHFE1 encodes the hydroxyacid-oxoacid transhydrogenase which catalyzes the oxidation of 4-hydroxybutanoic acid to 4-oxobutanoic acid, while reducing 2-oxoglutarate to 2-hydroxyglutarate.	16616524	24816252	30239796
ADSL	50.78	O-sulfo-L-tyrosine/N6-succinyladenosine	rs8135371	ADSL encodes adenylosuccinate lyase which converts adenylosuccinate to adenosine monophosphate. N6-succinyladenosine, the metabolite observed at this locus, is the dephosphorylated version of the substrate adenylosuccinate. Rare loss of function of this enzyme results in elevated circulating levels of N6-succinykladenosine.	5432795	36357675	36357675
AFMID	217.02017856996977	N-formylanthranilic acid	rs77585764	AFMID encodes arylformamidase which can act on the metabolite observed here, n-formylanthranilic acid	14794728	35347128	35347128
AGA	106.52	aspartate/asparagine	rs13149149	AGA encodes the enzyme aspartylglucosaminidase which generates asparagine from N-acetylglucosamines. Deficiency results in an accumulation of asparagine-linked glycopeptides.	1281977	36357675	36357675
AGMAT	372.32	4-guanidinobutanoate/methionine sulfoxide	rs34098917	AGMAT encodes agmatinase which converts agmatine to putrescine. Agmatine itself is derived from arginine. The observed metabolite, 4-guanidinobutanoate, is an alternate derivate of arginine.	8858963	36357675	36357675
AGPAT1	71.18	1-palmitoyl-2-oleoyl-GPC (16:0/18:1)/1,2-dipalmitoyl-GPC (16:0/16:0)	rs1061808	AGPAT1 encodes 1-acyl-sn-glycerol-3-phosphate acyltransferase alpha, an enzyme which produces phosphatidic acid.	17707131	36357675	36357675
AGPAT2	13.72	1-docosapentaenoyl-GPC (22:5n3)*	rs2236514	AGPAT2 encodes a lysophosphatidic acid acyltransferase which acts on lysolipids related to the metabolite observed here.	21873652	36357675	36357675
AGPAT3	1947-08-01	1-docosapentaenoyl-GPC (22:5n3)*	rs62229686	AGPAT3 encodes a lysophosphatidic acid acyltransferase which converts a lysolipid to phospholipid which shows activity against lysophosphatidylcholines similar to the metabolite observed at this locus, 1-docosapentaenoyl-GPC.	21173190	36357675	36357675
AGPS	1939-09-01	PC ae C44:5	rs7582179	AGPS encodes the alkylglycerone phosphate synthase which generates ether phospholipids such as the metabolite detected here.	10215861	26068415	30239796
AGXT	17.159	alpha-ketoisovalerate|urine	rs6748734	AGXT encodes alanine-glyoxylate aminotransferase. When acting on valine, rather than alanine, as a substrate, the enzyme will produce alpha-ketoisovaleric acid as a product (see EC code EC 2.6.1.66). The mouse and rat orthologs have demonstrated activity on valine.	629740	26352407	30239796
AGXT2	859.99	3-aminoisobutyrate/creatinine	rs37370	AGXT2 encodes an alanine-glyoxylate aminotransferase, an enzyme which can take 3-aminoisobutyrate as a substrate.	8427875|5773299	36357675	36357675
AHR	62.91	7-methylxanthine/theobromine	rs6968865	AHR encodes the aromatic hydrocarbon receptor, a transcription factor which activates CYP1A1 and CYP1A2. These enzymes metabolize caffeine, leading to the metabolites associated with this locus. Variants at CYP1A2 are associated with these same metabolites.	10605936|8095225	36357675	36357675
AKR1A1	122.76548271648731	ribitol	rs2229540	AKR1A1 encodes an aldehyde reductase which can catalyze the production of erythritol, one of the metabolites associated with this variant.	4402936	35347128	35347128
AKR1C1|AKR1C2|AKR1C3|AKR1C4	132.61	epiandrosterone sulfate/5alpha-androstan-3alpha,17alpha-diol monosulfate	rs146562425	AKR1C4 encodes a 3 alpha-hydroxysteroid dehydrogenase (HSD) isoform, which is expressed in the liver and acts on androsterone. The nearby paralogous gene AKR1C3 is expressed in prostate and mammary gland and the encoded enzyme does not act on androsterone.	15026176	36357675	36357675
AKR1D1	2024-12-16	etiocholanolone glucuronide	rs112737566	AKR1D1 encodes a steroid 5beta-reductase which reduces the double bond between the 4 and 5 carbon positions in the steroid backbone of many human metabolites including androst-4-ene-3,17-dione, generating 5beta-androstane-3,17-dione, also known as etiocholanedione. This is then converted to etiocholanolone, which is then glucuronidated for elimination, producing the named metabolite observed at t…	11342103	36357675	36357675
AKT1	8.019	HDL Cholesterol	rs4983559	AKT1 encodes a protein kinase which activates SREBP which induces transcription of enzymes involved in cholesterol biosynthesis.	16007182	GLGC	30239796
ALAD	13.398	Lead levels in blood	rs1805313	ALAD encodes aminolevulinate dehydratase, an enzyme which binds to lead.	1713045	25820613	30239796
ALDH18A1	10.097	Blood metabolite levels (citrulline)	rs56322409	ALDH18A1 encodes delta-1-pyrroline-5-carboxylate synthetase which catalyzes a step in the de novo production of ornithine which is subsequently converted to citrulline. Mutations in ALDH18A1 cause hypocitrullinemia.	11092761	24816252	30239796
ALDH1L1	2024-05-26	serine/glycine	rs10934753	ALDH1L1 encodes the formyltetrahydrofolate dehydrogenase which converts formyltetrahydrofolate to tetrahydrofolate as part of the one carbon metabolism cycle. Glycine can be used to rechard tetrahydrofolate to methylenetetrahydrolate via glycine dehydrogenase (GLDC).	7702556|4585091	36357675	36357675
ALDH4A1	35.036212172654444	S-1-pyrroline-5-carboxylate	rs61757683	ALDH4A1 encodes delta-1-pyrroline-5-carboxylate dehydrogenase which converts pyrroline-5-carboxylate to glutamate in the breakdown of proline.	2211729	35347128	35347128
ALDH7A1	71.65227978296596	6-oxopiperidine-2-carboxylate	rs79449010	ALDH7A encodes an aldehyde dehydrogenase which produces alpha-aminoadipic acid in the pipecolic acid pathway of lysine catabolism. Alpha-aminoadipic acid can be cyclized to form the observed metabolite, 6-oxopiperidine-2-carboxylic acid, although the exact mechanism in humans in unknown.	16491085|9544928	35347128	35347128
ALOX12	22.699	Blood metabolite levels (X-12441--12-hydroxyeicosatetraenoate (12-HETE))	rs2271316	ALOX12 encodes arachidonate 12-lipoxygenase, which catalyzes the regio-selective addition of oxygen into arachidonic acid, generating 12R-hydroperoxyeicosatetraenoic acid (12R-HPETE). 12R-HPETE is rapidly reduced to the corresponding 12S-hydroxy compound, 12-HETE.	4215079, 2377602	24816252	30239796
ALOX5	12.038531444649214	arachidonoylcarnitine (C20:4)	rs71515366	ALOX5 encodes arachidonate 5-lipoxygenase, which adds oxygen to arachidonate and related fatty acids. arachidonoylcarnitine is derived from arachidonate.	6432877	35347128	35347128
ALPL	37.29	choline phosphate	rs4654748	ALPL encodes the liver alkaline phosphatase. Loss of function of alkaline phosphatase causes hypophosphatasia.	3174660	36357675	36357675
AMDHD1	1998-08-01	hydantoin-5-propionic acid	rs4762256	AMDHD1 encodes an imidazolonepropionase (EC 3.5.2.7) which converts 4-Imidazolone-5-propanoate to N-formimino-L-glutamate. The former metabolite can also be converted to the metabolite observed here, hydantoin-5-propionate.	13914653	36357675	36357675
AMPD2	99.57	3,7-dimethylurate/7-methylxanthine	rs36209093	AMPD2 encodes liver paralog of AMP deaminase which converts AMP to IMP. 3,7-dimethylurate is a closely related metabolite and may be a downstream metabolite of IMP.	14081922	36357675	36357675
ANGPTL3	81.456	Triglycerides	rs4587594	ANGPTL3 encodes a protein that regulates triglyceride clearance by reducing the activity of lipoprotein lipase (LPL).	22063269	GLGC	30239796
ANGPTL4	36.538	Triglycerides	rs116843064	ANGPTL4 regulates TG clearance by reducing the activity of LPL	16081640	24507774	30239796
ANGPTL8	2024-09-09	1-stearoyl-2-arachidonoyl-GPI (18:0/20:4)	rs66466742	ANGPTL8 encodes angiopoietin like 8 which works with angiopoietin like 3 (ANGPTL3) to inhibit lipoprotein lipase (LPL) and triglyceride clearance. This then influences levels of other specific lipid species.	28413163|22063269|13712364	36357675	36357675
ANPEP	11.531357331608488	phenylalanylphenylalanine	rs28463231	ANPEP encodes Aminopeptidase N, which is a broad specificity aminopeptidase.	7957888|9647737	35347128	35347128
AOC1	49.984640244590786	(N(1) + N(8))-acetylspermidine	rs7794796	AOC1 encodes an amine oxidase which deaminates N1-acetylspermidine to produce N-[3-(2-oxopyrrolidin-1-yl)propyl]acetamide (also known as acisoga).	12072962	35347128	35347128
AOX1	20.32	7-methylguanine	rs55754655	AOX1 encodes an aldehyde oxidase which can act on many substrates including purines. Activity against the observed metabolite, 7-methylguanine, has been reported.	5044040	36357675	36357675
APOA1|APOA4|APOA5|APOC3	43.82	1-oleoyl-2-linoleoyl-glycerol (18:1/18:2)	rs964184	The APOA5/APOA4/APOA1/APOC3 gene cluster encodes a set of related apolipoproteins involved in trafficking of apolipoprotein particles. This influences abundance and distribution of a multitude of lipid species.		36357675	36357675
APOA2	10.495	XL.HDL.PL	rs4503368	APOA2 encodes apolipoprotein A-II, a major component of HDL particles	24089247	27005778	30239796
APOB	182.023	LDL Cholesterol	rs1367117	APOB encodes apolipoprotein B, a major component of LDL particles. Defects in APOB can lead to familial hypercholesterolemia.	52771	GLGC	30239796
APOC1|APOC2|APOC4|APOE	41.79	cholesterol/1-(1-enyl-stearoyl)-2-linoleoyl-GPE (P-18:0/18:2)*	rs7412	APOE/APOC1/APOC2/APOC4 encode a set of related apolipoproteins involved in lipoprotein particle trafficking. Any or all of them could be influencing levels of various lipid species.		36357675	36357675
APOH	11.008	LDL Cholesterol	rs1801689	ApoH increases the enzymic activity of lipoprotein lipase (LPL) in the presence of apoC-II by 45.7 percent [ 7417307]. a small molecule inhibitor of PKC alpha, HBDDE, show minimal inhibition of cholesterol accumulation while a small molecule inhibitor of PKC beta, LY333513, could completely account for the inhibition of cholesterol accumulation by the classical group PKC isoenzyme [16930534]	7417307	GLGC	30239796
AQP10	2024-06-21	arabonate/xylonate	rs6685323	AQP10 encodes an aquaglyceroporin which transports water and glycerol and larger molecules including xylitol.	21733844	36357675	36357675
ARG1	43.65	arginine	rs17788484	ARG1 encodes an arginase which hydrolyzes arginine. Enzyme deficiency causes argininemia.	3540966	36357675	36357675
ARSA	54.37	O-sulfo-L-tyrosine/pseudouridine	rs6151429	ARSA encodes the arylsulfatase A, which can act on L-tyrosine O-sulfate.	33715	36357675	36357675
ARSD|ARSL	48.19873352951038	ascorbic acid 3-sulfate	rs1637781	ARSD|ARSL encode a pair of aryl sulfatases. The homologs ARSA and ARSB act on ascorbic acid 2-sulfate. Ascorbic acid 3-sulfate is a plausible substrate for one or both proximal enzymes.	28257906|33715	35347128	35347128
AS3MT	8.523	Arsenic metabolism (DMA%)	rs9527	AS3MT encodes arsenite methyltransferase which acts on methylarsonite to produce dimethylarsinate (also known as cacodylate)	20621156	22383894	30239796
ASPG	230.99	glutamine/asparagine	rs8012505	ASPG encodes an asparaginase homolog which which can hydrolyse asparagine to form aspartic acid.	9575212	36357675	36357675
ASRGL1	14.742561433140187	asparagine	rs138510246	ASRGL1 encodes an asparaginase which hydrolyzes asparagine to produce aspartate.	24768817	35347128	35347128
ASS1	2024-03-23	citrulline	rs7870202	ASS1 encodes argininosuccinate synthase takes citrulline as a substrate.	6194510	36357675	36357675
ATP10A	1938-10-01	1-(1-enyl-palmitoyl)-2-oleoyl-GPC (P-16:0/18:1)*	rs11161244	ATPA10 encodes a phospholipid flippase with specific activity towards phosphatidylcholine.	25947375	36357675	36357675
ATP10D	152.61	palmitoyl sphingomyelin (d18:1/16:0)/glycosyl-N-palmitoyl-sphingosine	rs35818294	ATP10D encodes a phospholipid flippase. Closely related gene family members have demonstrated activity versus phosphatidylcholine.	25947375	36357675	36357675
BBOX1	2024-11-23	deoxycarnitine	rs201184146	BBOX1 encodes gamma-butyrobetaine hydroxylase which converts the observed metabolite, deoxycarnitine (also known as gamma-butyrobetaine) into carnitine.	7156861	36357675	36357675
BCAT1	60.15	4-methyl-2-oxopentanoate/3-methyl-2-oxobutyrate	rs11047635	BCAT1 encodes a branched chain amino acid transaminase which converts each of the three branched chain amino acids into the corresponding branched chain keto acids. 4-methyl-2-oxopentanoate is the product of the transamination of leucine. Rare disease results in elevated levels of all 3 branched chain amino acids	641889	36357675	36357675
BCAT2	1946-08-01	valine	rs4801776	BCAT2 encodes a branched chain amino acid transaminase which converts each of the three branched chain amino acids into the corresponding branched chain keto acids. Valine is a substrate of the enzyme. Rare disease results in elevated levels of all 3 branched chain amino acids.	641889	36357675	36357675
BCO1	121.61996975203218	carotene diol (1)	rs11643509	BCO1 (previously referred to as BCMO1) encodes beta-carotene oxygenase 1 which uses a molecule of oxygen to produce two molecules of retinol from beta-carotene. Enzyme deficiency results in accumulation of beta-carotene.	11401432	35347128	35347128
BHMT|DMGDH	184.17	dimethylglycine/phenylalanine	rs145258663	DMGDH encodes dimethylglycine dehydrogenase which takes dimethlyglycine as a substrate. Enzyme deficiency results in excess dimethlyglycine.	10102904	36357675	36357675
CASR	85.046	Calcium levels	rs1801725	CASR encodes the calcium sensing receptor, a GPCR which binds calcium and regulates parathyroid hormone secretion which in turn regulates circulating levels of calcium.	11013439	24068962	30239796
CAV1	7.676	Triglycerides	rs38855	CAV1 encodes caveolin-1, a scaffolding protein. Very rare CAV1 frameshift mutations appear to be associated with atypical lipodystrophy and hypertriglyceridemia.	18237401	GLGC	30239796
CBS	25.523	Plasma homocysteine levels (post-methionine load test)	rs234714	CBS encodes the cystathionine beta-synthase which acts on homocysteine to produce cystathionine	16545978	24651765	30239796
CD36	9.222	HDL cholesterol (AA)	rs2366858	CD36 encodes a platelet glycoprotein which binds HDL	9867808	23726366	30239796
CDA	17.82	uridine	rs66731853	CDA encodes cytidine deaminase which deaminates cytidine, producing uridine, the metabolite observed here.	8422236	36357675	36357675
CDO1	1949-11-01	hypotaurine	rs12651799	CDO1 encodes cysteine dioxygenase which catalyzes the first step in the conversion of cysteine to the observed metabolite, hypotaurine.	2307	36357675	36357675
CERS1	105.66394072213365	glycosyl-N-stearoyl-sphingosine (d18:1/18:0)	rs1013893365	CERS1 encodes a ceramide synthase with specificity for C18 fatty acids. Sphingomyelins can be synthesized from ceramides.	12105227	35347128	35347128
CERS4	176.85	palmitoyl sphingomyelin (d18:1/16:0)/sphingomyelin (d18:1/20:1, d18:2/20:0)*	rs922442	CERS4 encodes a ceramide synthase which produces ceramides from sphingosine and a long chain acyl CoA, derived from long chain free fatty acids.	12912983	36357675	36357675
CERS5	2024-05-08	sphingomyelin (d18:2/14:0, d18:1/14:1)*	rs143955263	CERS5 encodes a ceramide synthase which creates a palmitate-containing ceramide. The ceramides are metabolically related to sphingomyelin.	16100120	36357675	36357675
CETP	801.939	HDL Cholesterol	rs247616	CETP encodes the cholesterol ester transfer protein which acts on high density lipoprotein (HDL). Deficiency of this enzyme results in increased HDL.	2586614	GLGC	30239796
CHKA	15.014932966849498	choline phosphate	rs7940113	CHKA encodes choline kinase. The observed metabolite, choline phosphate, is the product of the reaction.	4373031	35347128	35347128
COMT	184.7632109005907	2-O-methylascorbic acid	rs4680	COMT encodes the catechol-O-methyltransferase which can methylate L-dopa to produce the metabolite observed here, 3-methoxytyrosine.	13575440	35347128	35347128
CPS1	564.84	glutamine/glycine	rs1047891	CPS1 encodes a mitochondrial carbamoyl phosphate synthetase which takes ammonia as a substrate. Glycine and ammonia are interconverted via the glycine cleavage complex.	18941301	36357675	36357675
CPT1A	42.196201592010325	cerotoylcarnitine (C26)	rs189174414	CPT1A encodes a carnitine O-palmitoyltransferase	1865762	35347128	35347128
CPT2	157.11	adipoylcarnitine/glutarylcarnitine (C5)	rs1134688	CPT2 encodes carnitine palmitoyltransferase II, which catalyzes the transfer of palmitate and related metabolites from carnitine to coenzyme A in the mitochondrial inner membrane.	9654057	36357675	36357675
CRAT	82.375	Methylmalonylcarnitine	rs746872	CRAT encodes carnitine O-acetyltransferase, which catalyzes the interconversion of short chain acylcarnitines and acyl-coenzyme A derivatives.	2351134	26401656	30239796
CRYL1	12.37706103078851	mannonate	rs9552189	CRYL1 encodes an enzyme with gulonate dehydrogenase activity. Mannonate is a closely related molecule and potential substrate.	15809331	35347128	35347128
CSAD	2024-04-09	hypotaurine	rs149264090	CSAD encodes cysteine sulfinic acid decarboxylase which produces the metabolite observed here, hypotaurine.	11997111	36357675	36357675
CTH	137.6	cystathionine/gamma-glutamylphenylalanine	rs28941785	CTH encodes cystathionine gamma-lyase which produces cysteine from cystathionine	10212249	36357675	36357675
CUBN	12.699	Vitamin B levels in ischemic stroke (Vitamin B12)	rs1801222	CUBN encodes cubilin, a protein involved in the uptake of vitamin B12 (cobalamin). CUBN deficiency results in reduced levels of cobalamin.	9478979	25147783	30239796
CYP3A4|CYP3A43|CYP3A5|CYP3A7	2287.58	androsterone sulfate/16a-hydroxy DHEA 3-sulfate	rs45446698	These three paralogs encode cytochrome P450 enzymes, all of which can act on testosterone and other metabolites related to the observed metabolites		36357675	36357675
D2HGDH	64.9519468268844	2-hydroxyglutarate	rs146578303	D2HGDH encodes a D-2-hydroxyglutarate dehydrogenase which takes 2-hydroxyglutarate as a substrate. The observed metabolite, 2-hydroxybutyrate, is a closely related metabolite.	7564244	35347128	35347128
DBH	14.746904414150968	vanillylmandelate (VMA)	rs77273740	DBH encodes the copper-containing dopamine beta-hydroxylase which converts dopamine to noradrenaline, a precursor for vanillylmandelate, the metabolite observed here. It's also possible the observed metabolite could be a product of this enzyme acting on homovanillate. The ratio of these two metabolites is a biomarker for dopeamine beta-hydroxylase activity.	14253475|15702409	35347128	35347128
DCXR	1934-07-01	arabitol/xylitol	rs72861739	DCXR encodes a xylulose reductase which interconverts xylitol and xylulose	11882650	36357675	36357675
DDAH1	40	Serum dimethylarginine levels (asymmetric)	rs28489187	DDAH1 encodes dimethylarginine dimethylaminohydrolase which acts directly on dimethylarginine.	7608105	24159190	30239796
DDC	46.89	3-methoxytyrosine/indoleacetate	rs930707	DDC encodes dopa decarboxylase which converts tryptophan to tryptamine, which can be further metabolized to indoleacetic acid.	13610897	36357675	36357675
DEGS1	28.35	palmitoyl dihydrosphingomyelin (d18:0/16:0)*/palmitoyl sphingomyelin (d18:1/16:0)	rs145711419	DEGS1 encodes sphingolipid delta 4-desaturase which introduces a double bond at the 4 position in sphingomyelin. The observed metabolite, palmitoyl dihydrosphingomyelin, should be a substrate for this enzyme.	11937514	36357675	36357675
DGAT2|MOGAT2	29.38	1-dihomo-linolenoyl-GPC (20:3n3 or 6)*/1-palmitoyl-2-linoleoyl-GPE (16:0/18:2)	rs559355	DGAT2 and MOGAT2 are both liver enriched enzymes involved in triglyceride metabolism. Both could influence lipid metabolism in general including the metabolites observed here.		36357675	36357675
DHCR7	26.699	Vitamin D insufficiency	rs12785878	DHCR7 encodes 7-dehydrocholesterol reductase, which acts on 7-dehydrocholesterol, a precursor of vitamin D.	10807690	20541252	30239796
DHDH	11.70730099695607	arabinose	rs35230038	DHDH encodes dihydrodiol dehydrogenase which can oxidize the observed metabolite, arabinose, generating the corresponding lactone.	11306093	35347128	35347128
DHTKD1	45.471597562046384	1-ribosyl-imidazoleacetate	rs7094385	DHTKD1 encodes an enzyme which decarboxylates 2-oxoadipate and produces glutaryl-CoA.	23141293	35347128	35347128
DIO1	31.097	Thyroid hormone levels (FT4: free thyroxine)	rs2235544	DIO1 encodes an iodothyronine deiodinase which deiodinates of thyroxine (T4) to produce the biologically active hormone T3	1400883	23408906	30239796
DPEP1	130.94	sphingosine 1-phosphate/cys-gly, oxidized	rs409170	DPEP1 encodes a dipeptidase that acts on glutathione, which is a downstream product of homocysteine metabolism. Glutathione and homocysteine levels have been shown to be negatively correlated.	6122685	36357675	36357675
DPYD	147.23232477597205	uracil	rs3918290	DPYD encodes dihydropyrimidine dehydrogenase which catalyzes the first step in the breakdown of uracil, the metabolite observed here.	8083224	35347128	35347128
ECHDC1	63.22	ethylmalonate/butyrylcarnitine	rs189702295	ECHDC1 encodes ethylmalonyl-CoA decarboxylase converts ethylmalonyl-CoA to butyryl-CoA.	22016388	36357675	36357675
ECI1	13.677160727313678	dodecadienoate (12:2)	rs55650311	ECI1 encodes an enoyl-CoA delta isomerase which exchanges a double bond at the 3 position for one at the 2 position in CoA bound fatty acids with demonstrated activity on C12 enoyl-CoA. Dodecadienoate is likely derived from a product of this reaction.	8486162	35347128	35347128
ECI2	37.398	Blood metabolite levels (X-13435, a 10:1 acylcarnitine)	rs9392556	ECI2 encodes the enoyl-CoA delta isomerase 2, which is known to act on octenoyl-CoA and could possibly act on decenoyl-CoA as well.	10419495	24816252	30239796
ELOVL2	72.5	1-stearoyl-2-docosapentaenoyl-GPC (18:0/22:5n3)*/1-stearoyl-2-docosahexaenoyl-GPC (18:0/22:6)	rs2208338	ELOVL2 encodes a long chain fatty acid elongase which acts specifically on very long chain fatty acids such as those observed at this locus.	12371743	36357675	36357675
ELOVL7	19.87	1-stearoyl-GPC (18:0)/1-arachidoyl-GPC (20:0)	rs4482855	ELOVL7 encodes a fatty acid elongase with highest activity against 18 carbon and 20 carbon fatty acid chains such as those found associated at this locus either singly or in the metabolite ratio.	21959040	36357675	36357675
ENOSF1	30.55	ribonate	rs10502289	ENOSF1 encodes a dehydratase which acts on a number of related sugar acids including ribonate, the metabolite observed at this locus.	24697329	36357675	36357675
ENPP6	19.66	choline phosphate	rs78293932	ENPP6 encodes a glycerophosphocholine cholinephosphodiesterase which specifically hydrolyzes lysophosphatidylcholines to form a monoacylglycerol and choline phosphate, the metabolite observed here.	15788404	36357675	36357675
ETFA	30.48	isobutyrylcarnitine/propionylcarnitine	rs2959850	ETFA encodes a mitochondrial-specific electron transfer flavoprotein. Enzyme deficiency results in urinary excretion of isobutyric acid and isobutyrylglycine; the urinary levels of these metabolites should reflect plasma levels of the analyte reported here, isobutyrylcarnitine., ETFA encodes a mitochondrial-specific electron transfer flavoprotein. Enzyme deficiency results in urinary excretion of…	7360517	36357675	36357675
ETFDH	38.04	octanoylcarnitine	rs67481496	ETFDH encodes a mitochondrial electron transfer flavoprotein dehydrogenase which is essential for electron transfer from the short-, medium- and long-chain acyl-CoA dehydrogenases. Mutations in ETFDH lead to multiple acyl-CoA dehydrogenase deficiency, which is characterized by elevated short-, medium- and long-chain acyl carnitines.	17412732	36357675	36357675
ETNPPL	27.146	ethanolamine|urine	rs56043887	ETNPPL encodes the ethanolamine-phosphate phospho-lyase which acts on the phosphorylated form of ethanolamine. AGXT2L1 is a common synonym for this gene.	22241472	26352407	30239796
F12	25.222	Blood metabolite ratios (X-12038/bradykinin, des-arg(9))	rs2731672	F12 encodes coagulation factor XII, a protease which activates kallikrein which releases bradykinin from kininogen.	3521732	24816252	30239796
F3	51.222	D-dimer levels	rs12029080	F3 encodes coagulation factor 3, also known as tissue factor, which is involved in the initiation of the clotting cascade, which eventually results in the production of fibrin. The D-dimer metabolite is a degredation product of fibrin clots.	12223078	21502573	30239796
F5	13.699	D-dimer levels	rs6687813	F5 encodes coagulation factor 5, an essential element of the clotting cascade, which eventually results in the production of fibrin. The D-dimer metabolite is a degredation product of fibrin clots.	25231258	21502573	30239796
FAAH	181.06	oleoyl ethanolamide/2-hydroxypalmitate	rs570404435	FAAH encodes fatty acid amide hydrolase which can take the observed metabolite as a substrate.	17015445	36357675	36357675
FADS1	360.699	Blood metabolite ratios (arachidonate (20:4n6)/dihomo-linolenate (20:3n3 or n6))	rs174548	FADS1 encodes a delta-5 desaturase, which converts dihomo-linolenate (20:3n6) to arachidonate (20:4n6).	10601301	24816252	30239796
FADS1|FADS2	594.51	1-stearoyl-2-arachidonoyl-GPC (18:0/20:4)	rs174564	FADS1 and FADS2 encode a pair of fatty acid desaturase which act on a number of related fatty acids. Either or both could be impacting the lipid species associated with this locus.	10860662	36357675	36357675
FDX1	106.45842075605341	3beta-hydroxy-5-cholestenoate	rs2724417	FDX1 encodes ferredoxin 1 which is involved in electron transport for multiple cytochrome P450 enzymes, including CYP27A1 which plays a key role in bile acid biosynthesis which leads to the metabolites observed at this locus.	2340092	35347128	35347128
FGF23	8.398	Phosphorus levels	rs2970818	FGF23 encodes a fibroblast growth factor which regulates phosphate levels through multiple mechanisms, including regulation of levels of kidney phosphate transporters	15863037	20558539	30239796
FGF9	14.54	dehydroisoandrosterone sulfate (DHEA-S)	rs9509847	FGF9 encodes a fibroblast growth factor which is expressed in Sertoli cell and is important in the development of testes. The metabolite observed here, dehydroisoandrosterone sulfate, is derived from dehydroisoandrosterone (DHEA) which is produced in testes.	11290325	36357675	36357675
FGGY	1938-11-01	ribitol	rs62623594	FGGY encodes FGGY carbohydrate kinase which can phosphorylate the observed metabolite. Ribitol.	27909055	36357675	36357675
FMO1|FMO2|FMO3|FMO4	74.08	S-methylcysteine	rs909530	FMO3 encodes a flavin containing monooxygenase which can act on S-allyl-cysteine and methionine. Methylcysteine is a plausible substrate. This isozyme prefers smaller substrates and shows highest expression in liver.	18775983	36357675	36357675
FOLH1	56.82419836715172	N-acetyl-aspartyl-glutamate (NAAG)	rs10839234	FOLH1 encodes a dipeptidase that specifically hydrolyzes n-acetyl-aspartyl-glutamate, the metabolite observed here.	3346674	35347128	35347128
FOLH1B	19.699	Homocysteine levels	rs7130284	FOLH1B encodes a liver-enriched polyglutamylfolate hydrolase which will influence folate availability for the conversion of homocysteine to methionine	9816319	23824729	30239796
FOXA2	11.719	Fasting plasma glucose (East Asian)	rs6048216	FOXA2 encodes a transcription factor that impacts the expression of many genes (i.e., GCK, SLC2A2) previously related to the glucose levels.	11875061	25187374	30239796
FOXE1	10.699	Thyroid hormone levels (FT4: free thyroxine)	rs7045138	FOXE1 encodes a transcription factor expressed specifically in thyroid gland, the source of the thyroxine (FT4 thyroid hormone)	9214635	23408906	30239796
FTCD	12.395665926897088	formiminoglutamate	rs398124234	FTCD encodes a glutamate formimidoyltransferase which transfers one-carbon units between glutamate and folate. The metabolite seen here, forminoglutamate, can be both a substrate and a product for this enzyme.	13672973	35347128	35347128
FUT2	35.523	Urinary metabolites (H-NMR features) (5.2125, Fucose)	rs2287921	FUT2 encodes a galactoside 2-alpha-L-fucosyltransferase, which adds fucose moeities to various proteins.	7876235	24586186	30239796
FUT8	17.523	N-glycan levels (DG1)	rs7159888	FUT8 encodes a fucosyltransferase that catalyzes the transfer of fucose to complex glycopeptides.	985526	21203500	30239796
G6PC2	217.046	Fasting glucose-related traits (FPG)	rs560887	G6PC2 encodes a pancreas-specific glucose-6-phosphatase. This enzyme influences the fasting glucose set point for basal insulin secretion.	23274894	20081858	30239796
G6PD	8.046	Bilirubin levels	rs766420	G6PD encodes the glucose-6-phosphate dehydrogenase, an enzyme critical to red blood cell metabolism. G6PD deficiency results in accumulation of bilirubin, a breakdown product of heme.	11445808	19419973	30239796
GADL1	115.02	N-acetylcarnosine/creatinine	rs6800284	GADL1 encodes the glutamate decarboxylase-like protein 1 which produces beta-alanine, a component of the dipeptide carnosine.	23038267	36357675	36357675
GALNT2	40.454	HDL Cholesterol	rs4846914	GALNT2 encodes an acetylgalactosaminyltransferase which glycosylates the APOC3 protein, which in turn inhibits the lipoprotein lipase (LPL) enzyme which hydrolyzes triglycerides from triglyceride-containing lipoproteins, leading to the generation of HDL	22152306	GLGC	30239796
GAMT	1994-10-01	guanidinoacetate	rs189224273	GAMT encodes guanidinoacetate N-methyltransferase, a methyltransferase that converts guanidoacetate, the metabolite observed at this locus, to creatine.	13192118	36357675	36357675
GATM	212.45	homoarginine/lysine	rs1145091	GATM encodes glycine amidinotransferase. This enzyme produces the homoarginine when using lysine as a substrate., GATM encodes glycine amidinotransferase. This enzyme produces the Homoarginine when using lysine as a substrate.	3800397|23010440	36357675	36357675
GBA3	381.93	methyl glucopyranoside (alpha + beta)/myo-inositol	rs358231	GBA3 encodes a beta-glucosidase which can hydrolyze and release glucose from a variety of glucosides including methylglucoside, the metabolite observed here.	11389701	36357675	36357675
GC	108.699	Vitamin D insufficiency	rs2282679	GC encodes the vitamin D binding protein which transports multiple forms of vitamin D	49052	20541252	30239796
GCDH	219.72	glutarylcarnitine (C5)/creatinine	rs8012	GCDH encodes a glutaryl-CoA dehydrogenase which catalyzes the oxidative decarboxylation of glutaryl-CoA to crotonyl-CoA.	3081514	36357675	36357675
GCH1	88.91649738016973	dopamine 3-O-sulfate	rs17128050	GCH1 encodes GTP cyclohydrolase 1 which catalyzes the first step in the biosynthesis of tetrahydrobiopterin. Tetrahydrobiopterin is a cofactor for tyrosine hydroxylase (encoded by TH). Tyrosine hydroxylase converts tyrosine to L-DOPA. L-DOPA is then converted to the metabolite observed here, 3-methoxytyrosine, by the enzyme catechol-O-methyltransferase (encoded by COMT). TH and COMT are also asso…	2463916	35347128	35347128
GCK	98.541	MAGIC Fasting Glucose GWAS/Metabochip 2012	rs6975024	GCK encodes glucokinase which directly phosphorylates glucose and thus contributes to glucose homeostasis	1871135	MAGIC	30239796
GCKR	148.21481257997064	mannose	rs1260326	GCKR encodes a glucokinase inhibitor which influences levels of glucose and numerous downstream metabolites.	2917560	35347128	35347128
GCSH	12.523	Glycine	rs10083777	GCSH encodes the glycine cleavage system H protein which is involved in the degradation of glycine. GCSH deficiency leads to excess plasma glycine.	18941301	27005778	30239796
GDPD1	2013-10-01	1-(1-enyl-palmitoyl)-2-docosahexaenoyl-GPE (P-16:0/22:6)*	rs11453938	GDPD1 encodes a lysophospholipase D enzyme with observed activity against N-palmitoyl-lysoplasmenylethanolamine, that is, a phosphatidylethanolamine with a single fatty acid chain, a palmityoyl moeity at the C-1 position, attached via an alkenyl ether (-O-CH=CH-) link to the glycerol backbone. The observed molecule is also a phosphotidylethanolamine with a palmityoyl moeity at the C-1 position, a…	25596343	36357675	36357675
GGH	15.71063404847997	gamma-glutamylglycine	rs200592548	GGH encodes gamma-glutamyl hydrolase, primarily known for its activity on polyglutamyl folate. Dipeptides with a gamma-linked glutamate residue represent a plausible but unstudied set of potential substrates.	18902391	35347128	35347128
GGT1	90.62	cysteine-glutathione disulfide/cys-gly, oxidized	rs2006227	GGT1 encodes gamma-glutamyltransferase 1 which catalyzes the transfer of the glutamyl moiety of glutathione to a number of different amino acids and can take the analyte reported here (the cysteine-glutathione mixed disulfide) as a substrate.	6130452	36357675	36357675
GLDC	81.37	3-methylglutarylcarnitine (2)	rs1658973	GLDC encodes glycine dehydrogenase which takes glycine as a substrate. GLDC deficiency causes excess of glycine.	4585091	36357675	36357675
GLS2	78.26	threonine/glutamine	rs1043011	GLS2 encodes the mitochondrial phosphate-activated glutaminase which catalyzes the hydrolysis of glutamine to glutamate and ammonia.	10620514	36357675	36357675
GLTPD2	69.81559251458768	palmitoyl dihydrosphingomyelin (d18:0/16:0)	rs79202680	GLTPD2 encodes a protein homologous to a ceramide-1-phosphate transfer protein, which acts on ceramide-1-phosphate, which is structurally related to the metabolite observed at this locus, palmitoyl dihydrosphingomyelin.	26234207|23863933	35347128	35347128
GLYAT	16.94	N-acetylglycine	rs11229675	GLYAT encodes glycine-N-acyltransferase which can create a variety of acylglycine conjugates including the metabolite observed here, N-acetylglycine.	13174534	36357675	36357675
GMPR	17.987584625237567	xanthosine	rs6459467	GMPR encodes guanosine monophosphate reducatase which converts guanosine monophosphate to inosine monophosphate which can subsequently be converted to hypoxanthine by the enzyme purine-nucleoside phosphorylase.	218932	35347128	35347128
GMPS	15.344189505504747	xanthosine	rs183728597	GMPS encodes guanosine monophosphate (GMP) synthase which takes xanthosine monophosphate (XMP) as a substrate to generate GMP.	240826	35347128	35347128
GNMT	62.699	Plasma homocysteine levels (post-methionine load test)	rs9296404	GNMT encodes an enzyme which produces S-adenosylhomocysteine. S-adenosylhomocysteine can be converted to homocysteine by the enzyme S-adenosylhomocysteine hydrolase	10843803	24651765	30239796
GNPTAB	13.003444550366634	aspartate	rs1209353188	GNPTAB encodes an N-acetylglucosamine-1-phosphotransferase which produces aspartylglucosamines. The eventual degradation of aspartylglucosamine produces aspartate.	6457829	35347128	35347128
GOT2	303.7	imidazole lactate/creatinine	rs11076256	GOT2 encodes the enzyme aspartate aminotransferase which can take each of the aromatic amino acids as substrates. In particular, GOT2 catalyzes the conversion of phenylalanine to phenylpyruvate which is then converted to phenyllactate.	4623131	36357675	36357675
GPCPD1	2024-02-09	glycerol 3-phosphate	rs73075609	GPCPD1 encodes a choline-releasing glycerophosphodiesterase which converts glycerol phosphocholine to choline and glycerol 3-phosphate, the metabolite observed here.	22570503	36357675	36357675
GPIHBP1	8.663	HDL Cholesterol	rs10087900	GPIHBP1 encodes the glycosylphosphatidylinositol-anchored high density lipoprotein-binding protein 1, a receptor for the HDL.	12496272	GLGC	30239796
GPT	22.17	aspartate/malate	rs10108836	GPT encodes alanine aminotransferase which takes alanine as a substrate and produces glutamate which is one step removed from aspartate.	9119391	36357675	36357675
GSTZ1	17.73754891026957	maleate	rs7972	GSTZ1 encodes a maleylacetoacetate isomerase which converts maleylacetoacetate to fumarylacetoacetate. Hydrolysis of maleylacetoacetate produces the metabolite observed here, maleate.	9925947	35347128	35347128
GUSB	8.097	Calcium levels	rs17711722	GUSB encodes a glucuronidase which induces the opening of the calcium-specific kidney-specific channel, TRPV5.	18495742	24068962	30239796
HACL1	18.87	2-hydroxydecanoate	rs149765139	HACL1 encodes 2-hydroxyacyl-CoA lyase 1 which catalyzes the shortening of long chain 2-hydroxy fatty acids, like the observed metabolite, 2-hydroxydecanoate.	17956236	36357675	36357675
HADHA|HADHB	15.328919767261151	3-hydroxylaurate	rs116654420	HADHA|HADHB together encode a mitochondiral heterodimer which is involved in fatty acid beta oxidation. The alpha subunit encodes the 3-hydroxyacyl-CoA dehydrogenase activity.	1550553	35347128	35347128
HAL	75.0565054840939	trans-urocanate	rs3819817	HAL encodes histidine ammonia-lyase which converts histidine to the metabolite seen here, trans-urocanic acid	13018112	35347128	35347128
HAO2	85.27	alpha-hydroxyisovalerate	rs41313995	HAO2 encodes a 2-hydroxyacid oxidase which catalyzes the oxidation of L-alpha-hydroxy acids; alpha-hydroxyisovalerate or a related metabolite may be a potential substrate	10777549	36357675	36357675
HDAC10	30.648783654660658	N-acetylputrescine	rs61748567	HDAC10 encodes a polyamine deacetylase. The metabolites observed at this locus are acetylated polyamines.	28516954	35347128	35347128
HDAC6	79.43842163169904	N6-acetyllysine	rs61735967	HDAC6 encodes a lysine deacetylase that can act on multiple proteins. The observed metabolite, acetyllysine, is the substrate.	12606581	35347128	35347128
HFE	96.565	Iron|serum	rs1800562	HFE encodes the hereditary hemochromatosis protein which binds transferrin receptor which binds transferrin which binds iron	9465039	25352340	30239796
HIBCH	167.0485167692477	methylmalonate (MMA)	rs291459	HIBCH encodes 3-hydroxyisobutyryl-CoA hydrolase which generates free hydroxyisobutyrate in the breakdown of valine. Methylmalonate is derived from hydroxyisobutyrate.	13457352	35347128	35347128
HLCS	7.269	2-Hydroxyisovalerylcarnitine	rs1571700	HLCS encodes a biotin apo-protein ligase which attaches biotin to four biotin-dependent enymes, including enzymes involved in branched chain amino acid catabolism. Holocarboxylase synthetase deficiency results in increased levels of 3-Hydroxyisovalerylcarnitine.	19201116	26401656	30239796
HMGCR	77.108	LDL Cholesterol	rs12916	HMGCR encodes HMG-CoA reductase, the rate-limiting enzyme for cholesterol biosynthesis	1967820	GLGC	30239796
HNF4A	33.785	HDL Cholesterol	rs1800961	HNF4A drives expression of many cholesterol related genes including HMGCR	21071704	GLGC	30239796
HP	40.398	LDL cholesterol	rs2000999	HP encodes haptoglobin which binds to ApoA-I, the primary protein component of HDL.	23420675	24097068	30239796
HPD	49.84	beta-hydroxyisovalerate/4-hydroxyphenylpyruvate	rs11043222	HPD encodes 4-hydroxyphenylpyruvate dioxygenase. 4-hydroxyphenylpyruvate is the second strongest association signal at this locus.	873932	36357675	36357675
HSD17B10	121.28291227507299	tiglylcarnitine (C5:1-DC)	rs201378370	HSD17B10 encodes the 2-methyl-3-hydroxybutyryl-CoA dehydrogenase necessary for isoleucine degradation. Tiglyl-CoA is converted into its substrate and a enzyme deficiency results in accumulation of tiglylcarnitine and tigloylglycine.	7639524|11102558	35347128	35347128
HSD17B2	1981-10-01	dehydroisoandrosterone sulfate (DHEA-S)	rs2911282	HSD17B2 encodes a 17-beta-hydroxysteroid dehydrogenase which converts testosterone to androstenedione. This is further metabolized to dehydroepiandrosterone (DHEA) before being sulfated to produce the metabolite observed here, dehydroisoandrosterone sulfate (DHEA-S).	8099587	36357675	36357675
HSD3B7	10.261457259071214	3beta,7alpha-dihydroxy-5-cholestenoate	rs7206511	HSD3B7 encodes a 3 beta-hydroxysteroid dehydrogenase specific for C27 bile acids. The observed metabolite is a substrate.	11067870	35347128	35347128
HYKK	158.61	5-hydroxylysine	rs1847530	HYKK encodes hydroxylysine kinase which specifically phosphorylates the metabolite observed at this locus, 5-hydroxylysine. Hydroxylysine is a breakdown product of collagen, as is the other metabolite observed at this locus, hydroxyproline. The enzyme, however, only acts on hydroxylysine.	4621658|22241472	36357675	36357675
IDO1	16.45	kynurenine	rs10085935	IDO1 and IDO2 encode the two indoleamine 2,3-dioxygenase isozymes. Both enzymes take tryptophan and tryptophan-related metabolites as substrates, but IDO1 is more active [18282734]. IDO1 has known activity against 5-hydroxy-tryptophan [10833386]. Common polymorphisms in IDO2 ablate activity but have no effect on this endpoint [17671174]	10833386	36357675	36357675
IGF2BP2	7.757	MAGIC Fasting Glucose GWAS/Metabochip 2012	rs7651090	IGF2BP2 encodes a protein which binds insulin-like growth factor 2 mRNA.	9891060	MAGIC	30239796
INSIG2	1977-11-01	LDL Cholesterol	rs10490626	INSIG2 encodes a protein that plays a key role in regulating the SREBP cleavage-activating protein (SCAP), thus providing a means for feedback regulation of cholesterol synthesis over a wide range of sterol concentrations.	12242332	GLGC	30239796
IRF2BP2	27.153	Total Cholesterol	rs558971	IRF2BP2 encodes a protein which binds to the interferon regulatory factor 2 transcription factor. This transcription factor is essential for the activation of the ABCA1 cholesterol transporter.	26195219	GLGC	30239796
ISYNA1	13.95	myo-inositol	rs35231179	ISYNA1 encodes an inositol-3-phosphate synthase, which converts d-glucose 6-phosphate to 1-d-myo-inositol 3-phosphate.	15024000	36357675	36357675
IVD	117.47	propionylcarnitine/isovalerylcarnitine	rs12594728	IVD encodes isovaleryl-CoA dehydrogenase which acts on isovaleryl-CoA in the third step of leucine catabolism. Isovaleryl-CoA is converted to isovalerylcarnitine for circulation.	3597357	36357675	36357675
KLKB1	47.398	Blood metabolite levels (bradykinin, des-arg(9))	rs4253311	KLKB1 encodes kallikrein, a serine protease which releases bradykinin from kininogen.	8662673	24816252	30239796
KMO	199.71	kynurenate/quinolinate	rs61825638	KMO encodes kynurenine 3-monooxygenase which acts on kynurenine. Alternatively kynurenine can be converted into the metabolite seen here, kynurenate.	4389188	36357675	36357675
KNG1	12.222	Blood metabolite levels (bradykinin, des-arg(9))	rs5030062	KNG1 includes the coding sequence for the bradykinin peptide.	2989293	24816252	30239796
KYAT1	44.76	indolelactate	rs199627869	KYAT1 encodes a kyneurenine aminotransferase, also known as hKAT-1, which can convert tryptophan to indolepyruvate. Indolepyruvate is then converted to indolelactate.	15606768	36357675	36357675
KYAT3	315.08	imidazole lactate/creatinine	rs2893083	KYAT3 encodes an aminotransferase with known activity against kyneurenine and other amino acids. Related enzymes have activity against histidine, generating imidazole pyruvate. This can then be converted to imidazole lactate.	25231977|15606768	36357675	36357675
KYNU	19.34	xanthurenate	rs17808482	KYNU encodes kynureninase a vitamin B6 dependent enzyme which hydrolyzes the tryptophan metabolite kynurenine. Xanthurenate is an alternate metabolite of kynurenine. In animals deprived of vitamin B6, excretion of xanthurenate is increased.	13032082	36357675	36357675
L2HGDH	10.595166283380062	2-hydroxyglutarate	rs12886516	L2HGDH encodes the mitochondrial L-2-hydroxyglutarate dehydrogenase which generates 2-oxoglutarate from the metabolite observed here, L-2-hydroxyglutarate.	8241290	35347128	35347128
LACTB	93.10651565378151	succinylcarnitine (C4-DC)	rs189796619	LACTB is an important mitochondrial protein influencing mitochondrial lipid production. Succinylcarnitine, the observed metabolite at the locus, is a product of the Krebs cycle which occurs within the mitochondrion.	28642719	35347128	35347128
LCAT	53.097	HDL cholesterol	rs16942887	LCAT encodes lecithin-cholesterol acyltransferase which travels with HDL, esterifying cholesterol to cholesterol ester for incorporation into the HDL particles for transport back to the liver.	4868699	24097068	30239796
LCT	52.65	1,5-anhydroglucitol (1,5-AG)	rs4988235	LCT encodes lactase, a disaccharidase which hydrolyzes lactose, enabling the constituent monosaccharides to be absorbed in the small intestines. 1,5-anhydroglucitol is short-term marker of plasma glucose levels because it competes with monosaccharides for reabsorption in the kidneys. A second associated metabolite, galactonate, is derived from a product of the lactase reaction.	16992869|18088226	36357675	36357675
LDHA	160.8	imidazole lactate/alpha-hydroxyisovalerate	rs4150678	LDHA encodes lactate dehydrogenase. In addition to producing pyruvate from lactate, this enzyme can produce the observed metabolite from the keto acid 3-methyl-2-oxobutanoate	26014429	36357675	36357675
LDLR	261.415	LDL Cholesterol	rs6511720	LDLR encodes the LDL receptor.	226968	GLGC	30239796
LDLRAP1	16.519	LDL Cholesterol	rs10903129	LDLRAP1 encodes an adapter protein which binds to the LDL receptor. Mutations in this gene cause a form of familial hypercholesterolemia.	15166224	GLGC	30239796
LHX3	13.699	Thyroid hormone levels (FT4: free thyroxine)	rs7860634	LHX3 encodes pituitary-specific transcription factor which is critical for pituitary gland development. The pituitary gland produces thyroid stimulating hormone which directs the thyroid gland to produce thyroxine (T4).	8638120	23408906	30239796
LIPC	264.58	1-palmitoyl-2-docosahexaenoyl-GPE (16:0/22:6)*/1-palmitoyl-2-docosahexaenoyl-GPC (16:0/22:6)	rs1077835	LIPC encodes hepatic triglyceride lipase which hydrolyses triglycerides. The enzyme plays a key role in regulating levels of HDL.	7417375	36357675	36357675
LIPG	65.746	HDL Cholesterol	rs4939883	LIPG encodes endothelial lipase which acts on HDL. Inhibition of endothelial lipase causes increased HDL cholesterol levels in vivo	12569161	GLGC	30239796
LPA	16.141	Total Cholesterol	rs10455872	LPA encodes the lipoprotein(a) protein, a constituent of the lipoprotein(a) particle, a carrier of cholesterol.	24977982	GLGC	30239796
LPCAT3	48.523	Red blood cell fatty acid levels (OA)	rs2110073	LPCAT3 encodes a lysophosphatidylcholine acyltransferase which takes the CoA version of oleic acid to convert lysophosphatidylcholine to phosphatidylcholine.	18781350	25500335	30239796
LPCAT4	1985-09-01	1-eicosenoyl-GPC (20:1)*	rs2279686	LPCAT4 encodes a lysophosphatidylcholine acyltransferase which can convert lysophosphatidylcholines, like the metabolite observed here (1-eicosenoyl-GPC), to a phosphatidycholine.	18287005	36357675	36357675
LPGAT1	8.523	Stearic acid (18:0) plasma levels	rs11119805	LPGAT1 encodes a lysophosphatidylglycerol acyltransferase which transfers long-chain acyl-CoAs to lysophosphatidylglycerol with a demonstrated preference for stearoyl-CoA.	15485873	23362303	30239796
LPL	198.74	Triglycerides	rs12678919	LPL encodes the lipoprotein lipase which hydrolyzes triglycerides. LPL deficiency results in accumulation of triglycerides.	13712364	GLGC	30239796
LRPAP1	11.795	Triglycerides	rs6831256	LRPAP1 encodes a protein which binds the LDL-receptor-related protein and the VLDL receptor affecting distribution of lipoprotein particles.	7538675	GLGC	30239796
MBOAT7	367.68	1-stearoyl-2-linoleoyl-GPI (18:0/18:2)/1-stearoyl-2-arachidonoyl-GPI (18:0/20:4)	rs34564463	MBOAT7 encodes a lysophosphatidylinositol acyltransferase that has specificity for arachidonoyl-CoA as an acyl donor. Arachidonate is readily converted to arachidonoyl-CoA. Thus the associated ratio is closely linked to the substrate/product pair for this enzyme.	18094042	36357675	36357675
MCCC1	38.14	beta-hydroxyisovalerate	rs10937112	MCCC1 encodes methylcrotonoyl-CoA carboxylase 1 which catalyzes the conversion of 3-methylcrotonyl-CoA to 3-methylglutaconyl-CoA in the breakdown of leucine. An alternate fate of 3-methylcrotonyl-CoA is 3-hydroxyisovaleryl-CoA. 3-Methylcrotonyl-CoA carboxylase deficiency has been associated with elevated urinary 3-hydroxyisovalerylcarnitine levels.	19339287	36357675	36357675
MFSD2A	2024-03-22	1-palmitoyl-GPE (16:0)	rs61781290	MFSD2A encodes a lysophosphotidylcholine transporter. The observed metabolites are lysolipids.	24828044	36357675	36357675
MGAM	35.56	1,5-anhydroglucitol (1,5-AG)	rs7801101	MGAM encodes maltase-glucoamylase, a disaccharidase which hydrolyzes maltase enabling the constituent monosaccharides to be absorbed in the small intestines. 1,5-anhydroglucitol is short-term marker of plasma glucose levels because it competes with monosaccharides for reabsorption in the kidneys.	18088226	36357675	36357675
MLXIPL	99.866	Triglycerides	rs17145738	MLXIPL encodes the carbohydrate-responsive element-binding protein, a transcription factor for multiple lipogenic enzymes.	16890538	28334899	30239796
MMACHC	8.699	Homocysteine levels	rs4660306	MMACHC encodes a cobalamin-binding protein. Defects in MMACHC are a known cause of homocystinuria.	16311595	23824729	30239796
MMUT	9.699	Homocysteine levels	rs9369898	MUT is a cobalamin-dependent enzyme. Cobalamin is also needed in a reaction taking the homocysteine as a substrate	7901104	23824729	30239796
MOCOS	2024-05-12	7-methylguanine	rs59942447	MOCOS encodes molybdenum cofactor sulfurase which sulfurates the molybdenum cofactor used by aldehyde oxidase (encoded by AOX1). Aldehyde oxidase acts on many substrates including purines. Activity against the observed metabolite, 7-methylguanine, has been reported. The AOX1 locus harbors its own associations with this same metabolite.	11302742|5044040	36357675	36357675
MOCS1	2024-07-09	cysteine s-sulfate	rs11964984	MOCS1 encodes the molybdenum cofactor biosynthesis protein 1 which is essential for the maturation of sulfite oxidase (encoded by SUOX). Sulfite oxidase converts sulfite to sulfate, a key step in cysteine catabolism. Deficiency of either enzyme leads to accumulation of sulfite which then reacts with cystine to produce cysteine s-sulfate, the metabolite observed here.	16140720	36357675	36357675
MTHFR	103.398	Homocysteine levels	rs1801133	MTHFR encodes methylenetetrahydrolate reductase, an enzyme that catalyzes the conversion of 5,10-methylenetetrahydrofolate to 5-methyltetrahydrofolate, which is the methyl donor in the conversion of homocysteine to methionine. Defects in MTHFR lead to homocysteinuria.	5057914	23824729	30239796
MTNR1B	214.971	MAGIC Fasting Glucose GWAS/Metabochip 2012	rs10830963	MTNR1B encodes a melatonin receptor. Melatonin stimulates glucose uptake.	16842543	MAGIC	30239796
MTR	9.699	Homocysteine levels	rs2275565	MTR encodes 5-methyltetrahydrofolate-homocysteine methyltransferase. The enzyme acts on homocysteine to produce methionine	2407589	23824729	30239796
MUC1	35.699	Magnesium levels	rs4072037	MUC1 encodes a mucin protein which forms a mucosal layer in intestines and kidney and may regulate absorption of magnesium	1983814	20700443	30239796
MVK	19.604	HDL Cholesterol	rs2241210	MVK encodes mevalonate kinase which synthesizes a precursor to cholesterol.	2153681	GLGC	30239796
MYLIP	16.68	LDL Cholesterol	rs3757354	MYLIP encodes an E3 ubiquitin ligase which ubiquitinates the low density lipoprotein receptor (LDLR), which promotes the degradation of LDLR, influencing the circulating levels of LDL-cholesterol.	19520913	GLGC	30239796
NAAA	11.596707854841746	N-stearoyltaurine	rs112197434	NAAA encodes the N-acylethanolamine-hydrolyzing acid amidase. N-acyl taurines such as the observed metabolite here, n-stearoyltaurine, represent a potential substrate class for NAAA	15655246	35347128	35347128
NAALAD2	58.45580788923497	beta-citrylglutamate	rs7940029	NAALAD2 encodes a beta-citrylglutamate hydrolase which can act on the metabolite seen here, beta-citrylglutamate.	21908619	35347128	35347128
NADK2	10.453704164878557	lysine	rs16902835	NADK2 encodes a mitochondrial NAD kinase, converting NAD to NADP, an essential cofactor for multiple mitochondrial enzymes including aminoadipate-semialdehyde synthase which catalyzes the first two steps in the degradation of lysine. Mutations in NADK2 cause hyperlysinemia.	24847004	35347128	35347128
NAGS	1952-09-01	N-acetylglutamate	rs860354	NAGS encodes N-acetylglutamate synthase which synthesizes the metabolite observed at this locus, N-acetylglutamate.	25771	36357675	36357675
NAT16	211.57	N-acetylhistidine	rs740104	NAT16 encodes a histidine acetytransferase which generates N-acetylhistidine, the metabolite observed here	24121108	36357675	36357675
NAT2	1112.67	5-acetylamino-6-formylamino-3-methyluracil	rs1801280	NAT2 encodes an N-acetyltransferase which can produce the observed metabolite, 5-acetylamino-6-formylamino-3-methyluracil (AFMU), as a downstream product of caffeine. The nearby paralog, NAT1, has not been shown to have this activity.	10744128	36357675	36357675
NAT8	3376.13	N-delta-acetylornithine/N2,N5-diacetylornithine	rs13408433	NAT8 shows sequence similarity to N-acetyltransferases. N-acetylcitrulline may be a product or related to a product.	18662894	36357675	36357675
NAXE	7.744	HDL Cholesterol	rs12145743	NAXE (formerly APOA1BP) encodes an APOA1 binding protein which promotes cholesterol efflux into high density lipoprotein (HDL) particles.	23719382	GLGC	30239796
NIT2	38.74112337062787	alpha-ketoglutaramate	rs3830303	NIT2 encodes an omega-amidase which converts the metabolite observed here, alpha-ketoglutaramate, to alpha ketoglutarate.	19595734	35347128	35347128
NPC1L1	20.716	LDL Cholesterol	rs2073547	NPC1L1 encodes a transporter for cholesterol in the intestine.	14976318	GLGC	30239796
NPL	54.74	N-acetylneuraminate	rs116448311	NPL encodes N-acetylneuraminate pyruvate lyase which cleaves of N-acetylneuraminate to form pyruvate and N-acetylmannosamin. The observed metabolite is a substrate of this enzyme.	11737202	36357675	36357675
NR1H3	37.481	HDL Cholesterol	rs3847502	NR1H3 encodes the LXR-alpha nuclear hormone receptor. This transcription factor upreguates ABCA1, a cholesterol transporter with a direct impact on HDL levels.	11090131	GLGC	30239796
NR5A1	10.419189027339053	pregnenediol sulfate (C21H34O5S)	rs4838190	NR5A1 encodes the steroidogenic factor-1, a transcription factor that regulates many genes involved in steroidogenesis, including SULT2A1 which itself has an association with pregn steroid monosulfate, the metabolite associated with this locus.	22427816	35347128	35347128
NT5C	1083.95	orotidine/pseudouridine	rs78625720	NT5C encodes a 5', 3'-nucleotidase which dephosphorylates purine and pyrimidine nucleotides. Orotidine is a purine nucleotide formed with the uracil derivative orotate as the base.	2157703	36357675	36357675
NT5C3A	64.02	orotate	rs4316067	NT5C3A encodes a pyrimidine 5'-nucleotidase which dephosphorylates of pyrimidine nucleoside monophosphates, including UMP. Orotate, the metabolite observed here, is converted to UMP by UMP synthase.	15968458	36357675	36357675
NT5E	12.155	Metabolic traits (inosine + 1 other trait)	rs494562	NT5E encodes the ecto-5'-nucleotidase which can generate inosine	6271180	21886157	30239796
OAT	34.42817475095917	3-amino-2-piperidone	rs121965043	OAT encodes ornithine aminotransferase which converts ornithine to glutamate 5-semialdehyde. The metabolite observed here, 3-amino-2-piperidone, also known as cyclo-ornithine, is a closely related metabolite.	4990629	35347128	35347128
OPLAH	194.68	6-oxopiperidine-2-carboxylic acid/5-oxoproline	rs3935209	OPLAH encodes 5-oxoprolinase which catalyzes the ATP-dependent hydrolysis of 5-oxoproline to glutamic acid. 5-oxoproline is the second metabolite associated with this locus. The strongest association is for 6-oxopiperidine-2-carboxylic acid which is structurally closely related.	9233839	36357675	36357675
ORMDL3	2024-02-17	lactosyl-N-palmitoyl-sphingosine	rs11327630	ORMDL3 encodes a protein which regulates sphingolipid synthesis by interacting with serine palmitoyl transferase.	20182505	36357675	36357675
PAH	40.13	tyrosine/phenylalanine	rs5030861	PAH encodes the enzyme phenylalanine hydroxylase which is the rate-limiting step in phenylalanine catabolism.	4150152	36357675	36357675
PAOX	51.74352279375832	N-acetyl-isoputreanine	rs2265908	PAOX encodes an N1-acetylspermidine oxidase. The metabolite observed here, acisoga, is a downstream metabolite of N1-acetylspermidine.	12660232|3558558	35347128	35347128
PARP14|PARP15|PARP9	14.15	nicotinamide	rs147939290	The PARP genes encode a family of enzymes that cleave NAD, producing ADP-ribose and nicotinamide, the observed metabolite.	28525742	36357675	36357675
PCCA	25.87	carnitine/propionylcarnitine	rs61749895	PCCA encodes one half of propionyl-CoA carboxylase which normally acts on propiony-CoA to produce methylmalonyl-CoA but can also act on butyryl-CoA to produce small amounts of ethylmalonyl-CoA.	13752080	36357675	36357675
PCK2	2028-10-01	succinylcarnitine	rs79873985	PCK2 encodes the mitochondrial phosphoenolpyruvate carboxykinase which influences krebs cycle metabolites by converting oxaloacetate to phosphoenolpyruvate. The observed metabolite, succinylcarnitine, is derived from succinyl-CoA, a key krebs cycle intermediate.	13938894	36357675	36357675
PCMT1	18.95703092660682	S-adenosylhomocysteine (SAH)	rs9505982	PCMT1 encodes a methyltransferase which produces S-adenosylhomocysteine. PCMT1 is important for reversing oxidative damage in neurons and erythrocytes. Pcmt1 knockout mice show reduced levels of S-adenosylhomocysteine	12023972|11279164	35347128	35347128
PCSK1	14.991	MAGIC Fasting Glucose GWAS/Metabochip 2012	rs4869272	PCSK1 encodes a protease which is involved in maturation of insulin	1843283	MAGIC	30239796
PCSK9	142.067	LDL Cholesterol	rs11591147	PCSK9 encodes a protein that binds to the LDLR receptor, promoting its degradation and thus influencing circulating LDL cholesterol levels. Rare gain of function mutations result in greatly elevated LDL cholesterol levels.	12730697	GLGC	30239796
PDPR	10.678	Pyruvate	rs74249229	PDPR encodes a component of the pyruvate dehydrogenase complex (PDC) which converts pyruvate into acetyl-CoA.	9395502	27005778	30239796
PDX1	14.876	MAGIC Fasting Glucose GWAS/Metabochip 2012	rs11619319	PDX1 encodes a pancreas-specific transcription factor which induces expression of insulin and SLC2A2 (GLUT2) which each influence glucose levels	7901001|8923459	MAGIC	30239796
PDZK1	29	Urate levels	rs1471633	PDZK1 encodes a protein that binds to and regulates the activity of URAT1 (encoded by SLC22A12), which is a urate transporter.	15304510	23263486	30239796
PEMT	22.76	1-(1-enyl-palmitoyl)-2-linoleoyl-GPC (P-16:0/18:2)*/1-(1-enyl-stearoyl)-2-oleoyl-GPC (P-18:0/18:1)	rs897450	PEMT encodes phosphatidylethanolamine N-methyltransferase which methylates phosphatidylethanolamine molecules three times to produce phosphatidylcholine molecules	6497846	36357675	36357675
PHGDH	66.63	serine/asparagine	rs561931	PHGDH encodes a phosphoglycerate dehydrogenase which catalyses the first and rate-limiting step in serine biosynthesis.	16589713	36357675	36357675
PLA2G10	141.08	1-dihomo-linolenoyl-GPC (20:3n3 or 6)*/1-dihomo-linoleoyl-GPC (20:2)*	rs4985154	PLA2G10 encodes a phospholipase that converts phosphatidylethanolamines and phosphatidylcholines to the corresponding lysolipid	9188469	36357675	36357675
PLTP	54.585	S.HDL.P	rs6073958	PLTP encodes phospholipid transfer protein which acts directly on HDL particles.	8664337	27005778	30239796
PM20D2	23.012110390002256	N-acetylcarnosine	rs7775554	PM20D2 encodes a dipeptidase that eliminates non-carnosine products of carnosine synthase, this favoring the production of carnosine.	24891507	35347128	35347128
PNLIPRP2	34.92	1-palmitoyl-2-linoleoyl-GPC (16:0/18:2)/1-stearoyl-2-oleoyl-GPC (18:0/18:1)	rs4751995	PNLIPRP2 encodes the pancreatic lipase related protein 2 (PLRP2) which hydrolyzes many lipids including phosphotidylcholines which are similar to the metabolite observed here, 1-stearoyl-2-oleoyl-GPC.	17401110	36357675	36357675
PNP	17.980053318321158	N2-methylguanosine	rs1760930	PNP encodes purine nucleoside phosphatase which uses phosphate to separate a purine base from its sugar. The metabolite observed here, N2-methylguanosine, is a potential substrate and is closely related to known substrates.	20285042	35347128	35347128
PNPLA7	18.41	1-(1-enyl-palmitoyl)-2-oleoyl-GPC (P-16:0/18:1)*/1-(1-enyl-palmitoyl)-2-linoleoyl-GPC (P-16:0/18:2)*	rs4962237	PNPLA7 encodes a lysophosphatidylcholine hydrolase that can act on 1,2-dioleoyl glycerophosphocholine ((C18:1/C18:1 GPC), a molecule similar to the metabolite observed here.	28887301	36357675	36357675
PPARA	8.006	Total Cholesterol	rs4253772	PPARA encodes a transcription factor which regulates expression of HDL apolipoproteins	9808609	GLGC	30239796
PPARG	16.075	Total Cholesterol	rs7616006	PPARG encodes a transcription factor that upreguates ABCA1 among other proteins involved in lipid metabolism.	11135616	GLGC	30239796
PPM1K	42.28	2-aminobutyrate/3-methyl-2-oxobutyrate	rs10018448	PPM1K encodes a phosphatase called PP2Cm for the branched-chain keto acid dehydrogenase (BCKD) complex. BCKD catalyzes an essential step in the catabolism of valine and the other branched chain amino acids.	19411760	36357675	36357675
PRODH	168.2	phenylalanine/proline	rs117935223	PRODH encodes proline dehydrogenase which catalyzes the first step in proline degradation	16874462	36357675	36357675
PRODH2	2024-02-10	trans-4-hydroxyproline	rs3761097	PRODH2 encodes hydroxyproline dehydrogenase which converts the metabolite observed at this locus, trans-4-hydroxyproline, to L-1-pyrroline-3-hydroxy-5-carboxylate.	25697095	36357675	36357675
PSPH	37.2	serine/asparagine	rs4470984	PSPH encodes phosphoserine phosphatase which produces serine	16589713	36357675	36357675
PTRH1	109.84	N-acetylalanine/N-formylmethionine	rs550045	PTRH1 encodes a mitochondrial-directed peptidyl-tRNA hydrolase which releases tRNA from peptidyl-tRNA chains. The observed metabolite, N-formylmethionine, is likely a consequence of the activity of this enzyme on mitochondrial proteins which are initiated with formyl-methionine.	4981785	36357675	36357675
PYCR3	70.37955161528829	S-1-pyrroline-5-carboxylate	rs2242090	PYCR3 encodes a pyrroline-5-carboxylate reductase which generates proline from the observed metabolite.	23024808	35347128	35347128
PYROXD2	2181.1045774539607	N6-methyllysine	rs2147896	One of the strongest and most reproducible signals in metabolite GWAS involves this locus and mono- or dimethyl derivatives of small molecules. The exact function of PYROXD2 remains a mystery.	24586186	35347128	35347128
QPCT	30.04803141550709	pyroglutamylglutamine	rs77684493	QPCT encodes a glutaminyl-peptide cyclotransferase which cyclizes an N-terminal glutamine residue. The metabolite observed here, pyroglutamylglutamine, is a likely product of this reaction.	3473473	35347128	35347128
RBP4	23.54	retinol (Vitamin A)	rs10882283	RBP4 encodes a retinol-binding protein that transports retinol in the blood.	2444024	36357675	36357675
SARDH	50.78	sarcosine (N-Methylglycine)	rs111389997	SARDH encodes sarcosine dehydrogenase converts sarcosine to glycine and formaldehyde.	13716069	36357675	36357675
SAT2	135.35	N6-acetyllysine	rs13894	SAT2 encodes an acetyltransferase which can act on thialysine and lysine. Acetylation of lysine results in N6-acetyllysine, the metabolite observed at this locus.	15283699	36357675	36357675
SCARB1	32.135	HDL Cholesterol	rs838876	SCARB1 encodes a scavanger receptor which can act as an HDL receptor.	8560269	GLGC	30239796
SCD	120.22	1-(1-enyl-palmitoyl)-2-palmitoleoyl-GPC (P-16:0/16:1)*/1-(1-enyl-stearoyl)-2-oleoyl-GPC (P-18:0/18:1)	rs603424	SCD encodes a stearyl-CoA desaturase which acts on medium chain-length acyl-CoAs to bring about the delta 9 desaturation of various fatty acids, such as the conversion of myristate (14:0) to myristoleate (14:1n5).	8453	36357675	36357675
SCD5	44.361410916707285	lignoceroylcarnitine (C24)	rs141560958	SCD5 encodes stearoyl-CoA desaturase which catalyzes the formation of monounsaturated fatty acids from saturated fatty acids. The metabolite observed here, the acylcarnitine of a long chain saturated fatty acid, is a potential substrate.	15907797	35347128	35347128
SEC14L2	32.1322968667299	gamma-tocopherol/beta-tocopherol	rs182488695	SEC14L2 encodes a tocopherol-binding protein	10829015	35347128	35347128
SELENBP1	19.523	Blood trace element (Cu levels)	rs2769264	SELENBP1 encodes a selenium-binding protein. The Arabidopsis ortholog (61% identity) has been shown to bind copper.	25274629	23720494	30239796
SERPINA6	16.520568662802262	cortisol	rs6575415	SERPINA6 encodes a serpin family member which specifically binds and transports corticosteroids including the metabolite observed here, cortisol.	3299377	35347128	35347128
SERPINA7	105.50737927795682	thyroxine	rs1804495	SERPINA7 encodes the thyroxine-binding globulin protein.	3094014	35347128	35347128
SGPP1	472.35	palmitoyl dihydrosphingomyelin (d18:0/16:0)*/sphingomyelin (d18:1/14:0, d16:1/16:0)*	rs35372182	SGPP1 encodes a sphingosine-1-phosphate phosphatase which dephosphorylates sphingosine-1-phosphate to sphingosine which can then be incorporated into sphingomyelin.	10859351	36357675	36357675
SHBG	41	Testosterone levels (Testosterone)	rs12150660	SHBG encodes the sex-hormone binding globulin which binds which binds to and transports testosterone.	7626508	21998597	30239796
SI	15.27	1,5-anhydroglucitol (1,5-AG)	rs34431609	SI encodes sucrase-isomaltase, a disaccharidase which hydrolyzes sucrose enabling the constituent monosaccharides to be absorbed in the small intestines. 1,5-anhydroglucitol is short-term marker of plasma glucose levels because it competes with monosaccharides for reabsorption in the kidneys.	18088226	36357675	36357675
SLC10A2	60.94	glycochenodeoxycholate glucuronide (1)/glycodeoxycholate sulfate	rs55971546	SLC10A2 encodes a bile acid transporter.	7860756	36357675	36357675
SLC13A1	98.81022904365312	sulfate	rs138989506	SLC13A1 encodes a kidney-specific sodium/sulfate co-transporter.	7690140	35347128	35347128
SLC13A3	18.33	N-acetylaspartate (NAA)	rs439143	SLC13A3 encodes a kidney-selective dicarboxylate transporter which can take malate and glutarate (two of the metabolites observed at this locus) as substrates, as well as succinate, citrate and other Krebs cycle derived metabolites.	15561973	36357675	36357675
SLC13A5	17.319	Citrate	rs172642	SLC13A5 encodes NaCT, a sodium-coupled citrate transporter.	16973915	27005778	30239796
SLC14A2	17.155	Renal function-related traits (BUN)	rs7227483	SLC14A2 encodes a urea transporter expressed in kidney.	11502588	22797727	30239796
SLC16A10	36.15	tyrosine/phenylalanine	rs9647629	SLC16A10 encodes the T-type amino acid transporter 1 (TAT1); this transporter transports tryptophan, tyrosine and phenylalanine	11827462	36357675	36357675
SLC16A12	13.96	N-acetylarginine	rs7081788	SLC16A12 encodes solute carrier which can take creatine as a substrate. N-acetylarginine is a closely related metabolite.	23578822	36357675	36357675
SLC16A3	52.9	tyrosine/3-(4-hydroxyphenyl)lactate	rs35121878	SLC16A3 encodes a monocarboxylate transporter known to act on lactate and pyruvate. The observed metabolite could be a substrate or could be metabolically linked to a substrate., SLC16A3 encodes a monocarboxylate transporter known to act on lactate and pyruvate. Malate and pyruvate are linked by the activity of malate dehydrogenase.	9425115	36357675	36357675
SLC16A9	234.06	carnitine	rs1171614	SLC16A9 encodes a carnitine efflux transporter.	21886157	36357675	36357675
SLC1A4	55.16	2-aminobutyrate	rs72538440	SLC1A4 encodes a neutral amino acid transporter with demonstrated activity for alanine, serine, cysteine and threonine. 2-aminobutyrate is structurally similar to these amino acids.	7896285	36357675	36357675
SLC22A1	212.28	isobutyrylcarnitine	rs662138	SLC22A1 encodes OCT1, an organic cation transporter with activity towards acylcarnitine.	28942964	36357675	36357675
SLC22A10|SLC22A24|SLC22A25|SLC22A9	379.41	etiocholanolone glucuronide	rs182462158	SLC22A24/SLC22A25/SLC22A10/SLC22A9 encode a family of solute carriers expressed in liver and kidney. SLC22A9 is the best characterized of these and is known to transport sulfated steroids similar to some of the metabolites observed at this locus.	17393504	36357675	36357675
SLC22A11	2024-08-22	4-androsten-3beta,17beta-diol monosulfate (2)	rs35008345	SLC22A11 encodes solute carrier family which can transport steroid sulfate metabolites similar to the metabolite observed here, 4-androsten-3beta,17beta-diol monosulfate.	18501590	36357675	36357675
SLC22A12	62.523	Renal function-related traits (urea)	rs504915	SLC22A12 encodes the URAT1 transporter, a kidney urate reuptake transporter. The nearby gene SLC22A11 encodes the hOAT4 transporter which primarily transports steroid molecules and has only very weak affinity for urea.	12024214|27105641	22797727	30239796
SLC22A16	171.85	sphingosine 1-phosphate/linoleoylcarnitine*	rs72939920	SLC22A16 encodes transporter specific for carnitine	12089149	36357675	36357675
SLC22A4|SLC22A5	74.79	valine/isovalerylcarnitine	rs538021413	SLC22A5 encodes the OCTN2 protein, which is the primary transporter reponsible for carnitine homeostasis., SLC22A4 encodes an ergothioneine transporter	20648231, 15795384	36357675	36357675
SLC23A1	21.35	glycerate	rs33972313	SLC23A1 encodes an ascorbate-specific transporter principally expressed in the small intestines and kidney. Oxolate and threonate, two of the metabolites observed here, can be derived from ascorbate.	10471399	36357675	36357675
SLC23A2	11.454692883534175	ascorbic acid 3-sulfate	rs141583725	SLC23A2 encodes one of two ascorbic acid (vitamin C) transporters. The observed metabolite is a sulfate derivative of ascorbic acid.	10556521	35347128	35347128
SLC23A3	84.09463593123311	glycerate	rs192756070	SLC23A3 encodes a transporter from the SLC23 ascorbic acid transporter family but with no detectable ascorbic acid transport activity. Highly expressed in the kidney, likely as a reuptake transporter. Glycerate is a possible substrate.	23506882	35347128	35347128
SLC25A1	21.886	Citrate	rs2040771	SLC25A1 encodes the mitochondrial-localized tricarboxylate transporter of citrate.	2804096	27005778	30239796
SLC25A19	2024-05-12	isobutyrylcarnitine	rs7222784	SLC25A19 encodes transporter which transports thiamine pyrophosphate into mitochondria. Thiamine is a cofactor for the branched chain dehydrogenase complex which converts keto-valine to isobutyryl-CoA which is then converted to isobutyrylcarnitine, the metabolite observed at this locus.	17035501|4100151	36357675	36357675
SLC25A26	20.646468440922238	2,3-dihydroxy-5-methylthio-4-pentenoate (DMTPA)	rs13874	SLC25A26 encodes a transporter which transports S-adenosylmethionine (SAM) into the mitochondria. The metabolite observed here, 2,3-dihydroxy-5-methylthio-4-pentenoate, is derived from SAM.	14674884|29578721	35347128	35347128
SLC25A29	2024-02-14	homoarginine	rs3783341	SLC25A29 encodes a transporter which transports homoarginine into mitochondria.	24652292	36357675	36357675
SLC25A45	79.72908836058951	N6,N6,N6-trimethyllysine	rs34400381	SLC25A45 encodes an orphan mitochondrial transporter closely related to lysine and carnitine transporters. The metabolite observed here, trimethyllysine, is derived from lysine and produces carnitine and is a possible substrate.	24652292|23266187	35347128	35347128
SLC27A2	13.398	Blood metabolite ratios (10-undecenoate (11:1n1)/X-11438)	rs1365505	SLC27A2 encodes a very-long-chain acyl-CoA synthetase which activates fatty acids by forming their coenzyme A derivatives.	10198260	24816252	30239796
SLC27A5	12.362810577851238	3b-hydroxy-5-cholenoic acid	rs147464959	SLC27A5 encodes a bile acid-CoA ligase which transfers CoA to various bile acids including cholic acid which is derived from 7-alpha-hydroxy-3-oxo-4-cholestenoate, the metabolite observed at this locus.	17401	35347128	35347128
SLC28A1	30.819587367161677	5,6-dihydrouridine	rs55990066	SLC28A1 encodes a pyrimidine-specific sodium-nucleoside cotransporter (hCNT1) which can transport uridine. Dihydrouridine, the metabolite observed here, is a frequent modification of this base.	9124315	35347128	35347128
SLC2A2	17.068	MAGIC Fasting Glucose GWAS/Metabochip 2012	rs1280	SLC2A2 encodes a glucose transporter (GLUT2)	2479026	MAGIC	30239796
SLC2A9	700	Urate levels	rs12498742	SLC2A9 encodes a urate transporter.	18327257	23263486	30239796
SLC30A10	13.658	Manganese|plasma	rs1776029	SLC30A10 encodes a transporter with specificity for manganese.	25319704	26025379	30239796
SLC34A1	12.415668775632469	sulfate	rs34225933	SLC34A1 encodes a renal-specific phosphate transporter. Rare mutations in SLC34A1 can lead to renal failure which could explain the impact on creatinine levels.	20335586	35347128	35347128
SLC36A1|SLC36A2	28.14	pyroglutamine*	rs77010315	SLC36A1 and SLC36A2 encode paralogous small amino acid transporters (PAT1 and PAT2) which can transport glycine, alanine, proline and hydroxyproline. The observed metabolite, pyroglutamine, is structurally similar to proline and hydroxyproline and may itself be a substrate. The nearby paralog SLC36A3 is expressed exclusively in testes.	12809675	36357675	36357675
SLC36A2	14.68	glycine/citrate|urine	rs3846710	SLC36A2 encodes the a proton-coupled amino acid transporter, which is specific for glycine and proline.	19033659	26352407	30239796
SLC38A1	1997-11-01	glutamine	rs78855118	SLC38A1 encodes an amino acid transporter (ATA1) with a preference for glutamine.	10891391	36357675	36357675
SLC38A3	2024-05-13	imidazole lactate	rs116570617	SLC38A3 encodes a sodium-coupled neutral amino acid (system N/A) transporter (SNAT8) with preference for histidine, alanine, glutamine and arginine. The metabolite oberved here, imidazole lactate, is a metabolite of histidine.	25451601	36357675	36357675
SLC38A4	12.215	Alanine	rs4554975	SLC38A4 encodes a liver-enriched amino acid transporter (ATA3) with affinity for most cationic and neutral amino acids including alanine.	11342143|11118514	27005778	30239796
SLC47A1	1933-11-01	N-acetylarginine	rs111653425	SLC47A1 encodes the multidrug and toxin extrusion protein 1 (MATE1) which can transport both arginine and asymmetric dimethylarginine, both of which are structurally and metabolically related to the observed metabolite, N-acetylarginine.	23864433	36357675	36357675
SLC51A	42.97	andro steroid monosulfate (1)*	rs5855544	SLC51A encodes the alpha subunit of the organic solute transporter (OSTalpha), an intestinal steroid and bile acid transporter which can transport dehydroepiandrosterone sulfate, a metabolite closely related to the observed metabolite, androsterone sulfate.	16317684	36357675	36357675
SLC52A1	24.631341287607775	acisoga	rs34556430	SLC52A1 encodes an intestine-specific riboflavin transporter, required for the production of FAD, a cofactor for polyamine oxidase which acts on multiple polyamine. Variants near the PAOX gene are also associated with polyamine levels.	18632736|12660232|3558558	35347128	35347128
SLC5A10	187.15	1,5-anhydroglucitol (1,5-AG)	rs61741107	SLC5A10 encodes a kidney-specific mannose transporter, SGLT5. 1,5-anhydroglucitol is short-term marker of plasma glucose levels because it competes with monosaccharides for reabsorption in the kidneys.	24573086	36357675	36357675
SLC5A11	65.034	myo-inositol|urine	rs17702912	SLC5A11 encodes a sodium/myo-inositol transporter (SMIT2) which can also transport scyllo-inostiol.	21887366	26352407	30239796
SLC5A6	2024-09-17	pantothenate	rs34303460	SLC5A6 encodes a solute transporter with demonstrated activity for pantothenate.	9516450	36357675	36357675
SLC6A12	42.45	betaine	rs34265203	SLC6A12 encodes a betaine transporter.	8198549	36357675	36357675
SLC6A13	219.08	creatinine/deoxycarnitine	rs10774021	SLC6A13 encodes deoxycarnitine (also known as gamma-butyrobetaine) transporter.	19679820	36357675	36357675
SLC6A19	261.126	tyrosine|urine	rs11750211	SLC6A19 encodes a neutral amino acid transporter which can act on tyrosine. The nearby paralog, SLC6A18, is specific for glycine.	15044460|15804236	26352407	30239796
SLC6A20	87.88	pyroglutamine*	rs17279437	SLC6A20 encodes a transporter for N-methylglycine, proline and other specific amino acids.	15632147	36357675	36357675
SLC7A11	2024-06-26	hypotaurine	rs143229933	SLC7A11 encodes a cystine/glutamate transporter which exchanges cystine for glutamate. Hypotaurine is a sulfur-containing metabolite derived from cysteine, as is cystine, the endogenous ligand for this transporter.	10206947	36357675	36357675
SLC7A2	23.99	glutamine/lysine	rs1858715	SLC7A2 encodes an arginine/lysine/ornithine solute carrier enriched in liver.	9174363	36357675	36357675
SLC7A5	80.66	kynurenine/N-acetylalanine	rs34380332	SLC7A5 encodes LAT1 which mediates tryptophan/kynurenine exchange.	17896864	36357675	36357675
SLC7A6	58.97	glutarylcarnitine (C5)	rs56266914	SLC7A6 encodes a dibasic amino acid transporter which can specifically exchange arginine for lysine. Glutaryl-CoA is a degradation product of lysine, which is then converted to glutarylcarnitine for circulation.	10903140	36357675	36357675
SLC7A7	1977-11-01	methionine sulfone	rs11568438	SLC7A7 encodes the y+LAT-1 dibasic amino acid transporter with demonstrated activity toward homoarginine, the metabolite with the second strongest association at this position.	1134847	36357675	36357675
SLC7A9	40.03	homocitrulline	rs7247977	SLC7A9 encodes the b(0,+)-type amino acid transporter which transports cystine, arginine, lysine and ornithine. Homocitrulline is derived from lysine., SLC7A9 encodes the b(0,+)-type amino acid transporter which transports cystine, arginine, lysine and ornithine. Methionine can be derived from cysteine as is cystine.	10588648	36357675	36357675
SLCO1A2|SLCO1B1|SLCO1B3	742.62	thyroxine/glycochenodeoxycholate glucuronide (1)	rs4149056	SLCO1A2/SLCO1B1/SLCO1B3 encode a family of bile acid and bilirubin transporters.		36357675	36357675
SOAT1	19.57	pregn steroid monosulfate*	rs2492778	SOAT1 encodes sterol O-acyltransferase 1 which can acylate pregnenolone in the presence of cholesterol.	22474282	36357675	36357675
SORD	69.047885915093	ribitol	rs55901542	SORD encodes sorbitol dehydrogenase which oxidizes multiple polyols including the metabolite observed here, ribitol.	3365415	35347128	35347128
SORT1	271.788	LDL Cholesterol	rs646776	SORT1 encodes sortilin, a receptor with a role in VLDL secretion from the liver	20686566	GLGC	30239796
SPHK2	13.304168227173308	sphingomyelin (d18:1/20:1, d18:2/20:0)	rs61751862	SPHK2 encodes a sphingosine kinase which produces sphingosine-1-P which can be incorporated into the observed metabolites. S1P also represents the initial step in sphingomyelin catabolism.	10802064	35347128	35347128
SPTLC3	71.29791427856418	sphingomyelin (d18:1/25:0, d19:0/24:1, d20:1/23:0, d19:1/24:0)	rs4814175	SPTLC3 encodes a subunit of serine palmitoyltransferase, which catalyzes the first step in de novo sphingolipid biosynthesis.	17023427	35347128	35347128
SRD5A2	44.47	etiocholanolone glucuronide	rs112881196	SRD5A2 encodes the type II steroid 5 alpha-reductase enzyme best known for converting testosterone to dihydrotestosterone. The metabolites represented by the ratio detected here are also steroid molecules differing in reduction at carbon 5. The enzyme has known activity against corticosterone.	7734398	36357675	36357675
ST3GAL5	10.440332721611941	lactosyl-N-behenoyl-sphingosine (d18:1/22:0)	rs7603766	ST3GAL5 encodes lactosylceramide alpha-2,3-sialyltransferase which transfers a sialic acid moeity to the observed metabolite, lactosyl-n-behenoyl-sphingosine, to produce the ganglioside GM3.	1999428	35347128	35347128
ST6GALNAC1|ST6GALNAC2	2024-12-13	N-acetylneuraminate	rs2109101	ST6GALNAC1/ST6GALNAC2 encode a pair of alpha-N-acetylgalactosaminide alpha-2,6-sialyltransferases which transfer N-acetylneuraminate, the metabolite observed here, onto glycan chains on proteins.	9184827	36357675	36357675
STARD3	19.264	HDL Cholesterol	rs113612868	STARD3 encodes the StAR-related lipid transfer protein 3 which promotes export of cholesterol to HDL	25014273	GLGC	30239796
STS	43.22709180502873	androstenediol (3beta,17beta) monosulfate (2)	rs10458	STS encodes a steroid sulfatase; substrates are sulfated steroids	9252398	35347128	35347128
SUCLA2	7.343	4-methyl-2-oxopentanoate - M22116	rs4941615	SUCLA2 encodes a subunit of succinyl-CoA synthetase a key enzyme in the Krebs cycle. SUCLA2 deficiency results in elevated urinary excretion of leucine degradation products downstream of the analyte detected here (specifically 3-hydroxyisovaleric acid and 3-methylglutaconic acid).	19666145	Twins UK/Kora	30239796
SUCLG2	36.71	succinylcarnitine	rs17806888	SUCLG2 encodes the beta subunit of succinate-CoA ligase which acts on succinate-CoA. Acyl-CoAs and acyl-carnitines are readily interconverted.	18392745	36357675	36357675
SULT1A1|SULT1A2|SULT1A3|SULT1A4	52.21731243176503	ascorbic acid 2-sulfate	rs10445105	SULT1A1|SULT1A2|SULT1A3|SULT1A4 encode a set of sulfotransferase enzymes that can create sulfated derivates of a variety of metabolites.	10441143|8093002	35347128	35347128
SULT2A1	426.31	pregnen-diol disulfate*	rs62129966	SULT2A1 encodes a bile salt sulfotransferase which can catalyze the sulfation of steroids and bile acids.	8575776	36357675	36357675
TAT	23.74	tyrosine/phenylalanine	rs201119394	TAT encodes tyrosine aminotransferase which converts tyrosine to 4-hydroxyphenylpyruvate. Enzyme deficiency in this enzyme causes tyrosine accumulation.	1973834	36357675	36357675
TDO2	2024-05-18	tryptophan	rs77969526	TDO2 encodes tryptophan 2,3-dioxygenase which acts on tryptophan.	8666386	36357675	36357675
TF	19.177	Iron|serum	rs8177240	TF encodes transferrin, a key transporter for iron.	1809186	25352340	30239796
TFR2	18	Iron status biomarkers (iron levels)	rs7385804	TFR2 encodes a receptor for transferrin which binds iron	10409623	25352340	30239796
TH	48.90413354652146	dopamine 3-O-sulfate	rs200180914	TH encodes tyrosine hydroxylase which converts tyrosine to L-DOPA which can then be converted to the metabolite observed here, dopamine 3-o-sulfate.	14216443	35347128	35347128
THEM4|THEM5	165.59533729912627	cis-4-decenoate (10:1n6)	rs6675930	THEM4 and THEM5 encode medium-chain length acyl-CoA thioesterases which release free fatty acids from acyl-CoAs. The observed metabolite is a possible product.	19453107|22586271	35347128	35347128
TKT	37.123608938180816	erythronate	rs4687718	TKT encodes transkelolase, an enzyme with a prefererence for D-erythrose 4-phosphate as a substrate.	9924800	35347128	35347128
TM6SF2	19.16915480769139	oleoyl-arachidonoyl-glycerol (18:1/20:4) [1]	rs187429064	TM6SF2 encodes a transmembrane 6 superfamily member involved in regulation of hepatic triglyceride synthesis and export.	24927523	35347128	35347128
TMEM86B	33.99	1-palmityl-2-arachidonoyl-GPC (O-16:0/20:4)*/1-(1-enyl-palmitoyl)-2-arachidonoyl-GPE (P-16:0/20:4)*	rs4606850	TMEM86B encodes a lysoplasmalogenase which hydrolyzes lysoplasmalogens which are derived from plasmalogens such as the metabolite observed here.	21515882	36357675	36357675
TMLHE	93.41094446894766	N6,N6,N6-trimethyllysine	rs547447	TMLHE encodes an epsilon trimethyllysine hydroxylase which adds a hydroxyl group to epsilon-n-trimethyl-lysine in the first step of carnitine biosynthesis.	6772170	35347128	35347128
TMPRSS6	139	Iron status biomarkers (iron levels)	rs855791	TMPRSS6 encodes a protease which regulates levels of hepcidin which regulates iron levels	25588876	25352340	30239796
TREH	29.523	Serum metabolite levels (Trehalose)	rs507080	TREH encodes trehalase which hydrolyses the disaccharide trehalose.	9427547	24625756	30239796
TRIB1	112.652	Triglycerides	rs2954022	TRIB1 regulates hepatic lipogenesis.	26517927	GLGC	30239796
TRPM6	14.097	Magnesium levels	rs11144134	TRPM6 encodes a cation transporter with demonstrated activity toward magnesium.	14576148	20700443	30239796
TRPM8	10.097	Calcium levels	rs1550532	TRPM8 encodes a calcium-permeable channel activated by menthol and cold.	11882888	24068962	30239796
TSPYL5	7.523	Estradiol plasma levels (breast cancer)	rs1864729	TSPYL5 induces CYP19A1 expression, which in turn encodes a key enzyme involved in the biosynthesis of estradiol.	23518928	23518928	30239796
TTPA	2024-02-16	gamma-tocopherol/beta-tocopherol	rs62508088	TTPA encodes alpha tocopherol transfer protein which specifically binds the alpha-tocopherol form of vitamin E. The metabolite observed at this locus is the closely related gamma- or beta-tocopherol.	7887897	36357675	36357675
TTR	13.65	retinol (Vitamin A)	rs1667237	TTR encodes a thyroid hormone-binding protein which transports thryroxine and retinol.	4607556	36357675	36357675
TYMP	249.56	5-methyluridine (ribothymidine)	rs131805	TYMP encodes thymidine phosphorylase, which catalyzes the phosphorolysis of thymidine and deoxyuridine. These pyrimidines are metabolically linked to uridine.	7284378	36357675	36357675
UGT1A1|UGT1A10|UGT1A3|UGT1A4|UGT1A5|UGT1A6|UGT1A7|UGT1A8|UGT1A9	923.35	dimethylarginine (SDMA + ADMA)/bilirubin (Z,Z)	rs1976391	the UGT genes have UDP-glucuronosyltransferase activity, glucoronidating a variety of substrates. There are 10 paralogs at this locus which likely have different preferences for the different metabolites associated here.	25760529	36357675	36357675
UGT2B10	154.699	Cotinine glucuronidation	rs34100980	UGT2B10 encodes a UDP glucuronosyltransferase which glucuronidates cotinine to produce cotinine glucuronide	17576790	25293881	30239796
UGT2B15|UGT2B17	665.0798766737092	deoxycholic acid glucuronide	rs13121671	UGT2B15|UGT2B17 encode a pair of diphosphoglucuronosyltransferase that can act on steroids	8399210|8798464	35347128	35347128
UGT3A1	115.3579313726585	5alpha-pregnan-3beta,20beta-diol monosulfate (1)	rs6873506	UGT3A1 encodes a UDP glycosyltransferase. This enzyme has demonstrated activity against the bile acid ursodeoxycholic acid. The metabolite detected here is structurally related to the bile acids.	18981171	35347128	35347128
UMPS	220.06	orotate	rs2242247	UMPS encodes uridine monophosphate synthetase, the enzyme which converts orotic acid to uridine. Enzyme deficiency results in accumulation of orotic acid.	6893554	36357675	36357675
UPB1	44.33	3-ureidopropionate	rs143493067	UPB1 encodes a beta-ureidopropionase which takes the observed metabolite, 3-ureidopropanoate, and produces beta-alanine in the last step of pyrimidine degradation.	13538975	36357675	36357675
UPP1	33.16	5-methyluridine (ribothymidine)	rs7794100	UPP1 encodes uridine phosphorylase which catalyzes the interconversion of uridine and uracil.	7488099	36357675	36357675
VLDLR	9.176	Total Cholesterol	rs3780181	VLDLR encodes the very low density lipoprotein receptor	8294473	GLGC	30239796
XPNPEP2	77.76853040956932	prolylproline	rs4830164	XPNPEP2 encodes a protease which specifically cleaves at a proline residue. Prolylproline is a plausable substrate or product	15361070	35347128	35347128
XYLB	13.53	glycolate|urine	rs3132440	XYLB encodes a xylulokinase homolog which phosphorylates D-xylulose, a precursor of glycolate	9783918	26352407	30239796

## Sheet: S6
Supplementary Table 6. Candidate gene annotations from Karjalainen et al. 2024. High-impact loci from our study are highlighted. Genomic regions associated with metabolic traits. The genomic regions associated with the 233 NMR metabolic traits are indicated, along with candidate gene assignments and GWAS results for the lead SNP of the most significant metabolic trait within each region. GWAS was…
Region_ID	Chromosome	Region start (bp)	Region end (bp)	Lead metabolite	Lead variant (chr:pos:alleles)	Rsid	Consequence	Allele1	Allele2	Freq1	Effect	StdErr	P-value	-log(P-value)	Number of cohorts	Nearest gene	Candidate gene	Assigned to candidate gene based on	Number of metabolic traits with genome-wide significant associations (P < 1.8E-9) in the region	Number of significantly associated metabolic traits at lead variant	Significantly associated metabolic traits at lead variant	Does locus overlap with the loci identified in studies by Kettunen et al. (Nat Commun 7, 2016) and Gallois et al. (Nat Commun 10, 2019)?
1_1	1	411595	1437250	Ala	1:936210:A:C	rs3121569	upstream	a	c	0.8041	0.0412	0.0057	5.334e-13	12.27	25	HES4	HES4	Nearest gene	1	1	Ala;	No
1_2	1	1826009	2839427	LAbyFA	1:2332391:C:T	rs12037485	intron	t	c	0.464	-0.0324	0.004	1.185e-15	14.93	30	PEX10	PLCH2	Biology	1	1	LAbyFA;	No
1_3	1	15565188	16565188	Ala	1:16065188:C:T	rs150136696	missense	t	c	0.0329	0.1263	0.0204	5.762e-10	9.24	18	SLC25A34-AS1	SLC25A34	SNP function (missense variant)	1	1	Ala;	No
1_4	1	20416444	21417206	S-HDL-FC	1:20916444:A:G	rs588485	intron	a	g	0.2972	-0.028	0.0045	3.58e-10	9.45	31	CDA	CDA	LD with missense variant	1	1	S-HDL-FC;	No
1_5	1	23089214	24203118	Crea	1:23703118:C:G	rs10753555	downstream	c	g	0.7324	0.0278	0.0045	5.321e-10	9.27	33	TCEA3	TCEA3	Nearest gene	1	1	Crea;	No
1_6	1	24791697	26363694	M-LDL-P	1:25777743:C:T	rs6699113	intron	t	c	0.5306	0.0333	0.0041	2.291e-16	15.64	32	MACO1	LDLRAP1	Biology	57	55	ApoB;EstC;FAw6;FreeC;IDL-C;IDL-CE;IDL-FC;IDL-L;IDL-P;IDL-PL;IDL-TG;LA;LDL-C;LDL-TG;L-LDL-C;L-LDL-CE;L-LDL-CE_percent;L-LDL-FC;L-LDL-L;L-LDL-P;L-LDL-PL;L-LDL-PL_percent;L-LDL-TG;M-LDL-C;M-LDL-CE;M-LDL-CE_percent;M-LDL-FC;M-LDL-FC_percent;M-LDL-L;M-LDL-P;M-LDL-PL;M-LDL-PL_percent;M-LDL-TG;PUFA;Remnant-C;Serum-C;S-HDL-PL_percent;S-LDL-C;S-LDL-CE;S-LDL-CE_percent;S-LDL-FC;S-LDL-FC_percent;S-LDL-L;S-L…	No
1_7	1	26487646	27897604	ApoBbyApoA1	1:27284913:C:T	rs79598313	intron	t	c	0.03	0.1301	0.0128	2.904e-24	23.54	30	KDF1	NR0B2	Biology	103	98	ApoB;ApoBbyApoA1;EstC;FAw6;FreeC;HDL2-C;IDL-C;IDL-CE;IDL-FC;IDL-L;IDL-P;IDL-PL;IDL-TG;LA;LDL-C;LDL-TG;L-HDL-C;L-HDL-CE;L-HDL-FC;L-HDL-L;L-HDL-P;L-HDL-PL;L-HDL-TG_percent;L-LDL-C;L-LDL-CE;L-LDL-CE_percent;L-LDL-FC;L-LDL-FC_percent;L-LDL-L;L-LDL-P;L-LDL-PL;L-LDL-PL_percent;L-LDL-TG;M-HDL-C;M-HDL-CE;M-HDL-CE_percent;M-HDL-C_percent;M-HDL-FC;M-HDL-L;M-HDL-P;M-HDL-PL;M-HDL-TG_percent;M-LDL-C;M-LDL-CE;…	No
1_8	1	39051488	40927975	HDL2-C	1:39623307:A:T	rs10888682	intron	a	t	0.2978	-0.039	0.0044	6.175e-19	18.21	32	MACF1	MACF1	LD with missense variant	33	24	ApoA1;ApoBbyApoA1;HDL2-C;HDL-C;HDL-D;L-HDL-C;L-HDL-CE;L-HDL-FC;L-HDL-L;L-HDL-P;L-HDL-PL;M-HDL-C;M-HDL-CE;M-HDL-CE_percent;M-HDL-C_percent;M-HDL-FC;M-HDL-FC_percent;M-HDL-L;M-HDL-P;M-HDL-PL;XL-HDL-L;XL-HDL-P;XL-HDL-PL;XL-HDL-PL_percent;	No
1_9	1	48704135	58218293	IDL-FC	1:55505647:G:T	rs11591147	missense	t	g	0.0292	-0.4631	0.0146	4.96e-222	221.3	27	PCSK9	PCSK9	Biology	146	146	ApoA1;ApoB;ApoBbyApoA1;DHA;EstC;FALen;FAw3;FAw6;FAw6byFA;FreeC;HDL3-C;IDL-C;IDL-CE;IDL-CE_percent;IDL-C_percent;IDL-FC;IDL-FC_percent;IDL-L;IDL-P;IDL-PL;IDL-PL_percent;IDL-TG;IDL-TG_percent;LA;LAbyFA;LDL-C;LDL-TG;L-HDL-CE_percent;L-HDL-C_percent;L-HDL-TG_percent;L-LDL-C;L-LDL-CE;L-LDL-CE_percent;L-LDL-C_percent;L-LDL-FC;L-LDL-FC_percent;L-LDL-L;L-LDL-P;L-LDL-PL;L-LDL-PL_percent;L-LDL-TG;L-LDL-TG_…	Yes
1_10	1	62333402	63875116	M-HDL-TG	1:62936912:C:T	rs1007205	intron	t	c	0.3405	-0.1058	0.0042	9.94e-141	140	33	DOCK7	ANGPTL3	Biology	154	149	ApoA1;ApoB;ApoBbyApoA1;CLA;DAG;DHA;EstC;FAw3;FAw6;FreeC;GlycA;HDL-TG;IDL-C;IDL-CE;IDL-FC;IDL-FC_percent;IDL-L;IDL-P;IDL-PL;IDL-PL_percent;IDL-TG;Ile;LA;LDL-C;LDL-TG;L-HDL-CE_percent;L-HDL-C_percent;L-HDL-FC_percent;L-HDL-PL;L-HDL-TG;L-HDL-TG_percent;L-LDL-C;L-LDL-CE;L-LDL-CE_percent;L-LDL-FC;L-LDL-FC_percent;L-LDL-L;L-LDL-P;L-LDL-PL;L-LDL-TG;L-VLDL-C;L-VLDL-CE;L-VLDL-C_percent;L-VLDL-FC;L-VLDL-FC…	Yes
1_11	1	75597044	76976360	Gly	1:76217169:A:G	rs4646961	intron	a	g	0.2818	0.054	0.0054	8.37e-24	23.08	17	DLSTP1	DLSTP1	Nearest gene	1	1	Gly;	No
1_12	1	93052187	94389568	XL-HDL-FC	1:93822349:C:G	rs771458	intron	c	g	0.2004	0.0344	0.005	4.503e-12	11.35	33	DR1	CCDC18	LD with missense variant	13	10	ApoA1;HDL2-C;HDL-C;HDL-D;XL-HDL-C;XL-HDL-CE;XL-HDL-FC;XL-HDL-L;XL-HDL-P;XL-HDL-PL;	No
1_13	1	100117887	101172060	Leu	1:100643910:A:G	rs2810418	upstream	a	g	0.9147	-0.0494	0.0073	1.853e-11	10.73	31	LRRC39	DBT	Biology	1	1	Leu;	No
1_14	1	109186529	110970764	S-LDL-CE	1:109818530:C:T	rs646776	downstream	t	c	0.7769	0.1495	0.0047	1.43e-219	218.84	33	CELSR2	SORT1	Biology	132	129	ApoB;ApoBbyApoA1;DHA;EstC;FALen;FAw3;FAw6;FreeC;HDL3-C;IDL-C;IDL-CE;IDL-C_percent;IDL-FC;IDL-FC_percent;IDL-L;IDL-P;IDL-PL;IDL-TG;IDL-TG_percent;LA;LDL-C;LDL-D;LDL-TG;L-HDL-CE_percent;L-HDL-PL_percent;L-LDL-C;L-LDL-CE;L-LDL-CE_percent;L-LDL-C_percent;L-LDL-FC;L-LDL-FC_percent;L-LDL-L;L-LDL-P;L-LDL-PL;L-LDL-PL_percent;L-LDL-TG;L-LDL-TG_percent;L-VLDL-CE_percent;L-VLDL-C_percent;L-VLDL-PL_percent;L…	Yes
1_15	1	119700606	120844936	Gly	1:120254506:A:G	rs561931	upstream	a	g	0.3902	-0.0425	0.0049	7.465e-18	17.13	17	PHGDH	PHGDH	Biology	2	1	Gly;	No
1_16	1	150026406	151458836	S-HDL-PL	1:150842696:C:T	rs72992015	intron	t	c	0.1973	0.0468	0.0051	3.016e-20	19.52	32	ARNT	CERS2	Biology	15	15	Crea;HDL2-C;HDL-C;M-HDL-C;M-HDL-CE;M-HDL-FC;M-HDL-FC_percent;M-HDL-L;M-HDL-P;M-HDL-PL;S-HDL-FC;S-HDL-L;S-HDL-P;S-HDL-PL;S-VLDL-PL_percent;	No
1_17	1	154533308	155533308	Alb	1:155033308:A:G	rs11589479	splice_region	a	g	0.1539	0.0351	0.0056	4.665e-10	9.33	32	ADAM15	ADAM15	SNP function (splice region variant)	1	1	Alb;	No
1_18	1	160444356	162346557	M-HDL-CE	1:161194641:A:G	rs4656292	upstream	a	g	0.3768	-0.0476	0.0041	3.673e-31	30.43	33	TOMM40L	APOA2	Biology	53	22	HDL-TG;L-HDL-PL_percent;L-HDL-TG;L-HDL-TG_percent;M-HDL-C;M-HDL-CE;M-HDL-CE_percent;M-HDL-C_percent;M-HDL-FC;M-HDL-L;M-HDL-P;M-HDL-PL;M-HDL-PL_percent;S-HDL-FC;S-HDL-L;S-HDL-P;S-HDL-PL;S-HDL-PL_percent;S-HDL-TG_percent;S-VLDL-PL_percent;XL-HDL-TG;XL-HDL-TG_percent;	Yes
1_19	1	167401238	168401238	XL-VLDL-C_percent	1:167901238:C:T	rs185759645	intron	t	c	0.9895	0.2691	0.0435	6.286e-10	9.2	10	DCAF6	DCAF6	Nearest gene	1	1	XL-VLDL-C_percent;	No
1_20	1	178013411	179131012	HDL-D	1:178604633:A:C	rs2093770	intergenic	a	c	0.4226	0.027	0.0039	7.117e-12	11.15	33	MIR4424	ANGPTL1	Biology	13	13	HDL2-C;HDL-C;HDL-D;L-HDL-C;L-HDL-CE;L-HDL-FC;L-HDL-L;L-HDL-P;L-HDL-PL;XL-HDL-FC;XL-HDL-L;XL-HDL-P;XL-HDL-PL;	No
1_21	1	181615787	182709086	HDL-D	1:182171957:G:T	rs1779823	intron	t	g	0.3129	-0.0352	0.0042	7.178e-17	16.14	33	LINC01344	LINC01344	Nearest gene	28	27	ApoBbyApoA1;HDL2-C;HDL-D;L-HDL-C;L-HDL-CE;L-HDL-CE_percent;L-HDL-C_percent;L-HDL-FC;L-HDL-FC_percent;L-HDL-L;L-HDL-P;L-HDL-PL;L-HDL-PL_percent;M-HDL-CE_percent;M-HDL-C_percent;M-HDL-TG;M-HDL-TG_percent;S-HDL-TG;S-VLDL-C;S-VLDL-L;S-VLDL-PL;XL-HDL-CE_percent;XL-HDL-C_percent;XL-HDL-L;XL-HDL-P;XL-HDL-PL;XL-HDL-PL_percent;	No
1_22	1	204611275	205761963	GlycA	1:205114873:C:G	rs12048743	3_prime_UTR	c	g	0.5359	-0.0274	0.0042	7.544e-11	10.12	31	DSTYK	DSTYK	Nearest gene	1	1	GlycA;	No
1_23	1	206656555	207751518	Ala	1:207244221:G:T	rs2883211	intron	t	g	0.5089	-0.0389	0.0039	4.12e-23	22.39	33	PFKFB2	PFKFB2	Biology	3	2	Ala;Cit;	No
1_24	1	213645389	214659256	Gln	1:214150445:A:T	rs17712208	intron	a	t	0.0314	0.1399	0.0134	2.394e-25	24.62	30	PROX1-AS1	PROX1	Biology	2	2	Ala;Gln;	No
1_25	1	219142109	220165008	TGbyPG	1:219656701:G:T	rs1531096	intergenic	t	g	0.7027	0.0275	0.0043	2.049e-10	9.69	33	LYPLAL1-AS1	LYPLAL1	Biology	7	6	L-HDL-TG_percent;M-VLDL-L;M-VLDL-P;S-HDL-TG;S-VLDL-TG;TGbyPG;	No
1_26	1	220399648	221608912	HDL-C	1:220973563:C:T	rs2642442	intron	t	c	0.6912	0.0402	0.0043	3.578e-21	20.45	33	MTARC1	MTARC1	LD with missense variant	52	49	ApoA1;EstC;FreeC;HDL2-C;HDL3-C;HDL-C;HDL-D;IDL-C;IDL-CE;IDL-C_percent;IDL-FC;IDL-FC_percent;IDL-TG_percent;L-HDL-C;L-HDL-CE;L-HDL-FC;L-HDL-L;L-HDL-P;L-HDL-PL;L-LDL-C_percent;L-LDL-FC;M-HDL-C;M-HDL-CE;M-HDL-FC;M-HDL-FC_percent;M-HDL-L;M-HDL-P;M-HDL-PL;M-VLDL-CE_percent;M-VLDL-TG_percent;PC;Serum-C;S-HDL-TG_percent;S-LDL-FC;SM;S-VLDL-CE_percent;S-VLDL-C_percent;S-VLDL-TG_percent;TGbyPG;TotCho;TotPG…	No
1_27	1	229614579	230919557	TGbyPG	1:230294916:C:T	rs2144300	intron	t	c	0.5684	-0.0614	0.0041	6.913e-50	49.16	31	GALNT2	GALNT2	Biology	103	100	Acetone;ApoA1;ApoB;ApoBbyApoA1;bOHBut;HDL2-C;HDL-C;HDL-D;IDL-FC_percent;IDL-TG_percent;LDL-D;L-HDL-C;L-HDL-CE;L-HDL-FC;L-HDL-FC_percent;L-HDL-L;L-HDL-P;L-HDL-PL;L-HDL-TG;L-HDL-TG_percent;L-LDL-FC_percent;L-VLDL-C;L-VLDL-CE;L-VLDL-FC;L-VLDL-L;L-VLDL-P;L-VLDL-PL;L-VLDL-TG;M-HDL-C;M-HDL-CE;M-HDL-FC;M-HDL-FC_percent;M-HDL-L;M-HDL-P;M-HDL-PL;M-HDL-TG_percent;MUFAbyFA;M-VLDL-C;M-VLDL-CE;M-VLDL-CE_perce…	Yes
1_28	1	234240880	235376434	M-LDL-FC	1:234857676:C:T	rs484084	upstream	t	c	0.4526	-0.0415	0.004	2.071e-25	24.68	33	LINC01132	LINC01132	Nearest gene	63	62	ApoB;EstC;FAw6;FreeC;IDL-C;IDL-CE;IDL-FC;IDL-L;IDL-P;IDL-PL;LA;LDL-C;L-LDL-C;L-LDL-CE;L-LDL-CE_percent;L-LDL-C_percent;L-LDL-FC;L-LDL-L;L-LDL-P;L-LDL-PL;L-LDL-PL_percent;L-VLDL-PL_percent;M-LDL-C;M-LDL-CE;M-LDL-CE_percent;M-LDL-C_percent;M-LDL-FC;M-LDL-FC_percent;M-LDL-L;M-LDL-P;M-LDL-PL;M-LDL-PL_percent;PC;PUFA;Remnant-C;Serum-C;S-HDL-C;S-HDL-CE;S-HDL-CE_percent;S-HDL-C_percent;S-HDL-PL_percent;…	No
2_1	2	19831128	22444355	L-LDL-PL_percent	2:21288226:A:G	rs563290	intergenic	a	g	0.8174	-0.138	0.0052	7.43e-153	152.13	31	APOB	APOB	Biology	196	119	ApoA1;ApoB;ApoBbyApoA1;DHA;EstC;FAw3;FAw6;FreeC;HDL3-C;HDL-TG;IDL-C;IDL-CE;IDL-FC;IDL-FC_percent;IDL-L;IDL-P;IDL-PL;IDL-PL_percent;IDL-TG;LA;LDL-C;LDL-TG;L-HDL-CE_percent;L-HDL-C_percent;L-LDL-C;L-LDL-CE;L-LDL-CE_percent;L-LDL-C_percent;L-LDL-FC;L-LDL-FC_percent;L-LDL-L;L-LDL-P;L-LDL-PL;L-LDL-PL_percent;L-LDL-TG;L-VLDL-C_percent;L-VLDL-PL_percent;L-VLDL-TG_percent;M-HDL-CE_percent;M-HDL-C_percent…	Yes
2_2	2	26438494	29162228	VLDL-TG	2:27730940:C:T	rs1260326	missense,splice_region	t	c	0.3818	0.1134	0.0042	1.74e-162	161.76	31	GCKR	GCKR	Biology	190	189	Ala;Alb;ApoA1;ApoB;ApoBbyApoA1;Cit;CLA;Crea;DAG;DAGbyTG;DHA;EstC;FALen;FAw3;FAw6;FAw6byFA;Gln;Glol;GlycA;HDL3-C;HDL-D;HDL-TG;His;IDL-C_percent;IDL-FC_percent;IDL-L;IDL-P;IDL-PL_percent;IDL-TG;IDL-TG_percent;Ile;LA;LAbyFA;Lac;LDL-C;LDL-D;LDL-TG;Leu;L-HDL-C;L-HDL-CE;L-HDL-CE_percent;L-HDL-C_percent;L-HDL-FC;L-HDL-FC_percent;L-HDL-L;L-HDL-P;L-HDL-PL;L-HDL-PL_percent;L-HDL-TG_percent;L-LDL-CE;L-LDL-F…	Yes
2_3	2	42921344	44599582	IDL-CE	2:44072576:G:T	rs4299376	intron	t	g	0.708	-0.0631	0.0045	3.983e-44	43.4	31	ABCG8	ABCG8	Biology	122	98	ApoB;ApoBbyApoA1;EstC;FALen;FAw6;FreeC;IDL-C;IDL-CE;IDL-CE_percent;IDL-C_percent;IDL-FC;IDL-L;IDL-P;IDL-PL;IDL-PL_percent;IDL-TG_percent;LA;LDL-C;LDL-TG;L-LDL-C;L-LDL-CE;L-LDL-CE_percent;L-LDL-C_percent;L-LDL-FC;L-LDL-L;L-LDL-P;L-LDL-PL;L-LDL-PL_percent;L-LDL-TG;L-LDL-TG_percent;L-VLDL-C_percent;L-VLDL-TG_percent;M-HDL-CE_percent;M-HDL-C_percent;M-HDL-PL_percent;M-LDL-C;M-LDL-CE;M-LDL-CE_percent;…	Yes
2_4	2	62358457	63958074	S-LDL-PL_percent	2:62955387:A:G	rs360801	intron	a	g	0.6403	-0.0271	0.0041	4.162e-11	10.38	32	EHBP1	EHBP1	Nearest gene	13	4	IDL-FC;S-LDL-CE_percent;S-LDL-C_percent;S-LDL-PL_percent;	No
2_5	2	64611763	65874941	Val	2:65231806:A:T	rs2422358	intron	a	t	0.5672	-0.0806	0.0042	1.041e-83	82.98	33	SLC1A4	SLC1A4	Biology	3	3	Ala;Leu;Val;	Yes
2_6	2	73122663	74400900	Crea	2:73883072:A:G	rs13408433	intron	a	g	0.208	-0.0333	0.0051	4.862e-11	10.31	31	ALMS1P1	NAT8	Biology	1	1	Crea;	No
2_7	2	100261105	101370862	XL-HDL-FC_percent	2:100859622:A:G	rs6739695	intron	a	g	0.3319	-0.0287	0.0042	7.545e-12	11.12	32	LINC01104	LINC01104	Nearest gene	1	1	XL-HDL-FC_percent;	No
2_8	2	111720359	112720359	XL-HDL-FC_percent	2:112220359:C:T	rs1448187	intron	t	c	0.3095	-0.0349	0.0051	5.811e-12	11.24	29	MIR4435-2HG	MIR4435-2HG	Nearest gene	1	1	XL-HDL-FC_percent;	No
2_9	2	113338102	114365834	GlycA	2:113840575:C:G	rs10176274	upstream	c	g	0.6299	-0.0271	0.0043	2.393e-10	9.62	31	IL1F10	IL1F10	Biology	1	1	GlycA;	No
2_10	2	118073299	119356156	IDL-CE	2:118821597:C:G	rs72838098	intergenic	c	g	0.076	-0.0516	0.0078	3.86e-11	10.41	30	INSIG2	INSIG2	Biology	38	34	ApoB;ApoBbyApoA1;IDL-C;IDL-CE;IDL-FC;IDL-L;IDL-P;IDL-PL;LDL-C;L-LDL-C;L-LDL-CE;L-LDL-CE_percent;L-LDL-FC;L-LDL-L;L-LDL-P;L-LDL-PL;M-LDL-C;M-LDL-CE;M-LDL-FC;M-LDL-L;M-LDL-P;M-LDL-PL;Remnant-C;S-LDL-C;S-LDL-CE;S-LDL-C_percent;S-LDL-FC;S-LDL-L;S-LDL-P;S-LDL-PL_percent;XS-VLDL-C;XS-VLDL-CE;XS-VLDL-L;XS-VLDL-PL;	No
2_11	2	121476214	122500745	Crea	2:121997330:C:G	rs11692478	intron	c	g	0.8601	0.0414	0.006	3.765e-12	11.42	31	TFCP2L1	TFCP2L1	Nearest gene	1	1	Crea;	No
2_12	2	135271974	137320076	XL-HDL-FC	2:136707982:C:T	rs6754311	intron	t	c	0.6404	-0.0321	0.0045	6.327e-13	12.2	32	DARS-AS1	LCT	Biology	9	7	Ace;XL-HDL-C;XL-HDL-CE;XL-HDL-FC;XL-HDL-L;XL-HDL-P;XL-HDL-PL;	No
2_13	2	165001849	166144043	XL-HDL-PL	2:165513091:C:T	rs10195252	intron	t	c	0.6148	-0.0422	0.0041	2.162e-25	24.67	33	COBLL1	GRB14	Biology	84	82	ApoBbyApoA1;FAw6byFA;Gly;HDL2-C;HDL-C;HDL-D;IDL-FC_percent;Ile;LAbyFA;Leu;L-HDL-C;L-HDL-CE;L-HDL-C_percent;L-HDL-FC;L-HDL-FC_percent;L-HDL-L;L-HDL-P;L-HDL-PL;L-LDL-FC_percent;L-VLDL-C;L-VLDL-CE;L-VLDL-FC;L-VLDL-L;L-VLDL-P;L-VLDL-PL;L-VLDL-TG;M-HDL-C_percent;M-HDL-TG;M-HDL-TG_percent;M-VLDL-C;M-VLDL-CE;M-VLDL-CE_percent;M-VLDL-FC;M-VLDL-L;M-VLDL-P;M-VLDL-PL;M-VLDL-PL_percent;M-VLDL-TG;PUFAbyFA;Ser…	No
2_14	2	168776028	170333556	Glc	2:169763148:C:T	rs560887	intron	t	c	0.2913	-0.1177	0.0047	3.16e-139	138.5	33	G6PC2	G6PC2	Biology	16	1	Glc;	Yes
2_15	2	176392553	177392553	Crea	2:176892553:A:G	rs72914763	intergenic	a	g	0.9521	-0.059	0.0096	7.16e-10	9.15	32	LNPK	LNPK	Nearest gene	1	1	Crea;	No
2_16	2	187353717	188767470	Crea	2:188115375:A:C	rs72910669	intron	a	c	0.1092	0.0427	0.0065	5.053e-11	10.3	32	CALCRL	CALCRL	Nearest gene	1	1	Crea;	No
2_17	2	191002767	192396716	Gln	2:191740996:C:T	rs62182473	upstream	t	c	0.2622	-0.0518	0.0047	7.801e-28	27.11	30	GLS	GLS	Biology	1	1	Gln;	No
2_18	2	197761520	199416926	Gln	2:198883098:A:G	rs112922254	intron	a	g	0.183	-0.0344	0.0054	1.624e-10	9.79	31	PLCL1	PLCL1	Nearest gene	1	1	Gln;	No
2_19	2	202732004	204548840	PUFA	2:203496575:A:C	rs11693150	upstream	a	c	0.4902	-0.0301	0.0039	2.531e-14	13.6	33	FAM117B	FAM117B	Nearest gene	34	28	ApoA1;ApoB;EstC;FAw6;FreeC;LA;LDL-C;L-LDL-CE;M-LDL-C;M-LDL-CE;M-LDL-FC;M-LDL-L;M-LDL-P;M-LDL-PL;MUFA;PC;PUFA;Serum-C;S-LDL-C;S-LDL-CE;S-LDL-FC;S-LDL-L;S-LDL-P;S-LDL-PL;SM;TotCho;TotFA;TotPG;	No
2_20	2	206423092	214135638	Gly	2:211540507:A:C	rs1047891	missense	a	c	0.3225	0.4501	0.0052	0	1654.55	17	CPS1	CPS1	Biology	5	5	Ala;Crea;Gly;His;Phe;	Yes
2_21	2	217137885	218183836	Crea	2:217672824:A:G	rs1014680	intron	a	g	0.5694	0.0307	0.004	2.083e-14	13.68	33	TNP1	IGFBP5	Biology	1	1	Crea;	No
2_22	2	218779588	220860494	M-VLDL-TG	2:219699999:A:G	rs78058190	upstream	a	g	0.0676	0.0906	0.0099	5.293e-20	19.28	29	PRKAG3	PRKAG3	Biology	65	58	ApoB;ApoBbyApoA1;HDL2-C;IDL-TG;L-HDL-C;L-HDL-CE;L-HDL-FC;L-HDL-L;L-HDL-P;L-HDL-PL;L-LDL-FC_percent;L-VLDL-C;L-VLDL-CE;L-VLDL-FC;L-VLDL-L;L-VLDL-P;L-VLDL-PL;L-VLDL-TG;M-HDL-C_percent;M-HDL-TG_percent;MUFA;M-VLDL-C;M-VLDL-CE;M-VLDL-FC;M-VLDL-L;M-VLDL-P;M-VLDL-PL;M-VLDL-TG;Serum-TG;S-HDL-TG;S-HDL-TG_percent;S-LDL-TG;S-VLDL-FC;S-VLDL-L;S-VLDL-P;S-VLDL-PL;S-VLDL-TG;S-VLDL-TG_percent;TGbyPG;VLDL-C;VLDL…	No
2_23	2	226366226	227698983	XL-HDL-PL	2:227099854:C:T	rs2972147	intergenic	t	c	0.3506	0.0429	0.0042	4.366e-24	23.36	31	LOC646736	IRS1	Biology	75	73	ApoA1;ApoBbyApoA1;HDL2-C;HDL-C;HDL-D;IDL-FC_percent;Ile;Leu;L-HDL-C;L-HDL-CE;L-HDL-C_percent;L-HDL-FC;L-HDL-FC_percent;L-HDL-L;L-HDL-P;L-HDL-PL;L-HDL-TG_percent;L-VLDL-C;L-VLDL-CE;L-VLDL-FC;L-VLDL-L;L-VLDL-P;L-VLDL-PL;L-VLDL-TG;M-HDL-C;M-HDL-CE;M-HDL-TG_percent;M-VLDL-C;M-VLDL-CE;M-VLDL-FC;M-VLDL-L;M-VLDL-P;M-VLDL-PL;M-VLDL-TG;Serum-TG;S-HDL-TG;S-HDL-TG_percent;S-VLDL-FC;S-VLDL-L;S-VLDL-P;S-VLDL-…	No
3_1	3	11739931	13035739	EstC	3:12415839:C:T	rs2938396	intron	t	c	0.63	0.0319	0.0041	5.444e-15	14.26	33	PPARG	PPARG	Biology	55	39	ApoB;EstC;FAw6;FreeC;IDL-C;IDL-CE;IDL-FC;IDL-L;IDL-P;IDL-PL;LA;LDL-C;L-LDL-C;L-LDL-CE;L-LDL-CE_percent;L-LDL-C_percent;L-LDL-FC;L-LDL-L;L-LDL-P;L-LDL-PL;M-LDL-C;M-LDL-CE;M-LDL-CE_percent;M-LDL-FC;M-LDL-FC_percent;M-LDL-L;M-LDL-P;M-LDL-PL;PUFA;Remnant-C;Serum-C;S-LDL-C;S-LDL-CE;S-LDL-FC;S-LDL-FC_percent;S-LDL-L;S-LDL-P;S-LDL-PL;XS-VLDL-PL;	No
3_2	3	30253573	31258956	Ala	3:30758956:C:T	rs6800284	intergenic	t	c	0.4658	-0.0251	0.004	5.286e-10	9.28	31	GADL1	GADL1	Biology	1	1	Ala;	No
3_3	3	37935023	39074237	Crea	3:38444273:A:G	rs4678604	intron	a	g	0.5432	0.028	0.004	2.63e-12	11.58	32	XYLB	SLC22A14	Biology	1	1	Crea;	No
3_4	3	52352538	53585475	Crea	3:52852538:G:T	rs4687657	missense	t	g	0.2673	-0.0293	0.0046	2.005e-10	9.7	31	ITIH4-AS1	ITIH4	SNP function (missense variant)	1	1	Crea;	No
3_5	3	56915060	58962070	Serum-TG	3:57420366:A:G	rs13070695	intron	a	g	0.3073	-0.0296	0.0043	5.432e-12	11.27	33	DNAH12	DNAH12	LD with splice region variant	45	33	L-VLDL-C;L-VLDL-CE;L-VLDL-FC;L-VLDL-L;L-VLDL-P;L-VLDL-PL;L-VLDL-TG;M-VLDL-C;M-VLDL-CE;M-VLDL-FC;M-VLDL-L;M-VLDL-P;M-VLDL-PL;M-VLDL-TG;Serum-TG;S-VLDL-L;S-VLDL-P;S-VLDL-TG;VLDL-D;VLDL-TG;XL-VLDL-C;XL-VLDL-CE;XL-VLDL-L;XL-VLDL-P;XL-VLDL-PL;XL-VLDL-TG;XS-VLDL-TG;XXL-VLDL-C;XXL-VLDL-FC;XXL-VLDL-L;XXL-VLDL-P;XXL-VLDL-PL;XXL-VLDL-TG;	No
3_6	3	97803182	98962525	S-HDL-P	3:98383562:A:G	rs34211178	downstream	a	g	0.4416	0.0387	0.004	2.494e-22	21.6	33	ST3GAL6-AS1	ST3GAL6	Biology	17	16	HDL-D;L-HDL-PL_percent;L-HDL-TG;S-HDL-C;S-HDL-CE;S-HDL-FC;S-HDL-L;S-HDL-P;S-HDL-PL;XL-HDL-C;XL-HDL-CE;XL-HDL-FC;XL-HDL-L;XL-HDL-P;XL-HDL-PL;XL-HDL-TG;	No
3_7	3	119033256	120297879	ApoA1	3:119631814:A:G	rs6438552	intron	a	g	0.6008	-0.0259	0.004	6.524e-11	10.19	33	GSK3B	GSK3B	Biology	3	3	ApoA1;HDL2-C;HDL-C;	No
3_8	3	122464428	123637791	Ala	3:123093530:C:T	rs2124500	intron	t	c	0.2454	-0.0439	0.0047	5.64e-21	20.25	33	ADCY5	ADCY5	Biology	3	3	Ala;Glc;Tyr;	No
3_9	3	124368490	126594257	Gly	3:125905080:A:T	rs2364368	intron	a	t	0.6001	-0.0793	0.0049	1.211e-58	57.92	17	ALDH1L1	ALDH1L1	Biology	1	1	Gly;	Yes
3_10	3	132977701	134001529	LDL-D	3:133482230:A:G	rs8177271	intron	a	g	0.3397	0.0261	0.0041	2.422e-10	9.62	33	SRPRB	SRPRB	Nearest gene	2	1	LDL-D;	No
3_11	3	135298658	137159779	IDL-TG	3:135932359:C:T	rs687339	intergenic	t	c	0.7916	0.0475	0.0049	2.128e-22	21.67	33	MSL2	PCCB	Biology	65	63	ApoB;ApoBbyApoA1;HDL-TG;IDL-L;IDL-P;IDL-PL_percent;IDL-TG;LDL-TG;L-HDL-TG_percent;L-LDL-FC_percent;L-LDL-PL_percent;L-LDL-TG;L-VLDL-C;L-VLDL-CE;L-VLDL-FC;L-VLDL-L;L-VLDL-P;L-VLDL-PL;M-HDL-CE_percent;M-HDL-C_percent;M-HDL-TG;M-HDL-TG_percent;M-LDL-FC_percent;M-LDL-TG;MUFA;M-VLDL-C;M-VLDL-CE;M-VLDL-FC;M-VLDL-L;M-VLDL-P;M-VLDL-PL;Remnant-C;Serum-TG;S-HDL-FC;S-HDL-TG;S-HDL-TG_percent;S-LDL-FC_percent…	No
3_12	3	141150610	142325598	Crea	3:141674548:A:C	rs9815587	intron	a	c	0.8444	0.0394	0.0055	6.489e-13	12.19	33	TFDP2	TFDP2	Nearest gene	1	1	Crea;	No
3_13	3	159503677	160853328	Ala	3:160165608:G:T	rs17236473	intron	t	g	0.4681	-0.0368	0.0041	1.369e-19	18.86	31	TRIM59	SMC4	LD with splice region variant	2	2	Ala;Gln;	No
3_14	3	170072112	171246170	Glc	3:170705693:A:G	rs1514895	intergenic	a	g	0.7215	0.0439	0.0048	4.892e-20	19.31	31	SLC2A2	SLC2A2	Biology	7	1	Glc;	No
3_15	3	185820502	186976598	His	3:186454180:A:C	rs5030062	intron	a	c	0.6377	-0.0508	0.0041	1.313e-35	34.88	33	KNG1	KNG1	Biology	8	2	His;Phe;	No
4_1	4	2887148	3982678	GlycA	4:3452345:A:G	rs59950280	downstream	a	g	0.3209	0.0398	0.0045	1.499e-18	17.82	30	HGFAC	HGFAC	Biology	50	47	Alb;ApoB;FAw6;GlycA;HDL-D;L-LDL-FC_percent;L-VLDL-C;L-VLDL-FC;L-VLDL-L;L-VLDL-P;L-VLDL-PL;L-VLDL-TG;M-LDL-PL;MUFA;M-VLDL-C;M-VLDL-CE;M-VLDL-FC;M-VLDL-FC_percent;M-VLDL-L;M-VLDL-P;M-VLDL-PL;M-VLDL-TG;PUFA;Remnant-C;Serum-TG;SFA;S-HDL-L;S-HDL-P;S-LDL-FC;S-LDL-P;S-LDL-PL;S-VLDL-C;S-VLDL-CE;S-VLDL-FC;S-VLDL-L;S-VLDL-P;S-VLDL-PL;S-VLDL-TG;TGbyPG;TotFA;VLDL-C;VLDL-TG;XL-VLDL-L;XL-VLDL-P;XL-VLDL-PL;XL-V…	No
4_2	4	25652727	26652727	Alb	4:26152727:A:G	rs77849807	intergenic	a	g	0.9804	-0.1037	0.0169	8.815e-10	9.05	27	RBPJ	RBPJ	Nearest gene	1	1	Alb;	No
4_3	4	68797386	70099531	PC	4:69343287:A:G	rs976002	missense	a	g	0.761	-0.0482	0.005	4.403e-22	21.36	30	TMPRSS11E	TMPRSS11E	SNP function (missense variant)	56	52	ApoA1;ApoB;DHA;EstC;FAw3;FAw6;FreeC;HDL-TG;IDL-C;IDL-CE;IDL-FC;IDL-L;IDL-P;IDL-PL;IDL-TG;LA;LDL-TG;L-HDL-TG;L-LDL-L;L-LDL-P;L-LDL-PL;L-LDL-TG;M-HDL-PL;M-HDL-TG;M-LDL-P;M-LDL-PL;M-LDL-TG;MUFA;M-VLDL-FC_percent;PC;PUFA;Remnant-C;Serum-C;SFA;S-LDL-L;S-LDL-P;S-LDL-PL;S-LDL-TG;S-VLDL-C;S-VLDL-CE;S-VLDL-FC;TotCho;TotFA;TotPG;VLDL-C;XL-HDL-TG;XS-VLDL-C;XS-VLDL-CE;XS-VLDL-FC;XS-VLDL-L;XS-VLDL-P;XS-VLDL-P…	No
4_4	4	70103826	78193293	Alb	4:74033564:C:G	rs187918276	intron	c	g	0.0151	-0.8267	0.0362	1.64e-115	114.79	9	ANKRD17	ALB	Biology	124	111	Alb;ApoB;ApoBbyApoA1;EstC;FAw3;FAw6;FreeC;Gly;GlycA;HDL3-C;HDL-TG;IDL-C;IDL-CE;IDL-FC;IDL-L;IDL-P;IDL-PL;IDL-TG;LA;LDL-C;LDL-D;LDL-TG;L-HDL-CE_percent;L-HDL-C_percent;L-HDL-PL_percent;L-LDL-C;L-LDL-CE;L-LDL-CE_percent;L-LDL-C_percent;L-LDL-FC;L-LDL-FC_percent;L-LDL-L;L-LDL-P;L-LDL-PL;L-LDL-PL_percent;L-LDL-TG;L-VLDL-PL_percent;L-VLDL-TG_percent;M-HDL-CE_percent;M-HDL-TG;M-LDL-C;M-LDL-CE;M-LDL-CE_…	Yes
4_5	4	86725895	89819734	Val	4:89222827:C:T	rs7678928	intron	t	c	0.4392	0.1062	0.004	2.33e-156	155.63	33	PPM1K-DT	PPM1K	Biology	85	4	Ala;Ile;Leu;Val;	Yes
4_6	4	99306626	100999670	Tyr	4:100065917:C:T	rs6858148	upstream	t	c	0.653	-0.0335	0.0042	8.736e-16	15.06	33	ADH4	ADH4	Biology	7	1	Tyr;	No
4_7	4	102426923	103783117	XL-HDL-C	4:103188709:C:T	rs13107325	missense	t	c	0.0676	-0.0777	0.0095	2.352e-16	15.63	29	SLC39A8	SLC39A8	SNP function (missense variant)	7	7	HDL-D;XL-HDL-C;XL-HDL-CE;XL-HDL-FC;XL-HDL-L;XL-HDL-P;XL-HDL-PL;	No
4_8	4	109742896	111931444	M-HDL-TG_percent	4:110638824:C:T	rs114816312	missense	t	c	0.0082	0.1957	0.0284	5.538e-12	11.26	23	PLA2G12A	PLA2G12A	Biology	3	2	M-HDL-TG_percent;S-HDL-TG_percent;	No
4_9	4	148479174	149482559	Tyr	4:148979174:G:T	rs1021956	intron	t	g	0.8178	-0.0337	0.0053	1.896e-10	9.72	31	ARHGAP10	ARHGAP10	Nearest gene	1	1	Tyr;	No
4_10	4	154943645	156046242	Phe	4:155471982:A:C	rs28365897	upstream	a	c	0.8129	-0.0575	0.0051	4.534e-29	28.34	31	PLRG1	FGB	Biology	2	1	Phe;	No
4_11	4	186615632	187718723	Phe	4:187157458:G:T	rs4253252	intron	t	g	0.4784	-0.0847	0.0039	1.99e-104	103.7	33	KLKB1	KLKB1	Biology	6	6	Ace;Gly;His;Leu;Phe;Tyr;	Yes
5_1	5	14065808	15386422	Cit	5:14870691:C:G	rs10065666	intron	c	g	0.4463	0.0866	0.0049	4.418e-69	68.35	30	ANKH	ANKH	Biology	1	1	Cit;	Yes
5_2	5	38855135	40634064	Crea	5:39421736:A:G	rs11951093	intron	a	g	0.4022	0.0405	0.0041	3.138e-23	22.5	33	DAB2	DAB2	Nearest gene	1	1	Crea;	No
5_3	5	40956969	43254808	Acetone	5:41927423:A:G	rs277414	intron	a	g	0.7464	0.0663	0.0047	1.143e-44	43.94	31	FBXO4	OXCT1	Biology	2	2	Acetone;bOHBut;	No
5_4	5	52771420	53783630	M-VLDL-TG	5:53283630:A:T	rs1694068	intron	a	t	0.6017	0.0281	0.0041	1.2e-11	10.92	32	MIR581	ARL15	Biology	20	19	L-VLDL-C;L-VLDL-FC;L-VLDL-L;L-VLDL-P;L-VLDL-PL;L-VLDL-TG;M-VLDL-FC;M-VLDL-L;M-VLDL-P;M-VLDL-PL;M-VLDL-TG;Serum-TG;S-VLDL-TG;TGbyPG;VLDL-D;VLDL-TG;XL-VLDL-L;XL-VLDL-P;XL-VLDL-TG;	No
5_5	5	55294632	56376283	M-VLDL-TG	5:55861894:A:G	rs9687846	intron	a	g	0.181	0.0547	0.0052	1.603e-25	24.8	32	C5orf67	C5orf67	Nearest gene	80	80	ApoB;ApoBbyApoA1;FAw6byFA;HDL2-C;HDL-C;HDL-D;IDL-FC_percent;IDL-PL_percent;IDL-TG;Ile;Leu;L-HDL-C;L-HDL-CE;L-HDL-FC;L-HDL-FC_percent;L-HDL-L;L-HDL-P;L-HDL-PL;L-LDL-FC_percent;L-VLDL-C;L-VLDL-CE;L-VLDL-FC;L-VLDL-L;L-VLDL-P;L-VLDL-PL;L-VLDL-TG;M-HDL-TG;M-HDL-TG_percent;MUFA;M-VLDL-C;M-VLDL-CE;M-VLDL-FC;M-VLDL-L;M-VLDL-P;M-VLDL-PL;M-VLDL-PL_percent;M-VLDL-TG;PUFAbyFA;Remnant-C;Serum-TG;S-HDL-TG;S-HD…	No
5_6	5	67241066	68558683	Crea	5:68047026:A:C	rs34391887	intergenic	a	c	0.1348	-0.0419	0.0061	8.062e-12	11.09	32	LINC02198	LINC02198	Nearest gene	1	1	Crea;	No
5_7	5	71449079	73446717	XL-HDL-FC_percent	5:72351708:A:T	rs166304	intron	a	t	0.4588	0.0291	0.0039	7.144e-14	13.15	33	FCHO2	FCHO2	Biology	8	2	XL-HDL-FC;XL-HDL-FC_percent;	No
5_8	5	73742002	75724867	L-LDL-CE	5:74656539:C:T	rs12916	3_prime_UTR	t	c	0.5693	-0.0782	0.004	1.486e-86	85.83	33	HMGCR	HMGCR	Biology	127	127	ApoB;ApoBbyApoA1;EstC;FALen;FAw6;FreeC;IDL-C;IDL-CE;IDL-CE_percent;IDL-C_percent;IDL-FC;IDL-FC_percent;IDL-L;IDL-P;IDL-PL;IDL-PL_percent;IDL-TG;IDL-TG_percent;LA;LAbyFA;LDL-C;LDL-TG;L-HDL-CE_percent;L-LDL-C;L-LDL-CE;L-LDL-CE_percent;L-LDL-C_percent;L-LDL-FC;L-LDL-FC_percent;L-LDL-L;L-LDL-P;L-LDL-PL;L-LDL-PL_percent;L-LDL-TG;L-LDL-TG_percent;L-VLDL-C;L-VLDL-CE;L-VLDL-C_percent;L-VLDL-PL_percent;L-…	Yes
5_9	5	94722156	96219294	Glc	5:95539536:C:T	rs4869273	intron	t	c	0.6766	0.0292	0.0045	5.993e-11	10.22	33	MIR583	PCSK1	Biology	2	1	Glc;	No
5_10	5	122372040	123577189	L-LDL-C_percent	5:123053647:C:T	rs171777	intergenic	t	c	0.5494	0.026	0.004	8.93e-11	10.05	33	CSNK1G3	CSNK1G3	Nearest gene	5	5	L-LDL-CE_percent;L-LDL-C_percent;M-LDL-CE_percent;M-LDL-C_percent;S-LDL-C_percent;	No
5_11	5	130914650	132944301	LDL-D	5:131778716:A:G	rs6874639	intron	a	g	0.769	-0.0366	0.0047	1.082e-14	13.97	33	IRF1-AS1	IRF1	Biology	21	7	LDL-D;L-LDL-C_percent;M-LDL-C_percent;S-HDL-CE_percent;S-HDL-C_percent;S-HDL-PL_percent;S-LDL-C_percent;	No
5_12	5	150192706	151223155	Ala	5:150692706:G:T	rs146767775	downstream	t	g	0.0117	0.1312	0.0212	6.413e-10	9.19	30	SLC36A2	SLC36A2	Biology	1	1	Ala;	No
5_13	5	155716982	157119180	ApoB	5:156397673:A:G	rs6882345	intergenic	a	g	0.6449	0.048	0.0041	7.146e-32	31.15	33	TIMD4	TIMD4	Biology	111	109	ApoB;ApoBbyApoA1;DHA;EstC;FAw3;FAw6;FreeC;IDL-C;IDL-CE;IDL-FC;IDL-L;IDL-P;IDL-PL;IDL-PL_percent;IDL-TG;LA;LDL-C;LDL-TG;L-LDL-C;L-LDL-CE;L-LDL-CE_percent;L-LDL-FC;L-LDL-FC_percent;L-LDL-L;L-LDL-P;L-LDL-PL;L-LDL-PL_percent;L-LDL-TG;L-VLDL-C;L-VLDL-CE;L-VLDL-FC;L-VLDL-L;L-VLDL-P;L-VLDL-PL;L-VLDL-PL_percent;L-VLDL-TG;M-HDL-TG;M-LDL-C;M-LDL-CE;M-LDL-CE_percent;M-LDL-FC;M-LDL-FC_percent;M-LDL-L;M-LDL-P…	No
5_14	5	157485730	158485730	VLDL-D	5:157985730:C:G	rs1465573	intergenic	c	g	0.8098	-0.0321	0.0052	6.213e-10	9.21	32	EBF1	EBF1	Biology	1	1	VLDL-D;	No
5_15	5	174391148	175448943	Gln	5:174948943:C:T	rs34907038	missense	t	c	0.0058	0.255	0.0324	3.782e-15	14.42	25	SFXN1	SFXN1	Biology	1	1	Gln;	No
5_16	5	175826948	177355627	Phe	5:176841339:C:T	rs2545801	upstream	t	c	0.2944	-0.0935	0.0047	4.766e-88	87.32	29	F12	F12	Biology	6	5	Ace;Gly;His;Leu;Phe;	Yes
6_1	6	1	763937	XL-HDL-FC_percent	6:261343:C:T	rs148813665	intergenic	t	c	0.0569	0.0597	0.0094	1.895e-10	9.72	29	DUSP22	DUSP22	Nearest gene	1	1	XL-HDL-FC_percent;	No
6_2	6	6556502	7730680	Crea	6:7119134:A:G	rs13208234	intron	a	g	0.608	0.0296	0.0042	1.445e-12	11.84	32	RREB1	RREB1	Nearest gene	1	1	Crea;	No
6_3	6	10430908	11589529	DHAbyFA	6:11050803:C:G	rs4601123	intron	c	g	0.2138	-0.0644	0.0049	5.629e-39	38.25	31	ELOVL2	ELOVL2	Biology	2	2	DHA;DHAbyFA;	No
6_4	6	15607068	16648743	L-LDL-PL_percent	6:16113321:A:G	rs7776156	downstream	a	g	0.4708	0.0335	0.004	3.003e-17	16.52	33	MYLIP	MYLIP	Biology	50	48	ApoB;EstC;FAw6;FreeC;IDL-C;IDL-CE;IDL-FC;IDL-L;IDL-P;IDL-PL;LA;LDL-C;L-LDL-C;L-LDL-CE;L-LDL-CE_percent;L-LDL-C_percent;L-LDL-FC;L-LDL-L;L-LDL-P;L-LDL-PL;L-LDL-PL_percent;M-LDL-C;M-LDL-CE;M-LDL-CE_percent;M-LDL-C_percent;M-LDL-FC;M-LDL-FC_percent;M-LDL-L;M-LDL-P;M-LDL-PL;M-LDL-PL_percent;PUFA;Remnant-C;Serum-C;S-LDL-C;S-LDL-CE;S-LDL-CE_percent;S-LDL-C_percent;S-LDL-FC;S-LDL-FC_percent;S-LDL-L;S-LD…	No
6_5	6	20149254	21227570	Ala	6:20694228:C:T	rs4710941	intron	t	c	0.1946	0.036	0.005	6.891e-13	12.16	33	CDKAL1	CDKAL1	Biology	2	1	Ala;	No
6_6	6	24952783	33438261	SFAbyFA	6:32136547:G:T	rs1061808	3_prime_UTR	t	g	0.3816	-0.0496	0.0041	6.34e-34	33.2	30	PPT2-EGFL8	HLA	Biology	153	2	MUFAbyFA;SFAbyFA;	Yes
6_7	6	33965215	35886872	ApoA1	6:34592090:A:G	rs6907508	intron	a	g	0.857	0.0582	0.006	2.058e-22	21.69	31	ILRUN	ILRUN	Biology	64	25	ApoA1;HDL2-C;HDL3-C;HDL-C;HDL-D;L-HDL-C;L-HDL-CE;L-HDL-FC;L-HDL-L;L-HDL-P;L-HDL-PL;M-HDL-C;M-HDL-CE;M-HDL-FC;M-HDL-FC_percent;M-HDL-L;M-HDL-P;M-HDL-PL;PC;TotCho;TotPG;XL-HDL-FC;XL-HDL-L;XL-HDL-P;XL-HDL-PL;	No
6_8	6	38782371	39784184	Gln	6:39284184:A:G	rs3734618	intron	a	g	0.5081	-0.0242	0.004	1.335e-09	8.87	32	KCNK16	KCNK16	Biology	1	1	Gln;	No
6_9	6	41486269	44328573	XL-HDL-CE_percent	6:43757896:A:C	rs998584	downstream	a	c	0.4905	0.0394	0.004	9.672e-23	22.01	32	VEGFA	VEGFA	Biology	85	67	ApoBbyApoA1;HDL2-C;HDL-C;HDL-D;IDL-FC_percent;L-HDL-C;L-HDL-CE;L-HDL-C_percent;L-HDL-FC;L-HDL-FC_percent;L-HDL-L;L-HDL-P;L-HDL-PL;L-LDL-FC_percent;L-VLDL-C;L-VLDL-CE;L-VLDL-FC;L-VLDL-L;L-VLDL-P;L-VLDL-PL;L-VLDL-TG;M-HDL-C_percent;M-HDL-TG_percent;MUFA;M-VLDL-C;M-VLDL-CE;M-VLDL-FC;M-VLDL-L;M-VLDL-P;M-VLDL-PL;M-VLDL-TG;Serum-TG;S-HDL-TG;S-HDL-TG_percent;S-VLDL-FC;S-VLDL-L;S-VLDL-P;S-VLDL-PL;S-VLDL-…	No
6_10	6	51945000	53238427	Phe	6:52713999:A:G	rs7747087	intron	a	g	0.5839	0.0321	0.004	1.825e-15	14.74	32	GSTA5	GSTA2	LD with missense variant	9	2	M-HDL-TG;Phe;	No
6_11	6	90467337	91467337	TotFA	6:90967337:A:C	rs143415093	intron	a	c	0.0042	0.3199	0.0506	2.472e-10	9.61	17	BACH2	BACH2	Nearest gene	3	3	SFA;TotFA;TotPG;	No
6_12	6	100100097	101100097	L-LDL-PL_percent	6:100600097:C:T	rs17789218	intergenic	t	c	0.7699	-0.0289	0.0048	1.411e-09	8.85	32	MCHR2-AS1	MCHR2-AS1	Nearest gene	1	1	L-LDL-PL_percent;	No
6_13	6	110458980	112953123	Tyr	6:111556834:C:T	rs12206654	intron	t	c	0.8684	-0.1649	0.0061	2.74e-162	161.56	33	SLC16A10	SLC16A10	Biology	1	1	Tyr;	Yes
6_14	6	115705351	116921127	FAw6	6:116309649:C:T	rs3798236	intron	t	c	0.6669	0.0291	0.0043	1.01e-11	11	32	TPI1P3	FRK	LD with splice region variant	6	5	FAw6;FreeC;LA;PUFA;Serum-C;	No
6_15	6	126704623	128032807	ApoBbyApoA1	6:127440047:C:T	rs577721086	5_prime_UTR	t	c	0.9429	0.0723	0.0094	1.204e-14	13.92	30	RSPO3	RSPO3	Nearest gene	42	40	ApoBbyApoA1;HDL2-C;HDL-C;HDL-D;L-HDL-C;L-HDL-CE;L-HDL-FC;L-HDL-L;L-HDL-P;L-HDL-PL;L-LDL-FC_percent;L-VLDL-C;L-VLDL-CE;L-VLDL-L;L-VLDL-P;L-VLDL-PL;M-HDL-TG_percent;M-VLDL-C;M-VLDL-CE;M-VLDL-FC;M-VLDL-L;M-VLDL-P;M-VLDL-PL;M-VLDL-TG;Serum-TG;S-HDL-TG;S-VLDL-C;S-VLDL-FC;S-VLDL-L;S-VLDL-P;S-VLDL-PL;S-VLDL-TG;TGbyPG;VLDL-C;VLDL-D;VLDL-TG;XL-HDL-L;XL-HDL-P;XL-HDL-PL;XS-VLDL-TG;	No
6_16	6	131397278	132450798	Gln	6:131931092:C:T	rs2245133	intron	t	c	0.8043	0.0326	0.0053	6.545e-10	9.18	30	MED23	MED23	Nearest gene	1	1	Gln;	No
6_17	6	139328916	140344429	S-VLDL-L	6:139834012:G:T	rs632057	intergenic	t	g	0.3947	0.0282	0.0041	9.62e-12	11.02	31	LINC01625	LINC01625	Nearest gene	25	22	ApoBbyApoA1;L-LDL-FC_percent;L-VLDL-C;L-VLDL-CE;L-VLDL-L;L-VLDL-PL;M-VLDL-C;M-VLDL-CE;M-VLDL-FC;M-VLDL-L;M-VLDL-P;M-VLDL-PL;Serum-TG;S-VLDL-C;S-VLDL-FC;S-VLDL-L;S-VLDL-P;S-VLDL-PL;S-VLDL-TG;VLDL-C;VLDL-TG;XS-VLDL-TG;	No
6_18	6	159742487	161943939	XXL-VLDL-TG	6:161010118:A:G	rs10455872	intron	a	g	0.9298	0.2035	0.0085	3.42e-126	125.47	32	LPA	LPA	Biology	183	118	CLA;DAG;FALen;FAw6byFA;GlycA;HDL-TG;IDL-FC;IDL-FC_percent;IDL-PL_percent;IDL-TG_percent;Ile;LAbyFA;LDL-C;L-HDL-CE_percent;L-HDL-FC;L-HDL-FC_percent;L-HDL-PL_percent;L-LDL-C_percent;L-LDL-FC;L-LDL-FC_percent;L-LDL-PL_percent;L-VLDL-C;L-VLDL-CE;L-VLDL-CE_percent;L-VLDL-FC;L-VLDL-FC_percent;L-VLDL-L;L-VLDL-P;L-VLDL-PL;L-VLDL-TG;M-HDL-C_percent;M-HDL-FC_percent;M-HDL-TG;M-HDL-TG_percent;M-LDL-C;M-LDL…	Yes
7_1	7	443950	1793010	L-LDL-TG	7:1081618:A:G	rs12690826	intron	a	g	0.7779	0.052	0.0049	1.794e-26	25.75	31	GPR146	CYP2W1	Biology	79	42	FreeC;HDL-D;HDL-TG;IDL-C;IDL-FC;IDL-L;IDL-P;IDL-PL;IDL-TG;LDL-TG;L-HDL-L;L-HDL-P;L-HDL-TG;L-LDL-PL_percent;L-LDL-TG;L-LDL-TG_percent;L-VLDL-TG_percent;M-HDL-CE_percent;M-LDL-TG;M-LDL-TG_percent;M-VLDL-CE_percent;M-VLDL-C_percent;M-VLDL-PL_percent;M-VLDL-TG_percent;PC;Serum-C;S-LDL-TG;SM;S-VLDL-FC_percent;TotCho;TotPG;XL-HDL-FC;XL-HDL-L;XL-HDL-P;XL-HDL-PL;XL-HDL-TG;XS-VLDL-C;XS-VLDL-CE;XS-VLDL-FC;…	No
7_2	7	5898414	6989614	XL-HDL-CE	7:6419333:C:G	rs861369	intron	c	g	0.5055	-0.0292	0.0041	6.014e-13	12.22	31	RAC1	DAGLB	Biology	8	5	XL-HDL-C;XL-HDL-CE;XL-HDL-FC;XL-HDL-L;XL-HDL-P;	No
7_3	7	14398282	15566045	Glc	7:15062983:C:T	rs2215383	intergenic	t	c	0.4721	-0.0461	0.0042	4.757e-28	27.32	33	DGKB	DGKB	Biology	1	1	Glc;	No
7_4	7	16784577	18522260	HDL2-C	7:17919258:G:T	rs4142995	intron	t	g	0.3876	-0.0323	0.0041	6.043e-15	14.22	31	SNX13	SNX13	Nearest gene	45	22	ApoA1;HDL2-C;HDL-C;HDL-D;L-HDL-C;L-HDL-CE;L-HDL-FC;L-HDL-FC_percent;L-HDL-L;L-HDL-P;L-HDL-PL;L-HDL-TG_percent;M-HDL-TG_percent;S-HDL-TG_percent;TGbyPG;XL-HDL-C;XL-HDL-CE;XL-HDL-FC;XL-HDL-L;XL-HDL-P;XL-HDL-PL;XL-HDL-TG_percent;	No
7_5	7	20974610	22194705	IDL-P	7:21611970:G:T	rs73066485	intron	t	g	0.791	-0.0497	0.0048	4.139e-25	24.38	33	DNAH11	DNAH11	Nearest gene	73	72	ApoB;ApoBbyApoA1;EstC;FAw6;FreeC;IDL-C;IDL-CE;IDL-FC;IDL-L;IDL-P;IDL-PL;IDL-TG;LA;LDL-C;LDL-TG;L-LDL-C;L-LDL-CE;L-LDL-CE_percent;L-LDL-C_percent;L-LDL-FC;L-LDL-L;L-LDL-P;L-LDL-PL;L-LDL-PL_percent;L-LDL-TG;L-VLDL-PL_percent;M-LDL-C;M-LDL-CE;M-LDL-CE_percent;M-LDL-FC;M-LDL-FC_percent;M-LDL-L;M-LDL-P;M-LDL-PL;M-LDL-PL_percent;M-LDL-TG;MUFA;M-VLDL-CE;M-VLDL-C_percent;PC;PUFA;Remnant-C;Serum-C;SFA;S-L…	Yes
7_6	7	25436614	26536724	S-LDL-C_percent	7:25991826:C:T	rs4722551	upstream	t	c	0.8254	-0.0545	0.0052	2.367e-25	24.63	33	MIR148A	MIR148A	Nearest gene	52	49	FreeC;IDL-C;IDL-CE;IDL-FC;IDL-FC_percent;IDL-L;IDL-P;IDL-PL;LAbyFA;LDL-C;L-LDL-C;L-LDL-CE;L-LDL-CE_percent;L-LDL-C_percent;L-LDL-FC;L-LDL-L;L-LDL-P;L-LDL-PL;L-LDL-PL_percent;M-LDL-C;M-LDL-CE;M-LDL-CE_percent;M-LDL-C_percent;M-LDL-FC;M-LDL-L;M-LDL-P;M-LDL-PL_percent;M-VLDL-CE_percent;M-VLDL-PL_percent;S-HDL-CE_percent;S-HDL-C_percent;S-HDL-PL;S-HDL-PL_percent;S-LDL-C;S-LDL-CE;S-LDL-CE_percent;S-LD…	No
7_7	7	27639386	28759233	Tyr	7:28156606:C:G	rs4722758	intron	c	g	0.7512	0.0475	0.005	1.516e-21	20.82	31	JAZF1-AS1	JAZF1-AS1	Nearest gene	1	1	Tyr;	No
7_8	7	43678743	45122286	Glc	7:44219338:A:G	rs2300584	intron	a	g	0.7661	-0.0704	0.005	3.664e-45	44.44	33	GCK	GCK	Biology	74	1	Glc;	Yes
7_9	7	46208387	47253684	Crea	7:46753491:A:C	rs700750	intron	a	c	0.6519	0.0298	0.0042	1.08e-12	11.97	32	LOC730338	LOC730338	Nearest gene	1	1	Crea;	No
7_10	7	49799077	51302631	Glc	7:50763624:G:T	rs2190502	intron	t	g	0.326	0.034	0.0053	1.016e-10	9.99	31	GRB10	GRB10	Biology	4	1	Glc;	No
7_11	7	55452097	56965237	Gly	7:56079744:A:G	rs11238389	intron	a	g	0.246	-0.0675	0.0056	5.95e-33	32.23	17	PSPH	PSPH	Biology	1	1	Gly;	No
7_12	7	71437194	73623473	S-VLDL-TG	7:72976123:C:T	rs13225450	upstream	t	c	0.1218	-0.1242	0.0062	1.68e-89	88.77	31	BCL7B	MLXIPL	Biology	145	139	ApoB;ApoBbyApoA1;Cit;DAG;DHA;FALen;FAw3;FAw6;FAw6byFA;Gln;GlycA;HDL2-C;HDL-C;HDL-D;HDL-TG;IDL-C_percent;IDL-FC_percent;IDL-PL_percent;IDL-TG;IDL-TG_percent;Ile;LA;LAbyFA;LDL-D;LDL-TG;L-HDL-C;L-HDL-CE;L-HDL-CE_percent;L-HDL-C_percent;L-HDL-FC;L-HDL-FC_percent;L-HDL-L;L-HDL-P;L-HDL-PL;L-HDL-PL_percent;L-HDL-TG_percent;L-LDL-C_percent;L-LDL-FC_percent;L-LDL-TG_percent;L-VLDL-C;L-VLDL-CE;L-VLDL-CE_pe…	Yes
7_13	7	76787127	78090681	Crea	7:77452430:C:T	rs10249075	intron	t	c	0.2595	0.0311	0.0045	3.808e-12	11.42	33	PHTF2	PTPN12	LD with splice region variant	1	1	Crea;	No
7_14	7	86586931	87633366	S-HDL-PL_percent	7:87132916:C:T	rs1055302	downstream	t	c	0.1401	0.0394	0.0058	9.499e-12	11.02	32	ABCB1	ABCB1	Biology	1	1	S-HDL-PL_percent;	No
7_15	7	94404876	95455528	HDL-D	7:94953895:A:G	rs705379	5_prime_UTR	a	g	0.4383	-0.0333	0.0041	1.983e-16	15.7	32	PON1	PON1	Biology	12	9	HDL-D;L-HDL-PL_percent;L-HDL-TG;XL-HDL-C;XL-HDL-CE;XL-HDL-L;XL-HDL-P;XL-HDL-PL;XL-HDL-TG;	No
7_16	7	129922934	130966854	ApoBbyApoA1	7:130463192:C:G	rs6467315	intergenic	c	g	0.4733	-0.0279	0.004	4.905e-12	11.31	32	KLF14	KLF14	Biology	35	21	ApoBbyApoA1;HDL2-C;L-HDL-C;L-HDL-CE;L-HDL-FC;L-VLDL-CE;M-HDL-TG_percent;M-VLDL-C;M-VLDL-CE;M-VLDL-FC;M-VLDL-L;M-VLDL-PL;Serum-TG;S-HDL-TG_percent;S-VLDL-FC;S-VLDL-L;S-VLDL-P;S-VLDL-PL;S-VLDL-TG;VLDL-C;XS-VLDL-TG;	No
7_17	7	149708971	150826819	L-HDL-PL	7:150213314:A:C	rs7784050	intron	a	c	0.7394	0.0285	0.0045	2.158e-10	9.67	33	GIMAP7	ABCB8	Biology	5	4	HDL2-C;L-HDL-L;L-HDL-P;L-HDL-PL;	No
7_18	7	150896971	151923196	Crea	7:151414329:C:T	rs10265221	intron	t	c	0.7355	-0.0489	0.0047	1.275e-25	24.89	31	LOC644090	LOC644090	Nearest gene	1	1	Crea;	Yes
7_19	7	154519285	155524830	DHA	7:155019285:A:G	rs4134496	intergenic	a	g	0.1421	0.0393	0.0065	1.254e-09	8.9	33	INSIG1	INSIG1	Biology	1	1	DHA;	No
8_1	8	7605405	12166768	Gly	8:9183358:A:G	rs9987289	intron	a	g	0.1194	0.1349	0.0076	5.341e-71	70.27	17	LOC157273	PPP1R3B	Biology	150	102	Acetone;Ace;Alb;ApoA1;bOHBut;EstC;FAw6;FAw6byFA;FreeC;Gly;HDL2-C;HDL3-C;HDL-C;HDL-D;IDL-C;IDL-CE;IDL-CE_percent;IDL-C_percent;IDL-FC;IDL-FC_percent;IDL-L;IDL-P;IDL-PL;IDL-TG_percent;LA;LDL-C;L-HDL-C;L-HDL-CE;L-HDL-FC;L-HDL-L;L-HDL-P;L-HDL-PL;L-HDL-TG_percent;L-LDL-C;L-LDL-CE;L-LDL-CE_percent;L-LDL-C_percent;L-LDL-FC;L-LDL-L;L-LDL-P;L-LDL-PL;L-LDL-TG_percent;M-HDL-C;M-HDL-CE;M-HDL-CE_percent;M-HDL…	Yes
8_2	8	16869376	20556640	S-VLDL-TG	8:19912370:A:G	rs115849089	intergenic	a	g	0.1176	-0.1941	0.0064	7.76e-201	200.11	30	LPL	LPL	Biology	160	150	ApoA1;ApoB;ApoBbyApoA1;DAG;FALen;FAw3;FAw6;FAw6byFA;GlycA;HDL2-C;HDL3-C;HDL-C;HDL-D;HDL-TG;IDL-C_percent;IDL-FC_percent;IDL-PL_percent;IDL-TG;IDL-TG_percent;Ile;LA;LAbyFA;LDL-TG;L-HDL-C;L-HDL-CE;L-HDL-CE_percent;L-HDL-C_percent;L-HDL-FC;L-HDL-FC_percent;L-HDL-L;L-HDL-P;L-HDL-PL;L-HDL-TG_percent;L-LDL-C_percent;L-LDL-FC_percent;L-LDL-TG;L-LDL-TG_percent;L-VLDL-C;L-VLDL-CE;L-VLDL-FC;L-VLDL-FC_perce…	Yes
8_3	8	23228271	24277006	Crea	8:23777006:A:G	rs17786744	intergenic	a	g	0.5892	-0.0271	0.0042	7.216e-11	10.14	32	STC1	STC1	Biology	1	1	Crea;	No
8_4	8	49484515	50525772	Ala	8:50001216:A:G	rs13270448	intergenic	a	g	0.4404	0.0257	0.0042	7.652e-10	9.12	30	PPDPFL	PPDPFL	Nearest gene	1	1	Ala;	No
8_5	8	54910392	55951142	PUFA	8:55410392:C:T	rs10283206	intergenic	t	c	0.2154	0.0307	0.0049	3.167e-10	9.5	32	SOX17	SOX17	Biology	14	14	ApoB;FAw6;M-LDL-L;M-LDL-PL;PUFA;Remnant-C;S-LDL-L;S-LDL-P;S-VLDL-C;S-VLDL-CE;XS-VLDL-FC;XS-VLDL-L;XS-VLDL-P;XS-VLDL-PL;	No
8_6	8	58811697	59902570	XL-HDL-TG	8:59393273:A:G	rs4738684	intergenic	a	g	0.3489	0.0291	0.0043	1.218e-11	10.91	30	CYP7A1	CYP7A1	Biology	13	13	ApoB;FAw6;FreeC;HDL-TG;LA;M-LDL-PL;M-VLDL-CE;Remnant-C;SFA;S-LDL-PL;S-VLDL-PL_percent;XL-HDL-TG;XXL-VLDL-CE;	No
8_7	8	115964988	117342110	XS-VLDL-PL	8:116671848:A:G	rs4876611	intron	a	g	0.2875	-0.0367	0.0044	6.901e-17	16.16	32	TRPS1	TRPS1	Nearest gene	72	53	ApoB;EstC;FAw6;FreeC;IDL-C;IDL-CE;IDL-FC;IDL-L;IDL-P;IDL-PL;IDL-TG;LA;LDL-C;LDL-TG;L-LDL-C;L-LDL-CE;L-LDL-FC;L-LDL-FC_percent;L-LDL-L;L-LDL-P;L-LDL-PL;L-LDL-PL_percent;L-LDL-TG;M-LDL-C;M-LDL-CE;M-LDL-FC_percent;M-LDL-L;M-LDL-P;M-LDL-PL;M-LDL-TG;MUFA;PC;PUFA;Remnant-C;Serum-C;S-LDL-C;S-LDL-CE;S-LDL-FC_percent;S-LDL-L;S-LDL-P;S-LDL-PL;S-LDL-TG;SM;S-VLDL-C;S-VLDL-CE;TotFA;XS-VLDL-C;XS-VLDL-CE;XS-VLD…	No
8_8	8	117684783	118725198	Glc	8:118217915:A:G	rs4300038	intergenic	a	g	0.3288	-0.0445	0.0048	7.829e-21	20.11	30	SLC30A8	SLC30A8	Biology	1	1	Glc;	No
8_9	8	125928616	127145810	S-VLDL-PL	8:126482077:A:G	rs2954021	intron	a	g	0.4891	0.0911	0.0041	5.62e-111	110.25	30	TRIB1	TRIB1	Biology	180	170	ApoB;ApoBbyApoA1;bOHBut;Cit;CLA;DAG;DAGbyTG;DHA;EstC;FAw3;FAw6;FAw6byFA;FreeC;Gln;Gly;GlycA;HDL2-C;HDL-C;HDL-D;HDL-TG;IDL-C;IDL-CE;IDL-FC;IDL-FC_percent;IDL-L;IDL-P;IDL-PL;IDL-PL_percent;IDL-TG;IDL-TG_percent;Ile;LA;LAbyFA;LDL-C;LDL-TG;Leu;L-HDL-C;L-HDL-CE;L-HDL-CE_percent;L-HDL-C_percent;L-HDL-FC;L-HDL-FC_percent;L-HDL-L;L-HDL-P;L-HDL-PL;L-HDL-PL_percent;L-HDL-TG_percent;L-LDL-C;L-LDL-CE;L-LDL-C…	Yes
8_10	8	133828355	134832960	His	8:134332355:C:T	rs11776164	intergenic	t	c	0.8388	-0.0371	0.0055	1.147e-11	10.94	32	NDRG1	NDRG1	Nearest gene	1	1	His;	No
8_11	8	143775144	146139726	His	8:145639726:C:T	rs2272662	missense	t	c	0.4227	-0.0374	0.0045	5.963e-17	16.22	27	SLC39A4	SLC39A4	SNP function (missense variant)	27	1	His;	No
9_1	9	3782536	8922105	Gly	9:6533092:C:G	rs138640017	missense	c	g	0.9894	-1.0487	0.0417	2.95e-139	138.53	7	GLDC	GLDC	Biology	4	1	Gly;	Yes
9_2	9	14785329	15805378	HDL3-C	9:15304782:A:C	rs686030	intron	a	c	0.8657	0.0498	0.0059	2.047e-17	16.69	32	TTC39B	TTC39B	Biology	18	17	ApoA1;HDL3-C;HDL-C;LDL-D;LDL-TG;L-HDL-FC_percent;L-HDL-PL_percent;L-LDL-TG;M-LDL-TG;S-HDL-PL_percent;XL-HDL-C;XL-HDL-CE;XL-HDL-FC;XL-HDL-L;XL-HDL-P;XL-HDL-PL;XL-HDL-TG;	Yes
9_3	9	16345726	17409110	ApoBbyApoA1	9:16901228:C:T	rs13300853	intergenic	t	c	0.4045	0.0296	0.0041	8.432e-13	12.07	31	BNC2	BNC2	Nearest gene	15	14	ApoB;ApoBbyApoA1;M-HDL-TG_percent;Remnant-C;S-LDL-FC_percent;S-VLDL-C;S-VLDL-CE;S-VLDL-FC;S-VLDL-L;S-VLDL-P;S-VLDL-PL;VLDL-C;XS-VLDL-L;XS-VLDL-P;	No
9_4	9	21633284	22634253	Glc	9:22133284:A:G	rs10965250	intergenic	a	g	0.1841	-0.0351	0.0058	1.41e-09	8.85	31	CDKN2B-AS1	CDKN2B-AS1	Biology	1	1	Glc;	No
9_5	9	70897747	72058377	Crea	9:71558377:A:G	rs1056265	intron	a	g	0.6918	-0.0316	0.0043	1.955e-13	12.71	33	LOC101927069	PIP5K1B	Nearest gene	1	1	Crea;	No
9_6	9	91715734	92730747	S-HDL-C_percent	9:92218310:C:T	rs2031968	upstream	t	c	0.4981	0.0245	0.004	9.014e-10	9.05	32	GADD45G	GADD45G	Nearest gene	1	1	S-HDL-C_percent;	No
9_7	9	106831727	108175422	XL-HDL-CE	9:107664301:C:T	rs1883025	intron	t	c	0.2471	-0.0739	0.0047	5.263e-56	55.28	30	ABCA1	ABCA1	Biology	108	88	ApoA1;ApoB;EstC;FAw3;FAw6;FreeC;HDL2-C;HDL3-C;HDL-C;HDL-D;HDL-TG;IDL-C;IDL-CE;IDL-FC;IDL-L;IDL-P;IDL-PL;IDL-PL_percent;LA;LDL-C;LDL-D;LDL-TG;L-HDL-C;L-HDL-CE;L-HDL-FC;L-HDL-L;L-HDL-P;L-HDL-PL;L-HDL-PL_percent;L-HDL-TG;L-LDL-C;L-LDL-CE;L-LDL-CE_percent;L-LDL-FC;L-LDL-L;L-LDL-P;L-LDL-PL;L-LDL-PL_percent;L-LDL-TG;L-VLDL-FC_percent;L-VLDL-PL_percent;M-LDL-C;M-LDL-CE;M-LDL-FC;M-LDL-L;M-LDL-P;M-LDL-PL;…	Yes
9_8	9	116583803	117599995	GlycA	9:117083803:A:C	rs150611042	upstream	a	c	0.0714	0.0706	0.0089	1.787e-15	14.75	32	ORM1	ORM1	Biology	2	1	GlycA;	No
9_9	9	130965481	132013370	L-LDL-FC	9:131497832:C:T	rs3750329	intron	t	c	0.1234	-0.0425	0.0063	1.792e-11	10.75	31	LOC100506100	LOC100506100	Nearest gene	21	21	FreeC;IDL-C;IDL-CE;IDL-FC;IDL-L;IDL-P;IDL-PL;LDL-C;L-LDL-C;L-LDL-CE;L-LDL-FC;L-LDL-L;L-LDL-P;L-LDL-PL;M-LDL-C;M-LDL-CE;M-LDL-FC;M-LDL-L;S-LDL-C;S-LDL-CE;S-LDL-FC;	No
9_10	9	135542264	136861079	XS-VLDL-C	9:136155000:C:T	rs635634	upstream	t	c	0.187	0.0749	0.005	2.806e-51	50.55	33	ABO	ABO	Biology	109	107	ApoB;ApoBbyApoA1;EstC;FALen;FAw6;FAw6byFA;FreeC;His;IDL-C;IDL-CE;IDL-CE_percent;IDL-C_percent;IDL-FC;IDL-FC_percent;IDL-L;IDL-P;IDL-PL;IDL-TG_percent;LA;LDL-C;LDL-TG;L-HDL-CE_percent;L-HDL-C_percent;L-HDL-PL_percent;L-LDL-C;L-LDL-CE;L-LDL-CE_percent;L-LDL-C_percent;L-LDL-FC;L-LDL-L;L-LDL-P;L-LDL-PL;L-LDL-PL_percent;L-LDL-TG;L-LDL-TG_percent;L-VLDL-CE_percent;L-VLDL-C_percent;L-VLDL-PL_percent;L-V…	Yes
9_11	9	138819847	140874147	MUFAbyFA	9:140358581:C:T	rs4962237	missense	t	c	0.0799	0.0744	0.0087	1.364e-17	16.87	25	PNPLA7	PNPLA7	Biology	3	1	MUFAbyFA;	No
10_1	10	399071	1399071	Crea	10:899071:A:T	rs80282103	intron	a	t	0.9177	-0.0527	0.0072	3.673e-13	12.43	33	LARP4B	LARP4B	Nearest gene	1	1	Crea;	No
10_2	10	2637445	3639540	Lac	10:3139540:A:G	rs34538474	intron	a	g	0.6091	-0.0289	0.0043	2.207e-11	10.66	33	PFKP	PFKP	Biology	1	1	Lac;	No
10_3	10	4825308	5825308	LAbyFA	10:5325308:C:T	rs75857264	intron	t	c	0.1777	0.0308	0.0051	1.137e-09	8.94	33	LINC02561	LINC02561	Nearest gene	1	1	LAbyFA;	Yes
10_4	10	15730372	16730372	XL-HDL-PL	10:16230372:G:T	rs11593981	intergenic	t	g	0.2766	-0.028	0.0046	1.314e-09	8.88	31	PTER	PTER	Nearest gene	1	1	XL-HDL-PL;	No
10_5	10	45452745	46703352	ApoA1	10:46021631:C:T	rs10900223	intron	t	c	0.7477	-0.0357	0.0045	2.438e-15	14.61	33	MARCHF8	MARCHF8	LD with missense variant	24	19	ApoA1;HDL2-C;HDL-C;HDL-D;L-HDL-C;L-HDL-CE;L-HDL-FC;L-HDL-L;L-HDL-P;L-HDL-PL;M-HDL-PL;PC;TotCho;XL-HDL-C;XL-HDL-CE;XL-HDL-FC;XL-HDL-L;XL-HDL-P;XL-HDL-PL;	No
10_6	10	51652773	52686476	IDL-C_percent	10:52186368:C:T	rs34672995	intron	t	c	0.7775	-0.0287	0.0047	1.085e-09	8.96	32	SGMS1	SGMS1	Biology	1	1	IDL-C_percent;	No
10_7	10	64261387	65900352	S-VLDL-TG_percent	10:65313819:A:G	rs9919429	intron	a	g	0.5242	-0.0492	0.0039	9.425e-37	36.03	33	JMJD1C	NRBF2	Biology	71	59	DHAbyFA;FAw3byFA;Gln;Gly;GlycA;HDL-D;IDL-CE_percent;IDL-C_percent;IDL-FC_percent;IDL-TG_percent;L-LDL-C_percent;L-VLDL-C;L-VLDL-CE_percent;L-VLDL-C_percent;L-VLDL-FC;L-VLDL-L;L-VLDL-P;L-VLDL-PL;L-VLDL-TG;L-VLDL-TG_percent;M-VLDL-CE_percent;M-VLDL-C_percent;M-VLDL-FC;M-VLDL-L;M-VLDL-P;M-VLDL-PL;M-VLDL-TG;M-VLDL-TG_percent;Serum-TG;S-LDL-C_percent;S-LDL-TG_percent;S-VLDL-CE_percent;S-VLDL-C_percent…	No
10_8	10	73550218	75214177	Val	10:74067286:C:T	rs10762510	intergenic	t	c	0.5852	0.0274	0.0042	1.036e-10	9.98	31	DNAJB12	DNAJB12	Nearest gene	8	1	Val;	No
10_9	10	88320592	89459701	Val	10:88820592:A:T	rs17096421	intron	a	t	0.9467	-0.0632	0.0096	3.674e-11	10.43	32	GLUD1	GLUD1	Biology	1	1	Val;	No
10_10	10	93932000	95346093	S-VLDL-L	10:94843535:C:T	rs12359135	intergenic	t	c	0.4672	0.0339	0.0041	8.014e-17	16.1	31	CYP26A1	CYP26A1	Biology	72	66	ApoB;ApoBbyApoA1;HDL-D;IDL-TG;LDL-TG;L-HDL-C;L-HDL-CE;L-HDL-CE_percent;L-HDL-C_percent;L-HDL-FC;L-HDL-L;L-HDL-P;L-LDL-FC_percent;L-LDL-TG;L-VLDL-C;L-VLDL-CE;L-VLDL-FC;L-VLDL-L;L-VLDL-P;L-VLDL-PL;L-VLDL-TG;M-HDL-TG;M-HDL-TG_percent;M-LDL-FC_percent;M-VLDL-C;M-VLDL-CE;M-VLDL-FC;M-VLDL-L;M-VLDL-P;M-VLDL-PL;M-VLDL-TG;Remnant-C;Serum-TG;S-HDL-TG;S-LDL-TG;S-VLDL-C;S-VLDL-CE;S-VLDL-FC;S-VLDL-L;S-VLDL-P;…	No
10_11	10	98477917	99972722	Gln	10:99359412:C:T	rs7078003	intron	t	c	0.1825	0.1094	0.0053	4.62e-96	95.34	32	C10orf62	HOGA1	Biology	2	2	Ala;Gln;	Yes
10_12	10	101176309	102861333	SFAbyFA	10:102075479:A:G	rs603424	intron	a	g	0.1859	0.0871	0.0052	8.091e-62	61.09	33	PKD2L1	SCD	Biology	2	2	MUFAbyFA;SFAbyFA;	Yes
10_13	10	103428374	104618634	S-HDL-C_percent	10:104118634:C:T	rs76633616	intron	t	c	0.9388	-0.0513	0.0084	1.267e-09	8.9	33	GBF1	ELOVL3	Biology	3	2	S-HDL-CE_percent;S-HDL-C_percent;	No
10_14	10	113401194	115321527	HDL-C	10:113921825:A:G	rs2792735	intron	a	g	0.7089	-0.0443	0.0044	1.695e-23	22.77	31	GPAM	GPAM	Biology	51	45	ApoA1;bOHBut;EstC;FreeC;HDL2-C;HDL3-C;HDL-C;HDL-D;IDL-FC;IDL-FC_percent;IDL-TG_percent;L-HDL-C;L-HDL-CE;L-HDL-FC;L-HDL-L;L-HDL-P;L-HDL-PL;L-LDL-FC;M-HDL-C;M-HDL-CE;M-HDL-FC;M-HDL-FC_percent;M-HDL-L;M-HDL-P;M-HDL-PL;M-VLDL-CE_percent;M-VLDL-TG_percent;PC;Serum-C;S-HDL-TG_percent;S-VLDL-CE_percent;S-VLDL-C_percent;S-VLDL-TG;S-VLDL-TG_percent;TGbyPG;TotCho;TotPG;XL-HDL-C;XL-HDL-CE;XL-HDL-FC;XL-HDL-L…	No
10_15	10	117894551	118904620	DHA	10:118394551:C:G	rs2286779	intron	c	g	0.5295	0.0285	0.0041	3.116e-12	11.51	32	PNLIPRP2	PNLIPRP2	Biology	3	2	DHA;FAw3;	No
10_16	10	124160458	125181576	L-VLDL-PL_percent	10:124670269:A:G	rs2293435	5_prime_UTR	a	g	0.541	0.0266	0.0043	3.853e-10	9.41	32	FAM24A	FAM24B	LD with missense variant	1	1	L-VLDL-PL_percent;	No
10_17	10	134797996	135842782	Acetone	10:135297996:A:G	rs2265898	intron	a	g	0.0205	-0.1046	0.0163	1.205e-10	9.92	31	SCART1	CYP2E1	Biology	1	1	Acetone;	No
11_1	11	1667850	2684848	Glc	11:2181073:A:G	rs3842752	3_prime_UTR,missense	a	g	0.2041	0.0424	0.0055	8.332e-15	14.08	30	INS	INS	Biology	1	1	Glc;	No
11_2	11	5201074	6201074	S-LDL-PL_percent	11:5701074:A:C	rs11601507	missense	a	c	0.0896	-0.0591	0.0075	2.266e-15	14.64	31	TRIM5	TRIM5	SNP function (missense variant)	42	42	ApoB;EstC;FreeC;IDL-C;IDL-CE;IDL-FC;IDL-L;IDL-P;IDL-PL;LDL-C;L-LDL-C;L-LDL-CE;L-LDL-CE_percent;L-LDL-FC;L-LDL-L;L-LDL-P;L-LDL-PL;L-LDL-PL_percent;L-LDL-TG;M-LDL-C;M-LDL-CE;M-LDL-CE_percent;M-LDL-C_percent;M-LDL-FC;M-LDL-FC_percent;M-LDL-L;M-LDL-P;M-LDL-PL;M-LDL-PL_percent;Remnant-C;Serum-C;S-HDL-PL_percent;S-LDL-C;S-LDL-CE;S-LDL-CE_percent;S-LDL-C_percent;S-LDL-FC;S-LDL-FC_percent;S-LDL-L;S-LDL-P…	No
11_3	11	7731605	8782818	Gln	11:8255408:A:C	rs2168101	intron	a	c	0.3292	-0.0587	0.0047	1.402e-35	34.85	29	LMO1	LMO1	Nearest gene	2	2	Ala;Gln;	No
11_4	11	14365399	15365399	S-VLDL-TG	11:14865399:C:T	rs150090666	stop_gained	t	c	0.0014	-0.5111	0.0789	9.213e-11	10.04	10	PDE3B	PDE3B	Biology	2	2	S-VLDL-TG;XS-VLDL-TG;	No
11_5	11	17898958	19164241	M-LDL-TG	11:18632984:C:T	rs10128711	intron	t	c	0.315	-0.0342	0.0043	1.808e-15	14.74	33	SPTY2D1OS	SPTY2D1OS	Nearest gene	51	46	EstC;FAw6;FreeC;IDL-C;IDL-CE;IDL-FC;IDL-L;IDL-P;IDL-PL;IDL-TG;LDL-C;LDL-TG;L-LDL-C;L-LDL-CE;L-LDL-FC;L-LDL-L;L-LDL-P;L-LDL-PL;L-LDL-PL_percent;L-LDL-TG;M-LDL-C;M-LDL-CE;M-LDL-FC;M-LDL-FC_percent;M-LDL-L;M-LDL-P;M-LDL-PL;M-LDL-PL_percent;M-LDL-TG;PUFA;Serum-C;S-LDL-C;S-LDL-CE;S-LDL-FC;S-LDL-FC_percent;S-LDL-L;S-LDL-P;S-LDL-PL;S-LDL-PL_percent;S-LDL-TG;SM;XS-VLDL-C;XS-VLDL-FC;XS-VLDL-L;XS-VLDL-P;XS…	No
11_6	11	30249090	31276952	Crea	11:30760335:C:T	rs3925584	intergenic	t	c	0.5528	0.0372	0.0041	9.659e-20	19.02	31	DCDC1	DCDC1	Nearest gene	1	1	Crea;	No
11_7	11	34361897	35505768	Ala	11:34969112:A:G	rs11539202	missense	a	g	0.6971	0.0302	0.0045	2.903e-11	10.54	31	MIR1343	PDHX	Biology	1	1	Ala;	No
11_8	11	45827136	52081244	HDL-D	11:47286290:C:T	rs7120118	intron	t	c	0.639	-0.0478	0.0041	2.849e-31	30.55	33	NR1H3	NR1H3	Biology	70	61	ApoA1;ApoBbyApoA1;HDL2-C;HDL-C;HDL-D;IDL-FC_percent;L-HDL-C;L-HDL-CE;L-HDL-CE_percent;L-HDL-C_percent;L-HDL-FC;L-HDL-FC_percent;L-HDL-L;L-HDL-P;L-HDL-PL;L-HDL-PL_percent;L-HDL-TG_percent;L-LDL-FC_percent;L-VLDL-C;L-VLDL-CE;L-VLDL-L;L-VLDL-P;L-VLDL-PL;M-HDL-C;M-HDL-CE;M-HDL-CE_percent;M-HDL-C_percent;M-HDL-TG;M-HDL-TG_percent;M-VLDL-C;M-VLDL-CE;M-VLDL-FC;M-VLDL-L;M-VLDL-P;M-VLDL-PL;M-VLDL-TG;Serum…	Yes
11_9	11	54296787	57778733	M-HDL-C_percent	11:55048738:C:T	rs74217009	intron	t	c	0.1522	0.0416	0.0057	3.697e-13	12.43	31	TRIM48	TRIM48	Nearest gene	6	5	HDL2-C;HDL-C;M-HDL-CE_percent;M-HDL-C_percent;M-HDL-TG_percent;	No
11_10	11	58982841	64521821	UnsatDeg	11:61600342:A:C	rs174574	intron	a	c	0.3576	-0.319	0.0042	0	1273.05	33	FADS1	FADS1-2-3	Biology	181	176	ApoA1;CLA;CLAbyFA;DHA;DHAbyFA;EstC;FAw3;FAw3byFA;FAw6;FreeC;HDL2-C;HDL3-C;HDL-C;HDL-D;IDL-C;IDL-CE;IDL-CE_percent;IDL-C_percent;IDL-FC;IDL-FC_percent;IDL-L;IDL-P;IDL-PL;IDL-PL_percent;IDL-TG_percent;LA;LAbyFA;LDL-C;LDL-D;L-HDL-C;L-HDL-CE;L-HDL-C_percent;L-HDL-FC;L-HDL-FC_percent;L-HDL-L;L-HDL-P;L-HDL-PL;L-HDL-PL_percent;L-HDL-TG;L-LDL-C;L-LDL-CE;L-LDL-CE_percent;L-LDL-C_percent;L-LDL-FC;L-LDL-FC_…	Yes
11_11	11	67322607	69309700	FAw3byFA	11:68562328:C:T	rs2229738	missense	t	c	0.1086	-0.1637	0.0074	3.9e-109	108.41	30	CPT1A	CPT1A	Biology	20	18	DHA;DHAbyFA;FAw3;FAw3byFA;HDL-D;MUFAbyFA;PUFAbyFA;S-HDL-TG;S-HDL-TG_percent;S-VLDL-TG_percent;UnsatDeg;XL-HDL-C;XL-HDL-CE;XL-HDL-FC;XL-HDL-L;XL-HDL-P;XL-HDL-PL;XS-VLDL-TG_percent;	Yes
11_12	11	73609553	74617379	Ala	11:74109553:C:T	rs78431863	upstream	t	c	0.0407	0.0691	0.0106	8.497e-11	10.07	32	PGM2L1	PGM2L1	Nearest gene	1	1	Ala;	No
11_13	11	74944605	76161517	M-HDL-PL	11:75452364:A:G	rs10793125	upstream	a	g	0.8928	0.0801	0.0066	2.611e-34	33.58	31	MOGAT2	DGAT2	Biology	35	28	ApoA1;DHA;DHAbyFA;FAw3;FAw3byFA;HDL2-C;HDL-C;L-HDL-L;L-HDL-P;L-HDL-PL;M-HDL-C;M-HDL-CE;M-HDL-FC;M-HDL-L;M-HDL-P;M-HDL-PL;M-HDL-TG;PC;S-HDL-FC;S-HDL-L;S-HDL-P;S-HDL-PL;S-HDL-PL_percent;S-VLDL-PL_percent;TotCho;TotPG;UnsatDeg;XL-HDL-TG_percent;	No
11_14	11	92166563	93227874	Glc	11:92708710:C:G	rs10830963	intron	c	g	0.6862	-0.0756	0.0046	1.483e-60	59.83	33	MTNR1B	MTNR1B	Biology	2	2	Ala;Glc;	Yes
11_15	11	115879889	118003084	S-VLDL-TG	11:116648917:C:G	rs964184	3_prime_UTR	c	g	0.8494	-0.2533	0.0057	0	431.92	31	ZPR1	APOA5	Biology	205	189	Acetone;ApoB;ApoBbyApoA1;CLA;CLAbyFA;DAG;DAGbyTG;DHA;EstC;FALen;FAw3;FAw3byFA;FAw6;FAw6byFA;FreeC;GlycA;HDL2-C;HDL-C;HDL-D;HDL-TG;IDL-CE;IDL-C_percent;IDL-FC_percent;IDL-L;IDL-P;IDL-PL;IDL-PL_percent;IDL-TG;IDL-TG_percent;Ile;LA;LAbyFA;LDL-C;LDL-D;LDL-TG;Leu;L-HDL-C;L-HDL-CE;L-HDL-CE_percent;L-HDL-C_percent;L-HDL-FC;L-HDL-FC_percent;L-HDL-L;L-HDL-P;L-HDL-PL;L-HDL-PL_percent;L-HDL-TG_percent;L-LDL…	Yes
11_16	11	122028352	123043314	TotCho	11:122543314:A:G	rs11218744	intron	a	g	0.2519	0.0279	0.0046	9.181e-10	9.04	33	UBASH3B	UBASH3B	Nearest gene	3	2	PC;TotCho;	No
11_17	11	125571349	126753877	L-HDL-PL_percent	11:126228000:C:T	rs59379014	intron	t	c	0.0771	0.0668	0.0075	5.136e-19	18.29	33	ST3GAL4	ST3GAL4	Biology	67	58	ApoB;ApoBbyApoA1;HDL-D;IDL-C;IDL-CE;IDL-FC;IDL-L;IDL-P;IDL-PL;LDL-C;L-HDL-C;L-HDL-CE;L-HDL-CE_percent;L-HDL-C_percent;L-HDL-FC;L-HDL-L;L-HDL-P;L-HDL-PL;L-HDL-PL_percent;L-LDL-C;L-LDL-CE;L-LDL-CE_percent;L-LDL-FC;L-LDL-L;L-LDL-P;L-LDL-PL;M-LDL-C;M-LDL-CE;M-LDL-CE_percent;M-LDL-FC;M-LDL-FC_percent;M-LDL-L;M-LDL-P;M-LDL-PL;Remnant-C;S-HDL-C;S-HDL-CE;S-HDL-PL_percent;S-LDL-C;S-LDL-CE;S-LDL-CE_percent…	No
11_18	11	130168271	131168271	XS-VLDL-C	11:130668271:C:G	rs187956906	intergenic	c	g	0.0037	0.309	0.0471	5.199e-11	10.28	16	LINC02551	LINC02551	Nearest gene	9	9	Remnant-C;S-VLDL-C;S-VLDL-CE;VLDL-C;XS-VLDL-C;XS-VLDL-CE;XS-VLDL-FC;XS-VLDL-L;XS-VLDL-P;	No
12_1	12	1	1123129	Crea	12:349298:C:T	rs10774021	intron	t	c	0.6405	0.0298	0.0041	6.107e-13	12.21	33	LOC102723544	SLC6A13	Biology	2	1	Crea;	No
12_2	12	3790249	4884844	Glc	12:4384844:G:T	rs76895963	intron	t	g	0.9755	0.1285	0.0171	5.363e-14	13.27	29	CCND2-AS1	CCND2	Biology	5	3	Glc;Ile;L-LDL-FC_percent;	No
12_3	12	8672646	9813304	PUFA	12:9296354:A:C	rs11513245	intergenic	a	c	0.6855	-0.0269	0.0043	2.834e-10	9.55	33	PZP	PZP	LD with missense variant	3	3	FAw6;LA;PUFA;	No
12_4	12	19968423	21951395	XS-VLDL-C_percent	12:21331549:C:T	rs4149056	missense	t	c	0.8335	0.0497	0.0054	5.764e-20	19.24	31	SLCO1B1	SLCO1B1	Biology	26	16	IDL-CE_percent;IDL-C_percent;IDL-TG_percent;L-LDL-TG_percent;M-LDL-TG_percent;MUFA;MUFAbyFA;S-LDL-TG;S-LDL-TG_percent;S-VLDL-PL;Tyr;XL-HDL-FC_percent;XS-VLDL-CE_percent;XS-VLDL-C_percent;XS-VLDL-TG;XS-VLDL-TG_percent;	No
12_5	12	46075241	47964859	Gln	12:47195056:C:G	rs78803796	intron	c	g	0.0777	0.1183	0.0077	2.586e-53	52.59	32	SLC38A4	SLC38A4	Biology	5	4	Ala;Gln;His;Tyr;	Yes
12_6	12	52971929	54096655	XS-VLDL-CE_percent	12:53499534:A:G	rs11170413	intron	a	g	0.8128	-0.0422	0.0051	8.274e-17	16.08	32	SOAT2	SOAT2	Biology	15	8	IDL-CE_percent;IDL-C_percent;IDL-TG;L-VLDL-CE_percent;S-LDL-FC_percent;XL-VLDL-C_percent;XS-VLDL-CE_percent;XS-VLDL-C_percent;	No
12_7	12	54727401	58719318	Gln	12:56861458:A:G	rs7302925	upstream	a	g	0.1937	-0.2381	0.0051	0	478.67	32	SPRYD4	GLS2	Biology	12	8	Ala;Gln;Gly;His;Ile;Leu;Tyr;Val;	Yes
12_8	12	58917604	61142917	Gln	12:59904793:C:T	rs74395161	intergenic	t	c	0.1139	0.0793	0.0064	5.427e-35	34.27	32	SLC16A7	SLC16A7	Nearest gene	3	3	Ala;Gln;Tyr;	No
12_9	12	95241895	97520020	His	12:96371731:C:T	rs61937878	missense	t	c	0.0058	0.9481	0.0344	2.72e-167	166.57	18	HAL	HAL	Biology	1	1	His;	Yes
12_10	12	101964444	104193004	Phe	12:103244013:G:T	rs869916	intron	t	g	0.6008	-0.091	0.0041	9.86e-108	107.01	31	PAH	PAH	Biology	7	1	Phe;	Yes
12_11	12	108625339	110546576	HDL-D	12:110015893:A:G	rs7954144	intron	a	g	0.498	-0.0301	0.004	3.443e-14	13.46	32	MVK	UBE3B	LD with missense variant	16	15	ApoA1;HDL2-C;HDL-C;HDL-D;L-HDL-C;L-HDL-CE;L-HDL-FC;L-HDL-L;L-HDL-P;L-HDL-PL;XL-HDL-CE_percent;XL-HDL-FC;XL-HDL-L;XL-HDL-P;XL-HDL-PL;	No
12_12	12	111208458	113604903	SM	12:111865049:C:G	rs7310615	intron	c	g	0.4502	-0.0438	0.0044	2.938e-23	22.53	31	SH2B3	SH2B3	Biology	66	61	ApoA1;EstC;FAw6;FreeC;HDL2-C;HDL3-C;HDL-C;HDL-D;IDL-C;IDL-CE;IDL-C_percent;IDL-FC;IDL-FC_percent;IDL-L;IDL-P;IDL-PL;LA;LDL-C;L-HDL-FC;L-HDL-FC_percent;L-LDL-C;L-LDL-CE;L-LDL-CE_percent;L-LDL-C_percent;L-LDL-FC;L-LDL-L;L-LDL-P;L-LDL-PL;M-HDL-FC_percent;M-LDL-C;M-LDL-CE;M-LDL-CE_percent;M-LDL-C_percent;M-LDL-FC;M-LDL-L;M-LDL-P;M-LDL-PL;PC;PUFA;Serum-C;S-LDL-C;S-LDL-CE;S-LDL-C_percent;S-LDL-FC;S-LDL…	No
12_13	12	120697553	125951277	Tyr	12:121423956:C:T	rs2393791	intron	t	c	0.5897	-0.0469	0.0041	3.862e-30	29.41	31	HNF1A	HNF1A	Biology	124	45	Cit;DHA;EstC;FAw3;FreeC;HDL-TG;IDL-C;IDL-CE;IDL-FC;IDL-L;IDL-P;IDL-PL;IDL-TG;LDL-TG;L-HDL-TG;L-LDL-FC;L-LDL-L;L-LDL-P;L-LDL-PL;L-LDL-PL_percent;L-LDL-TG;L-VLDL-TG_percent;M-LDL-FC_percent;M-LDL-TG;M-VLDL-CE_percent;M-VLDL-C_percent;M-VLDL-TG_percent;PC;PUFA;Serum-C;S-LDL-FC_percent;S-VLDL-C_percent;S-VLDL-FC_percent;S-VLDL-TG_percent;TotCho;TotPG;Tyr;XL-HDL-C_percent;XL-VLDL-PL_percent;XS-VLDL-C;…	Yes
13_1	13	32393791	33540430	XS-VLDL-PL	13:32934911:A:G	rs11571717	intron	a	g	0.2287	-0.0378	0.0048	3.083e-15	14.51	31	BRCA2	BRCA2	Biology	46	41	ApoB;EstC;FreeC;IDL-C;IDL-CE;IDL-FC;IDL-L;IDL-P;IDL-PL;IDL-TG;LDL-C;L-LDL-C;L-LDL-CE;L-LDL-FC;L-LDL-L;L-LDL-P;L-LDL-PL;L-LDL-PL_percent;M-LDL-C;M-LDL-CE;M-LDL-FC;M-LDL-FC_percent;M-LDL-L;M-LDL-P;M-LDL-PL;M-LDL-PL_percent;PUFA;Remnant-C;Serum-C;S-LDL-C;S-LDL-CE;S-LDL-FC;S-LDL-FC_percent;S-LDL-L;S-LDL-P;S-LDL-PL_percent;XS-VLDL-C;XS-VLDL-FC;XS-VLDL-L;XS-VLDL-P;XS-VLDL-PL;	No
13_2	13	71837754	72893720	Crea	13:72345089:C:T	rs9529913	intron	t	c	0.5752	0.0285	0.0041	4.413e-12	11.36	32	DACH1	DACH1	Biology	1	1	Crea;	No
13_3	13	94709800	95793574	S-HDL-C_percent	13:95268140:C:G	rs61965607	intron	c	g	0.2315	0.0435	0.0047	1.924e-20	19.72	33	GPR180	TGDS	Biology	31	30	IDL-FC;IDL-FC_percent;LDL-C;L-LDL-C;L-LDL-CE;L-LDL-C_percent;L-LDL-FC;L-LDL-L;L-LDL-P;L-LDL-PL_percent;M-LDL-C;M-LDL-CE;M-LDL-CE_percent;M-LDL-C_percent;M-LDL-FC;M-LDL-L;M-LDL-P;M-LDL-PL_percent;S-HDL-CE;S-HDL-CE_percent;S-HDL-C_percent;S-HDL-PL_percent;S-LDL-C;S-LDL-CE;S-LDL-CE_percent;S-LDL-C_percent;S-LDL-FC;S-LDL-L;S-LDL-P;S-LDL-PL_percent;	No
13_4	13	114041849	115053134	XS-VLDL-TG	13:114551993:C:T	rs6602909	intron	t	c	0.6592	-0.0312	0.0043	5.978e-13	12.22	31	GAS6-AS1	GAS6-AS1	Nearest gene	52	49	ApoB;ApoBbyApoA1;FAw6;IDL-TG;LA;L-LDL-FC_percent;L-VLDL-C;L-VLDL-CE;L-VLDL-FC;L-VLDL-L;L-VLDL-P;L-VLDL-PL;L-VLDL-TG;MUFA;M-VLDL-C;M-VLDL-CE;M-VLDL-FC;M-VLDL-L;M-VLDL-P;M-VLDL-PL;M-VLDL-TG;PUFA;Remnant-C;Serum-TG;S-LDL-TG;S-VLDL-C;S-VLDL-FC;S-VLDL-L;S-VLDL-P;S-VLDL-PL;S-VLDL-TG;TotFA;VLDL-C;VLDL-TG;XL-VLDL-FC;XL-VLDL-L;XL-VLDL-P;XL-VLDL-PL;XL-VLDL-TG;XS-VLDL-L;XS-VLDL-P;XS-VLDL-TG;XXL-VLDL-C;XXL-V…	No
14_1	14	20822261	22033228	His	14:21492229:A:G	rs1998848	5_prime_UTR	a	g	0.0515	0.1551	0.013	4.778e-33	32.32	31	MIR6717	SLC39A2	LD with missense variant	2	2	Gln;His;	Yes
14_2	14	24371290	25383887	His	14:24872209:C:T	rs6573778	intron	t	c	0.4493	-0.034	0.0041	5.351e-17	16.27	33	NYNRIN	NYNRIN	LD with missense variant	42	34	His;IDL-FC;LDL-C;L-LDL-C;L-LDL-CE;L-LDL-CE_percent;L-LDL-C_percent;L-LDL-FC;L-LDL-L;L-LDL-P;L-LDL-PL;L-LDL-PL_percent;M-LDL-C;M-LDL-CE;M-LDL-CE_percent;M-LDL-C_percent;M-LDL-FC;M-LDL-FC_percent;M-LDL-L;M-LDL-P;M-LDL-PL_percent;S-HDL-CE;S-HDL-CE_percent;S-HDL-C_percent;S-HDL-PL_percent;S-LDL-C;S-LDL-CE;S-LDL-CE_percent;S-LDL-C_percent;S-LDL-FC;S-LDL-FC_percent;S-LDL-L;S-LDL-P;S-LDL-PL_percent;	No
14_3	14	54836277	55985150	Phe	14:55425913:C:G	rs8011446	intron	c	g	0.7001	-0.0356	0.0044	9.993e-16	15	31	WDHD1	GCH1	Biology	1	1	Phe;	No
14_4	14	63732220	64970137	SM	14:64232220:A:G	rs7160525	downstream	a	g	0.153	0.0417	0.0056	1.17e-13	12.93	32	SGPP1	SGPP1	Biology	2	2	IDL-TG;SM;	No
14_5	14	70176661	71602009	S-LDL-PL_percent	14:70845670:C:T	rs10873232	intron	t	c	0.8501	-0.0444	0.0056	2.425e-15	14.62	31	SYNJ2BP	SYNJ2BP	Nearest gene	22	15	LDL-C;L-LDL-FC;L-LDL-PL_percent;M-LDL-C;M-LDL-CE;M-LDL-FC_percent;M-LDL-PL_percent;S-HDL-CE_percent;S-HDL-PL_percent;S-LDL-C;S-LDL-CE;S-LDL-CE_percent;S-LDL-C_percent;S-LDL-FC_percent;S-LDL-PL_percent;	No
14_6	14	74682937	75877008	Ala	14:75343877:C:T	rs4903265	upstream	t	c	0.331	0.0308	0.0042	2.305e-13	12.64	32	PROX2	PROX2	Nearest gene	2	1	Ala;	No
14_7	14	93947966	95438028	GlycA	14:94838142:G:T	rs112635299	downstream	t	g	0.0209	-0.2846	0.0161	4.717e-70	69.33	26	SERPINA1	SERPINA1	Biology	79	53	ApoB;ApoBbyApoA1;EstC;FreeC;Gln;GlycA;HDL3-C;IDL-C;IDL-CE;IDL-FC;IDL-L;IDL-P;IDL-PL;LDL-C;LDL-D;LDL-TG;L-LDL-C;L-LDL-CE;L-LDL-CE_percent;L-LDL-C_percent;L-LDL-FC;L-LDL-L;L-LDL-P;L-LDL-PL;L-LDL-PL_percent;L-LDL-TG;M-HDL-PL_percent;M-LDL-C;M-LDL-CE;M-LDL-CE_percent;M-LDL-C_percent;M-LDL-FC;M-LDL-FC_percent;M-LDL-L;M-LDL-P;M-LDL-PL;M-LDL-PL_percent;M-LDL-TG;Serum-C;S-HDL-PL_percent;S-LDL-C;S-LDL-CE;…	Yes
14_8	14	100294159	101425467	Gln	14:100796401:C:T	rs3736951	3_prime_UTR	t	c	0.4909	0.0376	0.0042	1.29e-19	18.89	32	SLC25A47	SLC25A29	Biology	1	1	Gln;	No
14_9	14	102037609	103767500	XL-HDL-C	14:103239026:A:G	rs12891207	upstream	a	g	0.4692	0.0308	0.0041	3.138e-14	13.5	31	TRAF3	TRAF3	Nearest gene	9	6	XL-HDL-C;XL-HDL-CE;XL-HDL-FC;XL-HDL-FC_percent;XL-HDL-L;XL-HDL-P;	No
14_10	14	104758437	106773532	LDL-D	14:106233748:C:G	rs12897751	downstream	c	g	0.6372	-0.0672	0.0059	3.29e-30	29.48	14	MIR4507	IGHG3	LD with missense variant	30	21	IDL-CE_percent;LDL-D;LDL-TG;L-LDL-PL_percent;M-LDL-CE_percent;M-LDL-FC_percent;M-LDL-PL_percent;M-LDL-TG;S-HDL-CE_percent;S-HDL-PL_percent;S-LDL-CE;S-LDL-CE_percent;S-LDL-FC_percent;S-LDL-PL_percent;S-LDL-TG;S-LDL-TG_percent;S-VLDL-PL_percent;XL-HDL-FC_percent;XL-VLDL-CE_percent;XS-VLDL-CE_percent;XS-VLDL-C_percent;	No
15_1	15	40768305	46450569	Crea	15:45675440:A:G	rs1145084	upstream	a	g	0.4004	0.0736	0.0041	5.145e-73	72.29	33	GATM	GATM	Biology	114	1	Crea;	Yes
15_2	15	54679066	61395636	L-HDL-TG	15:58723939:A:G	rs2070895	intron	a	g	0.238	0.2964	0.0046	0	901.79	33	LIPC	LIPC	Biology	186	173	Ala;ApoA1;ApoB;CLA;DAG;DAGbyTG;DHA;DHAbyFA;EstC;FALen;FAw3;FAw6;FAw6byFA;FreeC;HDL2-C;HDL3-C;HDL-C;HDL-D;HDL-TG;IDL-C;IDL-CE;IDL-CE_percent;IDL-C_percent;IDL-FC;IDL-L;IDL-P;IDL-PL;IDL-PL_percent;IDL-TG;IDL-TG_percent;LA;LAbyFA;LDL-C;LDL-D;LDL-TG;L-HDL-C;L-HDL-CE;L-HDL-CE_percent;L-HDL-C_percent;L-HDL-FC;L-HDL-FC_percent;L-HDL-L;L-HDL-P;L-HDL-PL;L-HDL-PL_percent;L-HDL-TG;L-HDL-TG_percent;L-LDL-C;L…	Yes
15_3	15	75636194	76878262	Crea	15:76304503:A:G	rs10851885	intron	a	g	0.7716	-0.0405	0.0049	1.614e-16	15.79	33	NRG4	NRG4	Nearest gene	1	1	Crea;	No
15_4	15	101565008	102568904	S-HDL-PL_percent	15:102068904:C:T	rs1037116	upstream	t	c	0.2312	0.0361	0.0047	1.809e-14	13.74	32	PCSK6	PCSK6	Biology	5	3	S-HDL-CE_percent;S-HDL-C_percent;S-HDL-PL_percent;	No
16_1	16	10813515	11813515	XL-HDL-CE	16:11313515:A:G	rs72771840	intron	a	g	0.8859	-0.0404	0.0064	2.326e-10	9.63	32	SOCS1	SOCS1	Biology	2	2	XL-HDL-C;XL-HDL-CE;	No
16_2	16	13983993	16384653	UnsatDeg	16:15150505:A:C	rs12928099	upstream	a	c	0.2841	0.0857	0.0045	3.472e-79	78.46	32	NTAN1	PDXDC1	Biology	37	35	DHA;DHAbyFA;FAw3;FAw3byFA;HDL2-C;HDL-C;HDL-D;IDL-FC_percent;LAbyFA;L-HDL-C;L-HDL-CE;L-HDL-FC;L-HDL-L;L-HDL-P;L-HDL-PL;L-HDL-TG;MUFAbyFA;M-VLDL-CE_percent;M-VLDL-C_percent;M-VLDL-TG_percent;S-VLDL-CE_percent;S-VLDL-C_percent;S-VLDL-TG_percent;TGbyPG;UnsatDeg;VLDL-D;XL-HDL-C;XL-HDL-CE;XL-HDL-FC;XL-HDL-L;XL-HDL-P;XL-HDL-PL;XL-HDL-PL_percent;XS-VLDL-TG_percent;XXL-VLDL-CE_percent;	Yes
16_3	16	19850459	20892332	Crea	16:20358248:A:C	rs9928003	intron	a	c	0.8094	0.0448	0.0053	2.231e-17	16.65	30	UMOD	UMOD	Biology	1	1	Crea;	No
16_4	16	53298622	54328066	S-VLDL-PL_percent	16:53802494:C:T	rs11642015	intron	t	c	0.4015	-0.0271	0.004	1.791e-11	10.75	32	FTO	FTO	Biology	1	1	S-VLDL-PL_percent;	No
16_5	16	55918284	57661020	HDL-C	16:56991363:C:T	rs183130	upstream	t	c	0.3159	0.2123	0.0042	0	554.22	33	CETP	CETP	Biology	160	150	ApoA1;ApoB;ApoBbyApoA1;DAG;DAGbyTG;DHA;EstC;FAw6;FAw6byFA;FreeC;HDL2-C;HDL3-C;HDL-C;HDL-D;HDL-TG;IDL-CE;IDL-CE_percent;IDL-FC_percent;IDL-L;IDL-P;IDL-PL_percent;IDL-TG;LA;LAbyFA;LDL-D;L-HDL-C;L-HDL-CE;L-HDL-CE_percent;L-HDL-C_percent;L-HDL-FC;L-HDL-FC_percent;L-HDL-L;L-HDL-P;L-HDL-PL;L-HDL-PL_percent;L-HDL-TG;L-HDL-TG_percent;L-LDL-FC_percent;L-VLDL-C;L-VLDL-CE;L-VLDL-CE_percent;L-VLDL-C_percent;…	Yes
16_6	16	66021785	73638579	Tyr	16:71628046:G:T	rs117866491	intergenic	t	g	0.0176	0.4252	0.0167	2.11e-143	142.68	30	TAT	TAT	Biology	139	1	Tyr;	Yes
16_7	16	80459319	82015361	Gly	16:81126662:G:T	rs9922910	intron	t	g	0.8743	0.1204	0.0078	5.551e-54	53.26	16	GCSH	GCSH	Biology	3	1	Gly;	Yes
16_8	16	87486136	88548652	Crea	16:88031488:C:T	rs11649007	intron	t	c	0.4024	-0.027	0.0041	4.637e-11	10.33	32	BANP	BANP	Nearest gene	1	1	Crea;	No
16_9	16	89199523	90232024	Crea	16:89716883:C:T	rs645019	intron	t	c	0.4028	0.0261	0.0041	2.699e-10	9.57	32	CHMP1A	CHMP1A	Nearest gene	1	1	Crea;	No
17_1	17	1118262	2155605	Alb	17:1618262:C:T	rs11078596	upstream	t	c	0.1959	0.0384	0.0052	1.321e-13	12.88	32	MIR22	SERPINF2	Biology	1	1	Alb;	No
17_2	17	3900995	6039894	IDL-TG	17:4692640:G:T	rs79202680	intron	t	g	0.0319	-0.2481	0.0188	7.7e-40	39.11	25	GLTPD2	GLTPD2	Biology	49	48	FAw6byFA;FreeC;HDL3-C;HDL-TG;IDL-CE_percent;IDL-C_percent;IDL-P;IDL-TG;IDL-TG_percent;LAbyFA;LDL-TG;L-LDL-FC_percent;L-LDL-TG;L-LDL-TG_percent;M-HDL-CE_percent;M-LDL-TG;M-LDL-TG_percent;MUFA;MUFAbyFA;M-VLDL-FC_percent;PC;PUFAbyFA;Serum-TG;SFA;S-HDL-TG;S-HDL-TG_percent;S-LDL-TG;S-LDL-TG_percent;SM;S-VLDL-FC;S-VLDL-FC_percent;S-VLDL-L;S-VLDL-P;S-VLDL-PL;S-VLDL-TG;TGbyPG;TotCho;TotFA;TotPG;XL-HDL-TG…	Yes
17_3	17	6081647	8052123	Cit	17:6595398:A:C	rs172642	intron	a	c	0.4908	-0.0918	0.0049	2.878e-78	77.54	30	SLC13A5	SLC13A5	Biology	55	1	Cit;	Yes
17_4	17	16255649	17978390	LDL-D	17:16842991:A:G	rs34562254	missense	a	g	0.1282	0.0727	0.0062	2.174e-31	30.66	33	TNFRSF13B	TNFRSF13B	SNP function (missense variant)	22	18	LDL-D;L-HDL-C_percent;L-HDL-FC_percent;L-HDL-TG_percent;S-LDL-FC;S-LDL-PL;S-VLDL-PL_percent;XL-HDL-C;XL-HDL-CE;XL-HDL-C_percent;XL-HDL-FC;XL-HDL-FC_percent;XL-HDL-L;XL-HDL-P;XL-HDL-PL;XL-HDL-TG_percent;XS-VLDL-FC_percent;XXL-VLDL-C_percent;	No
17_5	17	18974875	19974875	Crea	17:19474875:C:T	rs111653425	missense	t	c	0.0104	0.1451	0.0238	1.148e-09	8.94	26	SLC47A1	SLC47A1	Biology	1	1	Crea;	No
17_6	17	25079468	27233698	S-HDL-PL_percent	17:26694861:A:G	rs704	missense	a	g	0.4702	-0.0315	0.004	5.171e-15	14.29	31	VTN	VTN	Biology	8	7	M-HDL-TG;S-HDL-CE_percent;S-HDL-C_percent;S-HDL-PL;S-HDL-PL_percent;S-LDL-C_percent;S-LDL-PL_percent;	No
17_7	17	36887413	38403730	Crea	17:37406139:C:T	rs8081338	downstream	t	c	0.7612	0.0422	0.0047	5.224e-19	18.28	32	FBXL20	ERBB2	Biology	12	1	Crea;	No
17_8	17	40071284	42827850	HDL-D	17:41926126:C:T	rs72836561	missense	t	c	0.0323	-0.1863	0.0121	2.487e-53	52.6	30	CD300LG	CD300LG	Biology	115	109	ApoA1;ApoBbyApoA1;DAG;FAw6byFA;GlycA;HDL2-C;HDL3-C;HDL-C;HDL-D;HDL-TG;IDL-FC_percent;IDL-TG_percent;LAbyFA;L-HDL-C;L-HDL-CE;L-HDL-C_percent;L-HDL-FC;L-HDL-FC_percent;L-HDL-L;L-HDL-P;L-HDL-PL;L-HDL-TG_percent;L-LDL-FC_percent;L-VLDL-C;L-VLDL-CE;L-VLDL-FC;L-VLDL-L;L-VLDL-P;L-VLDL-PL;L-VLDL-TG;M-HDL-C;M-HDL-CE;M-HDL-CE_percent;M-HDL-C_percent;M-HDL-FC;M-HDL-FC_percent;M-HDL-L;M-HDL-P;M-HDL-PL;M-HDL-…	No
17_9	17	44874795	46286452	L-LDL-FC	17:45763073:A:C	rs4794048	downstream	a	c	0.5375	-0.0306	0.0039	6.227e-15	14.21	33	KPNB1	KPNB1	Nearest gene	54	49	EstC;FreeC;Gly;HDL3-C;IDL-C;IDL-CE;IDL-FC;IDL-L;IDL-P;IDL-PL;LDL-C;L-LDL-C;L-LDL-CE;L-LDL-C_percent;L-LDL-FC;L-LDL-L;L-LDL-P;L-LDL-PL;L-LDL-PL_percent;M-LDL-C;M-LDL-CE;M-LDL-CE_percent;M-LDL-C_percent;M-LDL-FC;M-LDL-L;M-LDL-P;M-LDL-PL;M-LDL-PL_percent;M-VLDL-CE_percent;M-VLDL-TG_percent;Serum-C;S-HDL-CE_percent;S-HDL-C_percent;S-HDL-PL_percent;S-LDL-C;S-LDL-CE;S-LDL-CE_percent;S-LDL-C_percent;S-L…	No
17_10	17	48774511	49774511	S-LDL-FC_percent	17:49274511:A:G	rs71381337	intron	a	g	0.2391	0.0285	0.0047	1.315e-09	8.88	32	MBTD1	MBTD1	Nearest gene	1	1	S-LDL-FC_percent;	No
17_11	17	57394459	59998250	Crea	17:59456589:C:T	rs9895661	intron	t	c	0.7886	-0.0695	0.0052	1.913e-41	40.72	31	LOC101927855	LOC101927855	Nearest gene	5	1	Crea;	Yes
17_12	17	63695431	64816544	M-VLDL-PL_percent	17:64224775:C:T	rs8178824	intron	t	c	0.0289	0.1404	0.014	9.027e-24	23.04	30	APOH	APOH	Biology	52	48	FreeC;IDL-C;IDL-CE;IDL-FC;IDL-L;IDL-P;IDL-PL;IDL-TG;LDL-C;LDL-TG;L-LDL-C;L-LDL-CE;L-LDL-FC;L-LDL-L;L-LDL-P;L-LDL-PL;L-LDL-PL_percent;L-LDL-TG;M-LDL-C;M-LDL-CE;M-LDL-CE_percent;M-LDL-FC;M-LDL-FC_percent;M-LDL-L;M-LDL-P;M-LDL-PL_percent;M-LDL-TG;M-VLDL-CE_percent;M-VLDL-C_percent;M-VLDL-PL_percent;M-VLDL-TG_percent;S-LDL-C;S-LDL-CE;S-LDL-CE_percent;S-LDL-C_percent;S-LDL-FC;S-LDL-L;S-LDL-P;S-LDL-PL_…	No
17_13	17	66379927	67924508	L-LDL-FC	17:67081278:A:G	rs77542162	missense	a	g	0.9786	-0.1758	0.0169	3.236e-25	24.49	29	ABCA6	ABCA6	Biology	69	69	ApoB;ApoBbyApoA1;EstC;FreeC;IDL-C;IDL-CE;IDL-FC;IDL-L;IDL-P;IDL-PL;LDL-C;L-LDL-C;L-LDL-CE;L-LDL-CE_percent;L-LDL-C_percent;L-LDL-FC;L-LDL-L;L-LDL-P;L-LDL-PL;L-LDL-PL_percent;L-VLDL-CE_percent;L-VLDL-C_percent;L-VLDL-TG_percent;M-LDL-C;M-LDL-CE;M-LDL-CE_percent;M-LDL-C_percent;M-LDL-FC;M-LDL-FC_percent;M-LDL-L;M-LDL-P;M-LDL-PL;M-LDL-PL_percent;M-VLDL-CE_percent;M-VLDL-C_percent;M-VLDL-TG_percent;R…	No
17_14	17	73259552	74316844	ApoBbyApoA1	17:73796002:C:T	rs4789229	intron	t	c	0.6575	0.0294	0.0042	1.675e-12	11.78	33	UNK	ACOX1	Biology	13	3	ApoBbyApoA1;L-HDL-C_percent;M-HDL-TG_percent;	No
17_15	17	75868171	76909809	S-VLDL-CE_percent	17:76392144:A:G	rs17561950	intron	a	g	0.5041	0.0298	0.0039	4.096e-14	13.39	33	PGS1	PGS1	Biology	16	14	EstC;IDL-FC_percent;IDL-TG_percent;L-LDL-C_percent;M-LDL-CE_percent;M-LDL-C_percent;S-HDL-CE;S-LDL-CE_percent;S-LDL-C_percent;S-VLDL-CE_percent;S-VLDL-C_percent;S-VLDL-TG_percent;XL-VLDL-PL_percent;XS-VLDL-PL_percent;	No
18_1	18	29269910	30269910	S-VLDL-TG	18:29769910:A:G	rs144242131	upstream	a	g	0.0118	0.2359	0.0392	1.786e-09	8.75	7	MEP1B	MEP1B	Nearest gene	1	1	S-VLDL-TG;	No
18_2	18	46045976	48472898	M-HDL-PL	18:47181668:A:T	rs2156552	downstream	a	t	0.169	-0.1027	0.0054	3.813e-82	81.42	32	LIPG	LIPG	Biology	84	61	ApoA1;DHA;EstC;FAw3;FAw6;FreeC;HDL2-C;HDL3-C;HDL-C;HDL-D;HDL-TG;IDL-CE_percent;IDL-C_percent;LA;L-HDL-C;L-HDL-CE;L-HDL-FC;L-HDL-L;L-HDL-P;L-HDL-PL;L-HDL-TG;L-VLDL-TG_percent;M-HDL-C;M-HDL-CE;M-HDL-FC;M-HDL-FC_percent;M-HDL-L;M-HDL-P;M-HDL-PL;M-HDL-TG;M-VLDL-CE_percent;M-VLDL-C_percent;M-VLDL-TG_percent;PC;PUFA;Serum-C;SFA;S-HDL-FC;S-HDL-L;S-HDL-P;S-HDL-PL;S-HDL-PL_percent;SM;S-VLDL-FC_percent;TGb…	Yes
18_3	18	57232418	58447519	L-HDL-FC	18:57854694:C:T	rs34633411	intergenic	t	c	0.2423	-0.0309	0.0047	8.197e-11	10.09	31	MC4R	MC4R	Biology	8	6	L-HDL-C;L-HDL-CE;L-HDL-FC;L-HDL-L;L-HDL-P;L-HDL-PL;	No
18_4	18	76656103	77662462	Crea	18:77156537:C:G	rs8096658	upstream	c	g	0.5327	-0.0366	0.0043	1.144e-17	16.94	30	NFATC1	NFATC1	Biology	1	1	Crea;	No
19_1	19	731179	1731179	L-VLDL-C_percent	19:1231179:A:G	rs143744896	missense	a	g	0.9868	0.3623	0.0557	7.836e-11	10.11	7	STK11	CBARP	SNP function (missense variant)	2	2	FAw3byFA;L-VLDL-C_percent;	No
19_2	19	3540593	4583560	LDL-D	19:4082799:C:T	rs350823	intergenic	t	c	0.7421	0.0365	0.0047	1.415e-14	13.85	31	MAP2K2	MAP2K2	Nearest gene	2	1	LDL-D;	No
19_3	19	6687860	7726190	Ile	19:7210810:A:G	rs2042904	intron	a	g	0.4172	-0.0258	0.0041	2.048e-10	9.69	33	INSR	INSR	Biology	3	2	Ile;L-VLDL-TG;	No
19_4	19	7910381	9127569	S-VLDL-TG	19:8429323:A:G	rs116843064	missense	a	g	0.0212	-0.2963	0.0156	1.713e-80	79.77	26	ANGPTL4	ANGPTL4	Biology	121	121	ApoA1;ApoB;ApoBbyApoA1;DAG;DAGbyTG;FAw6byFA;GlycA;HDL2-C;HDL-C;HDL-D;HDL-TG;IDL-C_percent;IDL-FC_percent;IDL-PL_percent;IDL-TG;IDL-TG_percent;Ile;LAbyFA;LDL-TG;L-HDL-C;L-HDL-CE;L-HDL-CE_percent;L-HDL-C_percent;L-HDL-FC;L-HDL-FC_percent;L-HDL-L;L-HDL-P;L-HDL-PL;L-HDL-TG_percent;L-LDL-FC_percent;L-LDL-TG;L-VLDL-C;L-VLDL-CE;L-VLDL-FC;L-VLDL-L;L-VLDL-P;L-VLDL-PL;L-VLDL-TG;M-HDL-C;M-HDL-CE;M-HDL-CE_pe…	Yes
19_5	19	9761309	12125089	L-LDL-C	19:11202306:G:T	rs6511720	intron	t	g	0.1155	-0.2014	0.0065	1.04e-213	212.98	31	LDLR-AS1	LDLR	Biology	178	152	ApoB;ApoBbyApoA1;DHA;EstC;FALen;FAw3;FAw6;FreeC;HDL3-C;HDL-TG;IDL-C;IDL-CE;IDL-CE_percent;IDL-C_percent;IDL-FC;IDL-FC_percent;IDL-L;IDL-P;IDL-PL;IDL-PL_percent;IDL-TG;IDL-TG_percent;LA;LDL-C;LDL-TG;L-HDL-C;L-HDL-CE;L-HDL-CE_percent;L-HDL-C_percent;L-HDL-PL_percent;L-HDL-TG_percent;L-LDL-C;L-LDL-CE;L-LDL-CE_percent;L-LDL-C_percent;L-LDL-FC;L-LDL-FC_percent;L-LDL-L;L-LDL-P;L-LDL-PL;L-LDL-PL_percent…	Yes
19_6	19	17710922	21826928	M-VLDL-CE	19:19379549:C:T	rs58542926	missense	t	c	0.0716	-0.1549	0.0079	1.977e-86	85.7	31	TM6SF2	TM6SF2	Biology	150	141	ApoB;ApoBbyApoA1;CLA;DAG;DHA;DHAbyFA;EstC;FAw3;FAw3byFA;FAw6;FAw6byFA;FreeC;GlycA;HDL-TG;IDL-C;IDL-CE;IDL-CE_percent;IDL-FC;IDL-L;IDL-P;IDL-PL;IDL-PL_percent;IDL-TG;LA;LAbyFA;LDL-C;LDL-TG;L-HDL-C;L-HDL-CE;L-HDL-CE_percent;L-HDL-C_percent;L-HDL-FC;L-HDL-FC_percent;L-HDL-PL_percent;L-HDL-TG_percent;L-LDL-C;L-LDL-CE;L-LDL-CE_percent;L-LDL-C_percent;L-LDL-FC;L-LDL-FC_percent;L-LDL-L;L-LDL-P;L-LDL-PL;…	Yes
19_7	19	32683812	34515904	Crea	19:33364628:C:T	rs8101881	upstream	t	c	0.6145	0.031	0.0041	1.945e-14	13.71	33	CEP89	SLC7A9	Biology	30	1	Crea;	No
19_8	19	35037706	36066151	Alb	19:35547051:C:T	rs1672981	intron	t	c	0.0892	-0.0686	0.0074	2.285e-20	19.64	33	HPN-AS1	HPN	Biology	2	2	Alb;GlycA;	No
19_9	19	37193639	38865063	Crea	19:37855488:A:G	rs256744	downstream	a	g	0.3772	-0.0257	0.0041	2.473e-10	9.61	33	ZNF875	ZNF875	Nearest gene	1	1	Crea;	No
19_10	19	42084958	46940323	L-LDL-C_percent	19:45412079:C:T	rs7412	missense	t	c	0.0752	-0.6481	0.0079	0	1461.47	31	APOE	APOE	Biology	214	178	ApoA1;ApoB;ApoBbyApoA1;DHA;EstC;FALen;FAw3;FAw6;FAw6byFA;FreeC;GlycA;HDL3-C;HDL-TG;IDL-C;IDL-CE;IDL-CE_percent;IDL-C_percent;IDL-FC;IDL-FC_percent;IDL-L;IDL-P;IDL-PL;IDL-PL_percent;IDL-TG;IDL-TG_percent;Ile;LA;LAbyFA;LDL-C;LDL-D;LDL-TG;Leu;L-HDL-C;L-HDL-CE;L-HDL-CE_percent;L-HDL-C_percent;L-HDL-FC;L-HDL-L;L-HDL-P;L-HDL-PL;L-HDL-PL_percent;L-HDL-TG;L-LDL-C;L-LDL-CE;L-LDL-CE_percent;L-LDL-C_percent…	Yes
19_11	19	48662498	50898939	Val	19:49304215:C:T	rs4801776	intron	t	c	0.2494	-0.0651	0.005	1.595e-38	37.8	29	BCAT2	BCAT2	Biology	76	2	Leu;Val;	No
19_12	19	54171421	55337635	M-HDL-PL_percent	19:54793830:C:G	rs798893	downstream	c	g	0.2444	-0.0413	0.0048	3.32e-18	17.48	32	LILRA3	MBOAT7	Biology	22	12	ApoA1;HDL2-C;HDL-C;L-HDL-C;L-HDL-CE;L-HDL-FC;M-HDL-C;M-HDL-CE;M-HDL-CE_percent;M-HDL-C_percent;M-HDL-PL_percent;S-HDL-TG_percent;	No
19_13	19	55578295	56616915	Serum-TG	19:56092549:C:T	rs60220392	upstream	t	c	0.8915	-0.0416	0.0065	1.192e-10	9.92	33	ZNF579	ZNF579	Nearest gene	18	15	L-VLDL-C;L-VLDL-CE;L-VLDL-FC;L-VLDL-L;L-VLDL-P;L-VLDL-PL;L-VLDL-TG;M-VLDL-FC;M-VLDL-L;M-VLDL-P;M-VLDL-PL;M-VLDL-TG;Serum-TG;S-VLDL-TG;VLDL-TG;	No
19_14	19	58151296	59171267	IDL-CE	19:58662235:C:T	rs35081008	upstream	t	c	0.1495	-0.0362	0.0059	6.718e-10	9.17	30	ZNF329	ZNF329	Nearest gene	3	3	IDL-C;IDL-CE;L-LDL-PL_percent;	No
20_1	20	12440649	13473521	IDL-CE_percent	20:12966089:G:T	rs168622	intergenic	t	g	0.3741	-0.0305	0.0041	6.083e-14	13.22	32	SPTLC3	SPTLC3	Biology	3	3	IDL-CE_percent;IDL-C_percent;IDL-TG_percent;	No
20_2	20	17318752	18350778	S-LDL-CE	20:17844684:G:T	rs2618566	intergenic	t	g	0.652	-0.0428	0.0043	1.041e-23	22.98	31	SNX5	SNX5	Nearest gene	59	59	ApoB;ApoBbyApoA1;EstC;FAw6;FreeC;IDL-C;IDL-CE;IDL-FC;IDL-L;IDL-P;IDL-PL;LA;LDL-C;L-LDL-C;L-LDL-CE;L-LDL-CE_percent;L-LDL-C_percent;L-LDL-FC;L-LDL-L;L-LDL-P;L-LDL-PL;L-LDL-PL_percent;M-LDL-C;M-LDL-CE;M-LDL-CE_percent;M-LDL-C_percent;M-LDL-FC;M-LDL-FC_percent;M-LDL-L;M-LDL-P;M-LDL-PL;M-LDL-PL_percent;PUFA;Remnant-C;Serum-C;S-HDL-CE_percent;S-HDL-C_percent;S-HDL-FC_percent;S-HDL-PL;S-HDL-PL_percent;…	No
20_3	20	24440353	25500683	Ace	20:25000683:C:T	rs145679432	synonymous	t	c	0.015	0.1784	0.0272	5.152e-11	10.29	23	ACSS1	ACSS1	Biology	1	1	Ace;	No
20_4	20	33375369	34922220	UnsatDeg	20:33875369:A:G	rs149545885	missense	a	g	0.9656	0.2444	0.0376	8.306e-11	10.08	10	FAM83C-AS1	FAM83C	SNP function (missense variant)	4	2	FAw3;UnsatDeg;	No
20_5	20	38485760	40521751	XS-VLDL-PL	20:39165692:A:G	rs117113213	intergenic	a	g	0.0456	0.1396	0.0114	2.967e-34	33.53	27	MAFB	MAFB	Biology	95	91	ApoB;ApoBbyApoA1;DHA;EstC;FAw3;FAw6;FreeC;HDL-TG;IDL-C;IDL-CE;IDL-FC;IDL-L;IDL-P;IDL-PL;IDL-PL_percent;IDL-TG;LA;LDL-C;LDL-TG;L-HDL-CE_percent;L-LDL-C;L-LDL-CE;L-LDL-CE_percent;L-LDL-C_percent;L-LDL-FC;L-LDL-FC_percent;L-LDL-L;L-LDL-P;L-LDL-PL;L-LDL-PL_percent;L-LDL-TG;L-VLDL-PL_percent;M-HDL-CE_percent;M-HDL-TG;M-LDL-C;M-LDL-CE;M-LDL-CE_percent;M-LDL-C_percent;M-LDL-FC;M-LDL-FC_percent;M-LDL-L;M…	Yes
20_6	20	42271647	46842197	S-HDL-P	20:44551855:C:T	rs6073958	intergenic	t	c	0.8001	-0.1981	0.0049	0	359.54	33	PLTP	PLTP	Biology	119	92	HDL2-C;HDL3-C;HDL-C;HDL-D;IDL-C;IDL-C_percent;IDL-FC;IDL-FC_percent;IDL-PL_percent;LDL-D;L-HDL-C;L-HDL-CE;L-HDL-CE_percent;L-HDL-C_percent;L-HDL-FC;L-HDL-FC_percent;L-HDL-L;L-HDL-P;L-HDL-PL;L-HDL-PL_percent;L-HDL-TG;L-HDL-TG_percent;L-LDL-C_percent;L-LDL-FC_percent;L-LDL-PL_percent;L-VLDL-CE_percent;L-VLDL-C_percent;L-VLDL-TG;L-VLDL-TG_percent;M-HDL-C;M-HDL-CE;M-HDL-FC;M-HDL-FC_percent;M-HDL-L;M-…	Yes
20_7	20	52231402	53231402	Crea	20:52731402:A:T	rs6127099	intergenic	a	t	0.7128	0.0287	0.0046	5.183e-10	9.29	31	CYP24A1	CYP24A1	Nearest gene	1	1	Crea;	No
20_8	20	55638747	56638747	Gln	20:56138747:A:G	rs201186470	missense	a	g	0.011	0.2519	0.0395	1.854e-10	9.73	11	PCK1	PCK1	Biology	1	1	Gln;	No
20_9	20	61648912	62872706	Phe	20:62364180:A:G	rs6011066	intron	a	g	0.684	0.0277	0.0042	5.421e-11	10.27	33	LIME1	SLC2A4RG	Biology	3	1	Phe;	No
21_1	21	41852376	42866206	M-LDL-PL_percent	21:42366206:C:T	rs62217829	intergenic	t	c	0.0717	0.0492	0.008	9.512e-10	9.02	33	DSCAM	DSCAM	Nearest gene	1	1	M-LDL-PL_percent;	No
22_1	22	18646555	19998687	Cit	22:19253274:C:T	rs9605972	intron	t	c	0.6168	-0.0827	0.0051	1.041e-59	58.98	30	CLTCL1	SLC25A1	Biology	4	4	Ala;Cit;Lac;Pyr;	Yes
22_2	22	21298351	22499292	ApoA1	22:21945096:A:T	rs5749502	intron	a	t	0.2439	-0.0405	0.0048	1.865e-17	16.73	31	UBE2L3	YDJC	LD with missense variant	32	25	ApoA1;HDL2-C;HDL-C;HDL-D;L-HDL-C;L-HDL-CE;L-HDL-FC;L-HDL-L;L-HDL-P;L-HDL-PL;M-HDL-C;M-HDL-CE;M-HDL-FC;M-HDL-L;M-HDL-P;M-HDL-PL;PC;TotCho;TotPG;XL-HDL-C;XL-HDL-CE;XL-HDL-FC;XL-HDL-L;XL-HDL-P;XL-HDL-PL;	No
22_3	22	29769907	31092487	XL-HDL-FC_percent	22:30549071:A:C	rs5763821	intron	a	c	0.5599	-0.03	0.004	4.714e-14	13.33	32	HORMAD2	HORMAD2	Nearest gene	2	2	XL-HDL-FC_percent;XS-VLDL-FC_percent;	No
22_4	22	38045942	39660117	S-HDL-TG_percent	22:38577515:A:G	rs2277844	intron	a	g	0.5627	0.0279	0.0039	1.102e-12	11.96	33	PLA2G6	PLA2G6	Biology	14	8	ApoBbyApoA1;M-HDL-TG_percent;Serum-TG;S-HDL-TG_percent;S-VLDL-TG;TGbyPG;VLDL-TG;XS-VLDL-TG;	No
22_5	22	40308676	41549402	Crea	22:40887074:C:T	rs56135013	intron	t	c	0.1256	-0.0458	0.0063	4.554e-13	12.34	31	MRTFA-AS1	MRTFA	Biology	1	1	Crea;	No
22_6	22	43824727	44845771	IDL-CE_percent	22:44324855:A:G	rs3747207	intron	a	g	0.2308	-0.0361	0.0047	2.271e-14	13.64	31	PNPLA3	PNPLA3	Biology	3	2	IDL-CE_percent;XL-HDL-FC_percent;	No

## Sheet: S7
Supplementary Table 7. Author list of FinnGen.
Full Name	Affiliation	Role 1	Role 2
Aarno Palotie	Institute for Molecular Medicine Finland (FIMM), HiLIFE, University of Helsinki, Helsinki, Finland; Broad Institute of MIT and Harvard; Massachusetts General Hospital	Steering Committee	Steering Committee
Mark Daly	Institute for Molecular Medicine Finland (FIMM), HiLIFE, University of Helsinki, Helsinki, Finland; Broad Institute of MIT and Harvard; Massachusetts General Hospital	Steering Committee	Steering Committee
Bridget Riley-Gills	Abbvie, Chicago, IL, United States	Steering Committee	Pharmaceutical companies
Howard Jacob	Abbvie, Chicago, IL, United States	Steering Committee	Pharmaceutical companies
Dirk Paul	Astra Zeneca, Cambridge, United Kingdom	Steering Committee	Pharmaceutical companies
Athena Matakidou	Astra Zeneca, Cambridge, United Kingdom	Steering Committee	Pharmaceutical companies
Adam Platt	Astra Zeneca, Cambridge, United Kingdom	Steering Committee	Pharmaceutical companies
Heiko Runz	Biogen, Cambridge, MA, United States	Steering Committee	Pharmaceutical companies
Sally John	Biogen, Cambridge, MA, United States	Steering Committee	Pharmaceutical companies
George Okafo	Boehringer Ingelheim, Ingelheim am Rhein, Germany	Steering Committee	Pharmaceutical companies
Nathan Lawless	Boehringer Ingelheim, Ingelheim am Rhein, Germany	Steering Committee	Pharmaceutical companies
Heli Salminen-Mankonen	Boehringer Ingelheim, Ingelheim am Rhein, Germany	Steering Committee	Pharmaceutical companies
Robert Plenge	Bristol Myers Squibb, New York, NY, United States	Steering Committee	Pharmaceutical companies
Joseph Maranville	Bristol Myers Squibb, New York, NY, United States	Steering Committee	Pharmaceutical companies
Mark McCarthy	Genentech, San Francisco, CA, United States	Steering Committee	Pharmaceutical companies
Margaret G. Ehm	GlaxoSmithKline, Collegeville, PA, United States	Steering Committee	Pharmaceutical companies
Kirsi Auro	GlaxoSmithKline, Espoo, Finland	Steering Committee	Pharmaceutical companies
Simonne Longerich	Merck, Kenilworth, NJ, United States	Steering Committee	Pharmaceutical companies
Caroline Fox	Merck, Kenilworth, NJ, United States	Steering Committee	Pharmaceutical companies
Anders Mälarstig	Pfizer, New York, NY, United States	Steering Committee	Pharmaceutical companies
Katherine Klinger	Translational Sciences, Sanofi R&D, Framingham, MA, USA	Steering Committee	Pharmaceutical companies
Clement Chatelain	Translational Sciences, Sanofi R&D, Framingham, MA, USA	Steering Committee	Pharmaceutical companies
Matthias Gossel	Translational Sciences, Sanofi R&D, Framingham, MA, USA	Steering Committee	Pharmaceutical companies
Karol Estrada	Maze Therapeutics, San Francisco, CA, United States	Steering Committee	Pharmaceutical companies
Robert Graham	Maze Therapeutics, San Francisco, CA, United States	Steering Committee	Pharmaceutical companies
Robert Yang	Janssen Biotech, Beerse, Belgium	Steering Committee	Pharmaceutical companies
Chris O´Donnell	Novartis Institutes for BioMedical Research, Cambridge, MA, United States	Steering Committee	Pharmaceutical companies
Tomi P. Mäkelä	HiLIFE, University of Helsinki, Finland, Finland	Steering Committee	University of Helsinki & Biobanks
Jaakko Kaprio	Institute for Molecular Medicine Finland (FIMM), HiLIFE, University of Helsinki, Helsinki, Finland	Steering Committee	University of Helsinki & Biobanks
Petri Virolainen	Auria Biobank / University of Turku / Hospital District of Southwest Finland, Turku, Finland	Steering Committee	University of Helsinki & Biobanks
Antti Hakanen	Auria Biobank / University of Turku / Hospital District of Southwest Finland, Turku, Finland	Steering Committee	University of Helsinki & Biobanks
Terhi Kilpi	THL Biobank / Finnish Institute for Health and Welfare (THL), Helsinki, Finland	Steering Committee	University of Helsinki & Biobanks
Markus Perola	THL Biobank / Finnish Institute for Health and Welfare (THL), Helsinki, Finland	Steering Committee	University of Helsinki & Biobanks
Jukka Partanen	Finnish Red Cross Blood Service / Finnish Hematology Registry and Clinical Biobank, Helsinki, Finland	Steering Committee	University of Helsinki & Biobanks
Anne Pitkäranta	Helsinki Biobank / Helsinki University and Hospital District of Helsinki and Uusimaa, Helsinki	Steering Committee	University of Helsinki & Biobanks
Taneli Raivio	Helsinki Biobank / Helsinki University and Hospital District of Helsinki and Uusimaa, Helsinki	Steering Committee	University of Helsinki & Biobanks
Raisa Serpi	Northern Finland Biobank Borealis / University of Oulu / Northern Ostrobothnia Hospital District, Oulu, Finland	Steering Committee	University of Helsinki & Biobanks
Tarja Laitinen	Finnish Clinical Biobank Tampere / University of Tampere / Pirkanmaa Hospital District, Tampere, Finland	Steering Committee	University of Helsinki & Biobanks
Veli-Matti Kosma	Biobank of Eastern Finland / University of Eastern Finland / Northern Savo Hospital District, Kuopio, Finland	Steering Committee	University of Helsinki & Biobanks
Jari Laukkanen	Central Finland Biobank / University of Jyväskylä / Central Finland Health Care District, Jyväskylä, Finland	Steering Committee	University of Helsinki & Biobanks
Marco Hautalahti	FINBB - Finnish biobank cooperative	Steering Committee	University of Helsinki & Biobanks
Outi Tuovila	Business Finland, Helsinki, Finland	Steering Committee	Other Experts/ Non-Voting Members
Raimo Pakkanen	Business Finland, Helsinki, Finland	Steering Committee	Other Experts/ Non-Voting Members
Jeffrey Waring	Abbvie, Chicago, IL, United States	Scientific Committee	Pharmaceutical companies
Bridget Riley-Gillis	Abbvie, Chicago, IL, United States	Scientific Committee	Pharmaceutical companies
Fedik Rahimov	Abbvie, Chicago, IL, United States	Scientific Committee	Pharmaceutical companies
Ioanna Tachmazidou	Astra Zeneca, Cambridge, United Kingdom	Scientific Committee	Pharmaceutical companies
Chia-Yen Chen	Biogen, Cambridge, MA, United States	Scientific Committee	Pharmaceutical companies
Heiko Runz	Biogen, Cambridge, MA, United States	Scientific Committee	Pharmaceutical companies
Zhihao Ding	Boehringer Ingelheim, Ingelheim am Rhein, Germany	Scientific Committee	Pharmaceutical companies
Marc Jung	Boehringer Ingelheim, Ingelheim am Rhein, Germany	Scientific Committee	Pharmaceutical companies
Shameek Biswas	Bristol Myers Squibb, New York, NY, United States	Scientific Committee	Pharmaceutical companies
Rion Pendergrass	Genentech, San Francisco, CA, United States	Scientific Committee	Pharmaceutical companies
Margaret G. Ehm	GlaxoSmithKline, Collegeville, PA, United States	Scientific Committee	Pharmaceutical companies
David Pulford	GlaxoSmithKline, Stevenage, United Kingdom	Scientific Committee	Pharmaceutical companies
Neha Raghavan	Merck, Kenilworth, NJ, United States	Scientific Committee	Pharmaceutical companies
Adriana Huertas-Vazquez	Merck, Kenilworth, NJ, United States	Scientific Committee	Pharmaceutical companies
Jae-Hoon Sul	Merck, Kenilworth, NJ, United States	Scientific Committee	Pharmaceutical companies
Anders Mälarstig	Pfizer, New York, NY, United States	Scientific Committee	Pharmaceutical companies
Xinli Hu	Pfizer, New York, NY, United States	Scientific Committee	Pharmaceutical companies
Åsa Hedman	Pfizer, New York, NY, United States	Scientific Committee	Pharmaceutical companies
Katherine Klinger	Translational Sciences, Sanofi R&D, Framingham, MA, USA	Scientific Committee	Pharmaceutical companies
Robert Graham	Maze Therapeutics, San Francisco, CA, United States	Scientific Committee	Pharmaceutical companies
Manuel Rivas	Maze Therapeutics, San Francisco, CA, United States	Scientific Committee	Pharmaceutical companies
Dawn Waterworth	Janssen Research & Development, LLC, Spring House, PA, United States	Scientific Committee	Pharmaceutical companies
Nicole Renaud	Novartis Institutes for BioMedical Research, Cambridge, MA, United States	Scientific Committee	Pharmaceutical companies
Ma´en Obeidat	Novartis Institutes for BioMedical Research, Cambridge, MA, United States	Scientific Committee	Pharmaceutical companies
Samuli Ripatti	Institute for Molecular Medicine Finland (FIMM), HiLIFE, University of Helsinki, Helsinki, Finland	Scientific Committee	University of Helsinki & Biobanks
Johanna Schleutker	Auria Biobank / Univ. of Turku / Hospital District of Southwest Finland, Turku, Finland	Scientific Committee	University of Helsinki & Biobanks
Markus Perola	THL Biobank / Finnish Institute for Health and Welfare (THL), Helsinki, Finland	Scientific Committee	University of Helsinki & Biobanks
Mikko Arvas	Finnish Red Cross Blood Service / Finnish Hematology Registry and Clinical Biobank, Helsinki, Finland	Scientific Committee	University of Helsinki & Biobanks
Olli Carpén	Helsinki Biobank / Helsinki University and Hospital District of Helsinki and Uusimaa, Helsinki	Scientific Committee	University of Helsinki & Biobanks
Reetta Hinttala	Northern Finland Biobank Borealis / University of Oulu / Northern Ostrobothnia Hospital District, Oulu, Finland	Scientific Committee	University of Helsinki & Biobanks
Johannes Kettunen	Northern Finland Biobank Borealis / University of Oulu / Northern Ostrobothnia Hospital District, Oulu, Finland	Scientific Committee	University of Helsinki & Biobanks
Arto Mannermaa	Biobank of Eastern Finland / University of Eastern Finland / Northern Savo Hospital District, Kuopio, Finland	Scientific Committee	University of Helsinki & Biobanks
Katriina Aalto-Setälä	Faculty of Medicine and Health Technology, Tampere University, Tampere, Finland	Scientific Committee	University of Helsinki & Biobanks
Mika Kähönen	Finnish Clinical Biobank Tampere / University of Tampere / Pirkanmaa Hospital District, Tampere, Finland	Scientific Committee	University of Helsinki & Biobanks
Jari Laukkanen	Central Finland Biobank / University of Jyväskylä / Central Finland Health Care District, Jyväskylä, Finland	Scientific Committee	University of Helsinki & Biobanks
Johanna Mäkelä	FINBB - Finnish biobank cooperative	Scientific Committee	University of Helsinki & Biobanks
Reetta Kälviäinen	Northern Savo Hospital District, Kuopio, Finland	Clinical Groups	Neurology Group
Valtteri Julkunen	Northern Savo Hospital District, Kuopio, Finland	Clinical Groups	Neurology Group
Hilkka Soininen	Northern Savo Hospital District, Kuopio, Finland	Clinical Groups	Neurology Group
Anne Remes	Northern Ostrobothnia Hospital District, Oulu, Finland	Clinical Groups	Neurology Group
Mikko Hiltunen	University of Eastern Finland, Kuopio, Finland	Clinical Groups	Neurology Group
Jukka Peltola	Pirkanmaa Hospital District, Tampere, Finland	Clinical Groups	Neurology Group
Minna Raivio	Hospital District of Helsinki and Uusimaa, Helsinki, Finland	Clinical Groups	Neurology Group
Pentti Tienari	Hospital District of Helsinki and Uusimaa, Helsinki, Finland	Clinical Groups	Neurology Group
Juha Rinne	Hospital District of Southwest Finland, Turku, Finland	Clinical Groups	Neurology Group
Roosa Kallionpää	Hospital District of Southwest Finland, Turku, Finland	Clinical Groups	Neurology Group
Juulia Partanen	Institute for Molecular Medicine Finland, HiLIFE, University of Helsinki, Finland	Clinical Groups	Neurology Group
Ali Abbasi	Abbvie, Chicago, IL, United States	Clinical Groups	Neurology Group
Adam Ziemann	Abbvie, Chicago, IL, United States	Clinical Groups	Neurology Group
Nizar Smaoui	Abbvie, Chicago, IL, United States	Clinical Groups	Neurology Group
Anne Lehtonen	Abbvie, Chicago, IL, United States	Clinical Groups	Neurology Group
Susan Eaton	Biogen, Cambridge, MA, United States	Clinical Groups	Neurology Group
Heiko Runz	Biogen, Cambridge, MA, United States	Clinical Groups	Neurology Group
Sanni Lahdenperä	Biogen, Cambridge, MA, United States	Clinical Groups	Neurology Group
Shameek Biswas	Bristol Myers Squibb, New York, NY, United States	Clinical Groups	Neurology Group
Natalie Bowers	Genentech, San Francisco, CA, United States	Clinical Groups	Neurology Group
Edmond Teng	Genentech, San Francisco, CA, United States	Clinical Groups	Neurology Group
Rion Pendergrass	Genentech, San Francisco, CA, United States	Clinical Groups	Neurology Group
Fanli Xu	GlaxoSmithKline, Brentford, United Kingdom	Clinical Groups	Neurology Group
David Pulford	GlaxoSmithKline, Stevenage, United Kingdom	Clinical Groups	Neurology Group
Kirsi Auro	GlaxoSmithKline, Espoo, Finland	Clinical Groups	Neurology Group
Laura Addis	GlaxoSmithKline, Brentford, United Kingdom	Clinical Groups	Neurology Group
John Eicher	GlaxoSmithKline, Brentford, United Kingdom	Clinical Groups	Neurology Group
Qingqin S Li	Janssen Research & Development, LLC, Titusville, NJ 08560, United States	Clinical Groups	Neurology Group
Karen He	Janssen Research & Development, LLC, Spring House, PA, United States	Clinical Groups	Neurology Group
Ekaterina Khramtsova	Janssen Research & Development, LLC, Spring House, PA, United States	Clinical Groups	Neurology Group
Neha Raghavan	Merck, Kenilworth, NJ, United States	Clinical Groups	Neurology Group
Martti Färkkilä	Hospital District of Helsinki and Uusimaa, Helsinki, Finland	Clinical Groups	Gastroenterology Group
Jukka Koskela	Hospital District of Helsinki and Uusimaa, Helsinki, Finland	Clinical Groups	Gastroenterology Group
Sampsa Pikkarainen	Hospital District of Helsinki and Uusimaa, Helsinki, Finland	Clinical Groups	Gastroenterology Group
Airi Jussila	Pirkanmaa Hospital District, Tampere, Finland	Clinical Groups	Gastroenterology Group
Katri Kaukinen	Pirkanmaa Hospital District, Tampere, Finland	Clinical Groups	Gastroenterology Group
Timo Blomster	Northern Ostrobothnia Hospital District, Oulu, Finland	Clinical Groups	Gastroenterology Group
Mikko Kiviniemi	Northern Savo Hospital District, Kuopio, Finland	Clinical Groups	Gastroenterology Group
Markku Voutilainen	Hospital District of Southwest Finland, Turku, Finland	Clinical Groups	Gastroenterology Group
Mark Daly	Institute for Molecular Medicine, Finland (FIMM), HiLIFE, University of Helsinki, Helsinki, Finland; Broad Institute of MIT and Harvard; Massachusetts General Hospital	Clinical Groups	Gastroenterology Group
Ali Abbasi	Abbvie, Chicago, IL, United States	Clinical Groups	Gastroenterology Group
Jeffrey Waring	Abbvie, Chicago, IL, United States	Clinical Groups	Gastroenterology Group
Nizar Smaoui	Abbvie, Chicago, IL, United States	Clinical Groups	Gastroenterology Group
Fedik Rahimov	Abbvie, Chicago, IL, United States	Clinical Groups	Gastroenterology Group
Anne Lehtonen	Abbvie, Chicago, IL, United States	Clinical Groups	Gastroenterology Group
Tim Lu	Genentech, San Francisco, CA, United States	Clinical Groups	Gastroenterology Group
Natalie Bowers	Genentech, San Francisco, CA, United States	Clinical Groups	Gastroenterology Group
Rion Pendergrass	Genentech, San Francisco, CA, United States	Clinical Groups	Gastroenterology Group
Linda McCarthy	GlaxoSmithKline, Brentford, United Kingdom	Clinical Groups	Gastroenterology Group
Amy Hart	Janssen Research & Development, LLC, Spring House, PA, United States	Clinical Groups	Gastroenterology Group
Meijian Guan	Janssen Research & Development, LLC, Spring House, PA, United States	Clinical Groups	Gastroenterology Group
Jason Miller	Merck, Kenilworth, NJ, United States	Clinical Groups	Gastroenterology Group
Kirsi Kalpala	Pfizer, New York, NY, United States	Clinical Groups	Gastroenterology Group
Melissa Miller	Pfizer, New York, NY, United States	Clinical Groups	Gastroenterology Group
Xinli Hu	Pfizer, New York, NY, United States	Clinical Groups	Gastroenterology Group
Kari Eklund	Hospital District of Helsinki and Uusimaa, Helsinki, Finland	Clinical Groups	Rheumatology Group
Antti Palomäki	Hospital District of Southwest Finland, Turku, Finland	Clinical Groups	Rheumatology Group
Pia Isomäki	Pirkanmaa Hospital District, Tampere, Finland	Clinical Groups	Rheumatology Group
Laura Pirilä	Hospital District of Southwest Finland, Turku, Finland	Clinical Groups	Rheumatology Group
Oili Kaipiainen-Seppänen	Northern Savo Hospital District, Kuopio, Finland	Clinical Groups	Rheumatology Group
Johanna Huhtakangas	Northern Ostrobothnia Hospital District, Oulu, Finland	Clinical Groups	Rheumatology Group
Nina Mars	Institute for Molecular Medicine Finland (FIMM), HiLIFE, University of Helsinki, Helsinki, Finland	Clinical Groups	Rheumatology Group
Ali Abbasi	Abbvie, Chicago, IL, United States	Clinical Groups	Rheumatology Group
Jeffrey Waring	Abbvie, Chicago, IL, United States	Clinical Groups	Rheumatology Group
Fedik Rahimov	Abbvie, Chicago, IL, United States	Clinical Groups	Rheumatology Group
Apinya Lertratanakul	Abbvie, Chicago, IL, United States	Clinical Groups	Rheumatology Group
Nizar Smaoui	Abbvie, Chicago, IL, United States	Clinical Groups	Rheumatology Group
Anne Lehtonen	Abbvie, Chicago, IL, United States	Clinical Groups	Rheumatology Group
Marla Hochfeld	Bristol Myers Squibb, New York, NY, United States	Clinical Groups	Rheumatology Group
Natalie Bowers	Genentech, San Francisco, CA, United States	Clinical Groups	Rheumatology Group
Rion Pendergrass	Genentech, San Francisco, CA, United States	Clinical Groups	Rheumatology Group
Jorge Esparza Gordillo	GlaxoSmithKline, Brentford, United Kingdom	Clinical Groups	Rheumatology Group
Kirsi Auro	GlaxoSmithKline, Espoo, Finland	Clinical Groups	Rheumatology Group
Dawn Waterworth	Janssen Research & Development, LLC, Spring House, PA, United States	Clinical Groups	Rheumatology Group
Fabiana Farias	Merck, Kenilworth, NJ, United States	Clinical Groups	Rheumatology Group
Kirsi Kalpala	Pfizer, New York, NY, United States	Clinical Groups	Rheumatology Group
Nan Bing	Pfizer, New York, NY, United States	Clinical Groups	Rheumatology Group
Xinli Hu	Pfizer, New York, NY, United States	Clinical Groups	Rheumatology Group
Tarja Laitinen	Pirkanmaa Hospital District, Tampere, Finland	Clinical Groups	Pulmonology Group
Margit Pelkonen	Northern Savo Hospital District, Kuopio, Finland	Clinical Groups	Pulmonology Group
Paula Kauppi	Hospital District of Helsinki and Uusimaa, Helsinki, Finland	Clinical Groups	Pulmonology Group
Hannu Kankaanranta	University of Gothenburg, Gothenburg, Sweden/ Seinäjoki Central Hospital, Seinäjoki, Finland/ Tampere University, Tampere, Finland	Clinical Groups	Pulmonology Group
Terttu Harju	Northern Ostrobothnia Hospital District, Oulu, Finland	Clinical Groups	Pulmonology Group
Riitta Lahesmaa	Hospital District of Southwest Finland, Turku, Finland	Clinical Groups	Pulmonology Group
Nizar Smaoui	Abbvie, Chicago, IL, United States	Clinical Groups	Pulmonology Group
Glenda Lassi	Astra Zeneca, Cambridge, United Kingdom	Clinical Groups	Pulmonology Group
Susan Eaton	Biogen, Cambridge, MA, United States	Clinical Groups	Pulmonology Group
Hubert Chen	Genentech, San Francisco, CA, United States	Clinical Groups	Pulmonology Group
Rion Pendergrass	Genentech, San Francisco, CA, United States	Clinical Groups	Pulmonology Group
Natalie Bowers	Genentech, San Francisco, CA, United States	Clinical Groups	Pulmonology Group
Joanna Betts	GlaxoSmithKline, Brentford, United Kingdom	Clinical Groups	Pulmonology Group
Kirsi Auro	GlaxoSmithKline, Espoo, Finland	Clinical Groups	Pulmonology Group
Rajashree Mishra	GlaxoSmithKline, Brentford, United Kingdom	Clinical Groups	Pulmonology Group
Majd Mouded	Novartis, Basel, Switzerland	Clinical Groups	Pulmonology Group
Debby Ngo	Novartis, Basel, Switzerland	Clinical Groups	Pulmonology Group
Teemu Niiranen	Finnish Institute for Health and Welfare (THL), Helsinki, Finland	Clinical Groups	Cardiometabolic Diseases Group
Felix Vaura	Finnish Institute for Health and Welfare (THL), Helsinki, Finland	Clinical Groups	Cardiometabolic Diseases Group
Veikko Salomaa	Finnish Institute for Health and Welfare (THL), Helsinki, Finland	Clinical Groups	Cardiometabolic Diseases Group
Kaj Metsärinne	Hospital District of Southwest Finland, Turku, Finland	Clinical Groups	Cardiometabolic Diseases Group
Jenni Aittokallio	Hospital District of Southwest Finland, Turku, Finland	Clinical Groups	Cardiometabolic Diseases Group
Mika Kähönen	Pirkanmaa Hospital District, Tampere, Finland	Clinical Groups	Cardiometabolic Diseases Group
Jussi Hernesniemi	Pirkanmaa Hospital District, Tampere, Finland	Clinical Groups	Cardiometabolic Diseases Group
Daniel Gordin	Hospital District of Helsinki and Uusimaa, Helsinki, Finland	Clinical Groups	Cardiometabolic Diseases Group
Juha Sinisalo	Hospital District of Helsinki and Uusimaa, Helsinki, Finland	Clinical Groups	Cardiometabolic Diseases Group
Marja-Riitta Taskinen	Hospital District of Helsinki and Uusimaa, Helsinki, Finland	Clinical Groups	Cardiometabolic Diseases Group
Tiinamaija Tuomi	Hospital District of Helsinki and Uusimaa, Helsinki, Finland	Clinical Groups	Cardiometabolic Diseases Group
Timo Hiltunen	Hospital District of Helsinki and Uusimaa, Helsinki, Finland	Clinical Groups	Cardiometabolic Diseases Group
Jari Laukkanen	Central Finland Health Care District, Jyväskylä, Finland	Clinical Groups	Cardiometabolic Diseases Group
Amanda Elliott	Institute for Molecular Medicine Finland (FIMM), HiLIFE, University of Helsinki, Helsinki, Finland; Broad Institute, Cambridge, MA, USA and Massachusetts General Hospital, Boston, MA, USA	Clinical Groups	Cardiometabolic Diseases Group
Mary Pat Reeve	Institute for Molecular Medicine Finland (FIMM), HiLIFE, University of Helsinki, Helsinki, Finland	Clinical Groups	Cardiometabolic Diseases Group
Sanni Ruotsalainen	Institute for Molecular Medicine Finland (FIMM), HiLIFE, University of Helsinki, Helsinki, Finland	Clinical Groups	Cardiometabolic Diseases Group
Benjamin Challis	Astra Zeneca, Cambridge, United Kingdom	Clinical Groups	Cardiometabolic Diseases Group
Dirk Paul	Astra Zeneca, Cambridge, United Kingdom	Clinical Groups	Cardiometabolic Diseases Group
Natalie Bowers	Genentech, San Francisco, CA, United States	Clinical Groups	Cardiometabolic Diseases Group
Rion Pendergrass	Genentech, San Francisco, CA, United States	Clinical Groups	Cardiometabolic Diseases Group
Audrey Chu	GlaxoSmithKline, Brentford, United Kingdom	Clinical Groups	Cardiometabolic Diseases Group
Kirsi Auro	GlaxoSmithKline, Espoo, Finland	Clinical Groups	Cardiometabolic Diseases Group
Dermot Reilly	Janssen Research & Development, LLC, Boston, MA, United States	Clinical Groups	Cardiometabolic Diseases Group
Mike Mendelson	Novartis, Boston, MA, United States	Clinical Groups	Cardiometabolic Diseases Group
Jaakko Parkkinen	Pfizer, New York, NY, United States	Clinical Groups	Cardiometabolic Diseases Group
Melissa Miller	Pfizer, New York, NY, United States	Clinical Groups	Cardiometabolic Diseases Group
Tuomo Meretoja	Hospital District of Helsinki and Uusimaa, Helsinki, Finland	Clinical Groups	Oncology Group
Heikki Joensuu	Hospital District of Helsinki and Uusimaa, Helsinki, Finland	Clinical Groups	Oncology Group
Olli Carpén	Hospital District of Helsinki and Uusimaa, Helsinki, Finland	Clinical Groups	Oncology Group
Johanna Mattson	Hospital District of Helsinki and Uusimaa, Helsinki, Finland	Clinical Groups	Oncology Group
Eveliina Salminen	Hospital District of Helsinki and Uusimaa, Helsinki, Finland	Clinical Groups	Oncology Group
Annika Auranen	Pirkanmaa Hospital District , Tampere, Finland	Clinical Groups	Oncology Group
Peeter Karihtala	Northern Ostrobothnia Hospital District, Oulu, Finland	Clinical Groups	Oncology Group
Päivi Auvinen	Northern Savo Hospital District, Kuopio, Finland	Clinical Groups	Oncology Group
Klaus Elenius	Hospital District of Southwest Finland, Turku, Finland	Clinical Groups	Oncology Group
Johanna Schleutker	Hospital District of Southwest Finland, Turku, Finland	Clinical Groups	Oncology Group
Esa Pitkänen	Institute for Molecular Medicine Finland (FIMM), HiLIFE, University of Helsinki, Helsinki, Finland	Clinical Groups	Oncology Group
Nina Mars	Institute for Molecular Medicine Finland (FIMM), HiLIFE, University of Helsinki, Helsinki, Finland	Clinical Groups	Oncology Group
Mark Daly	Institute for Molecular Medicine Finland (FIMM), HiLIFE, University of Helsinki, Helsinki, Finland; Broad Institute of MIT and Harvard; Massachusetts General Hospital	Clinical Groups	Oncology Group
Relja Popovic	Abbvie, Chicago, IL, United States	Clinical Groups	Oncology Group
Jeffrey Waring	Abbvie, Chicago, IL, United States	Clinical Groups	Oncology Group
Bridget Riley-Gillis	Abbvie, Chicago, IL, United States	Clinical Groups	Oncology Group
Anne Lehtonen	Abbvie, Chicago, IL, United States	Clinical Groups	Oncology Group
Jennifer Schutzman	Genentech, San Francisco, CA, United States	Clinical Groups	Oncology Group
Natalie Bowers	Genentech, San Francisco, CA, United States	Clinical Groups	Oncology Group
Rion Pendergrass	Genentech, San Francisco, CA, United States	Clinical Groups	Oncology Group
Diptee Kulkarni	GlaxoSmithKline, Brentford, United Kingdom	Clinical Groups	Oncology Group
Kirsi Auro	GlaxoSmithKline, Espoo, Finland	Clinical Groups	Oncology Group
Alessandro Porello	Janssen Research & Development, LLC, Spring House, PA, United States	Clinical Groups	Oncology Group
Andrey Loboda	Merck, Kenilworth, NJ, United States	Clinical Groups	Oncology Group
Heli Lehtonen	Pfizer, New York, NY, United States	Clinical Groups	Oncology Group
Stefan McDonough	Pfizer, New York, NY, United States	Clinical Groups	Oncology Group
Sauli Vuoti	Janssen-Cilag Oy, Espoo, Finland	Clinical Groups	Oncology Group
Kai Kaarniranta	Northern Savo Hospital District, Kuopio, Finland	Clinical Groups	Opthalmology Group
Joni A Turunen	Helsinki University Hospital and University of Helsinki, Helsinki, Finland; Eye Genetics Group, Folkhälsan Research Center, Helsinki, Finland	Clinical Groups	Opthalmology Group
Terhi Ollila	Hospital District of Helsinki and Uusimaa, Helsinki, Finland	Clinical Groups	Opthalmology Group
Hannu Uusitalo	Pirkanmaa Hospital District, Tampere, Finland	Clinical Groups	Opthalmology Group
Juha Karjalainen	Institute for Molecular Medicine Finland (FIMM), HiLIFE, University of Helsinki, Helsinki, Finland	Clinical Groups	Opthalmology Group
Esa Pitkänen	Institute for Molecular Medicine Finland (FIMM), HiLIFE, University of Helsinki, Helsinki, Finland	Clinical Groups	Opthalmology Group
Mengzhen Liu	Abbvie, Chicago, IL, United States	Clinical Groups	Opthalmology Group
Heiko Runz	Biogen, Cambridge, MA, United States	Clinical Groups	Opthalmology Group
Stephanie Loomis	Biogen, Cambridge, MA, United States	Clinical Groups	Opthalmology Group
Erich Strauss	Genentech, San Francisco, CA, United States	Clinical Groups	Opthalmology Group
Natalie Bowers	Genentech, San Francisco, CA, United States	Clinical Groups	Opthalmology Group
Hao Chen	Genentech, San Francisco, CA, United States	Clinical Groups	Opthalmology Group
Rion Pendergrass	Genentech, San Francisco, CA, United States	Clinical Groups	Opthalmology Group
Kaisa Tasanen	Northern Ostrobothnia Hospital District, Oulu, Finland	Clinical Groups	Dermatology Group
Laura Huilaja	Northern Ostrobothnia Hospital District, Oulu, Finland	Clinical Groups	Dermatology Group
Katariina Hannula-Jouppi	Hospital District of Helsinki and Uusimaa, Helsinki, Finland	Clinical Groups	Dermatology Group
Teea Salmi	Pirkanmaa Hospital District, Tampere, Finland	Clinical Groups	Dermatology Group
Sirkku Peltonen	Hospital District of Southwest Finland, Turku, Finland	Clinical Groups	Dermatology Group
Leena Koulu	Hospital District of Southwest Finland, Turku, Finland	Clinical Groups	Dermatology Group
Nizar Smaoui	Abbvie, Chicago, IL, United States	Clinical Groups	Dermatology Group
Fedik Rahimov	Abbvie, Chicago, IL, United States	Clinical Groups	Dermatology Group
Anne Lehtonen	Abbvie, Chicago, IL, United States	Clinical Groups	Dermatology Group
David Choy	Genentech, San Francisco, CA, United States	Clinical Groups	Dermatology Group
Rion Pendergrass	Genentech, San Francisco, CA, United States	Clinical Groups	Dermatology Group
Dawn Waterworth	Janssen Research & Development, LLC, Spring House, PA, United States	Clinical Groups	Dermatology Group
Kirsi Kalpala	Pfizer, New York, NY, United States	Clinical Groups	Dermatology Group
Ying Wu	Pfizer, New York, NY, United States	Clinical Groups	Dermatology Group
Pirkko Pussinen	Hospital District of Helsinki and Uusimaa, Helsinki, Finland	Clinical Groups	Odontology Group
Aino Salminen	Hospital District of Helsinki and Uusimaa, Helsinki, Finland	Clinical Groups	Odontology Group
Tuula Salo	Hospital District of Helsinki and Uusimaa, Helsinki, Finland	Clinical Groups	Odontology Group
David Rice	Hospital District of Helsinki and Uusimaa, Helsinki, Finland	Clinical Groups	Odontology Group
Pekka Nieminen	Hospital District of Helsinki and Uusimaa, Helsinki, Finland	Clinical Groups	Odontology Group
Ulla Palotie	Hospital District of Helsinki and Uusimaa, Helsinki, Finland	Clinical Groups	Odontology Group
Maria Siponen	Northern Savo Hospital District, Kuopio, Finland	Clinical Groups	Odontology Group
Liisa Suominen	Northern Savo Hospital District, Kuopio, Finland	Clinical Groups	Odontology Group
Päivi Mäntylä	Northern Savo Hospital District, Kuopio, Finland	Clinical Groups	Odontology Group
Ulvi Gursoy	Hospital District of Southwest Finland, Turku, Finland	Clinical Groups	Odontology Group
Vuokko Anttonen	Northern Ostrobothnia Hospital District, Oulu, Finland	Clinical Groups	Odontology Group
Kirsi Sipilä	Research Unit of Oral Health Sciences Faculty of Medicine, University of Oulu, Oulu, Finland; Medical Research Center, Oulu, Oulu University Hospital and University of Oulu, Oulu, Finland	Clinical Groups	Odontology Group
Rion Pendergrass	Genentech, San Francisco, CA, United States	Clinical Groups	Odontology Group
Hannele Laivuori	Institute for Molecular Medicine Finland (FIMM), HiLIFE, University of Helsinki, Helsinki, Finland	Clinical Groups	Women’s Health and Reproduction Group
Venla Kurra	Pirkanmaa Hospital District, Tampere, Finland	Clinical Groups	Women’s Health and Reproduction Group
Laura Kotaniemi-Talonen	Pirkanmaa Hospital District, Tampere, Finland	Clinical Groups	Women’s Health and Reproduction Group
Oskari Heikinheimo	Hospital District of Helsinki and Uusimaa, Helsinki, Finland	Clinical Groups	Women’s Health and Reproduction Group
Ilkka Kalliala	Hospital District of Helsinki and Uusimaa, Helsinki, Finland	Clinical Groups	Women’s Health and Reproduction Group
Lauri Aaltonen	Hospital District of Helsinki and Uusimaa, Helsinki, Finland	Clinical Groups	Women’s Health and Reproduction Group
Varpu Jokimaa	Hospital District of Southwest Finland, Turku, Finland	Clinical Groups	Women’s Health and Reproduction Group
Johannes Kettunen	Northern Ostrobothnia Hospital District, Oulu, Finland	Clinical Groups	Women’s Health and Reproduction Group
Marja Vääräsmäki	Northern Ostrobothnia Hospital District, Oulu, Finland	Clinical Groups	Women’s Health and Reproduction Group
Outi Uimari	Northern Ostrobothnia Hospital District, Oulu, Finland	Clinical Groups	Women’s Health and Reproduction Group
Laure Morin-Papunen	Northern Ostrobothnia Hospital District, Oulu, Finland	Clinical Groups	Women’s Health and Reproduction Group
Maarit Niinimäki	Northern Ostrobothnia Hospital District, Oulu, Finland	Clinical Groups	Women’s Health and Reproduction Group
Terhi Piltonen	Northern Ostrobothnia Hospital District, Oulu, Finland	Clinical Groups	Women’s Health and Reproduction Group
Katja Kivinen	Institute for Molecular Medicine Finland (FIMM), HiLIFE, University of Helsinki, Helsinki, Finland	Clinical Groups	Women’s Health and Reproduction Group
Elisabeth Widen	Institute for Molecular Medicine Finland (FIMM), HiLIFE, University of Helsinki, Helsinki, Finland	Clinical Groups	Women’s Health and Reproduction Group
Taru Tukiainen	Institute for Molecular Medicine Finland (FIMM), HiLIFE, University of Helsinki, Helsinki, Finland	Clinical Groups	Women’s Health and Reproduction Group
Mary Pat Reeve	Institute for Molecular Medicine Finland (FIMM), HiLIFE, University of Helsinki, Helsinki, Finland	Clinical Groups	Women’s Health and Reproduction Group
Mark Daly	Institute for Molecular Medicine Finland (FIMM), HiLIFE, University of Helsinki, Helsinki, Finland; Broad Institute of MIT and Harvard; Massachusetts General Hospital	Clinical Groups	Women’s Health and Reproduction Group
Niko Välimäki	University of Helsinki, Helsinki, Finland	Clinical Groups	Women’s Health and Reproduction Group
Eija Laakkonen	University of Jyväskylä, Jyväskylä, Finland	Clinical Groups	Women’s Health and Reproduction Group
Jaakko Tyrmi	University of Oulu, Oulu, Finland / University of Tampere, Tampere, Finland	Clinical Groups	Women’s Health and Reproduction Group
Heidi Silven	University of Oulu, Oulu, Finland	Clinical Groups	Women’s Health and Reproduction Group
Eeva Sliz	University of Oulu, Oulu, Finland	Clinical Groups	Women’s Health and Reproduction Group
Riikka Arffman	University of Oulu, Oulu, Finland	Clinical Groups	Women’s Health and Reproduction Group
Susanna Savukoski	University of Oulu, Oulu, Finland	Clinical Groups	Women’s Health and Reproduction Group
Triin Laisk	Estonian biobank, Tartu, Estonia	Clinical Groups	Women’s Health and Reproduction Group
Natalia Pujol	Estonian biobank, Tartu, Estonia	Clinical Groups	Women’s Health and Reproduction Group
Mengzhen Liu	Abbvie, Chicago, IL, United States	Clinical Groups	Women’s Health and Reproduction Group
Bridget Riley-Gillis	Abbvie, Chicago, IL, United States	Clinical Groups	Women’s Health and Reproduction Group
Rion Pendergrass	Genentech, San Francisco, CA, United States	Clinical Groups	Women’s Health and Reproduction Group
Janet Kumar	GlaxoSmithKline, Collegeville, PA, United States	Clinical Groups	Women’s Health and Reproduction Group
Kirsi Auro	GlaxoSmithKline, Espoo, Finland	Clinical Groups	Women’s Health and Reproduction Group
Iiris Hovatta	University of Helsinki, Finland	Clinical Groups	Depression group
Chia-Yen Chen	Biogen, Cambridge, MA, United States	Clinical Groups	Depression group
Erkki Isometsä	Hospital District of Helsinki and Uusimaa, Helsinki, Finland	Clinical Groups	Depression group
Hanna Ollila	Institute for Molecular Medicine Finland (FIMM), HiLIFE, University of Helsinki, Helsinki, Finland	Clinical Groups	Depression group
Jaana Suvisaari	Finnish Institute for Health and Welfare (THL), Helsinki, Finland	Clinical Groups	Depression group
Thomas Damm Als	Aarhus University, Denmark	Clinical Groups	Depression group
Antti Mäkitie	Department of Otorhinolaryngology - Head and Neck Surgery, University of Helsinki and Helsinki University Hospital, Helsinki, Finland	Clinical Groups	ENT (ear, nose and throath) Group
Argyro Bizaki-Vallaskangas	Pirkanmaa Hospital District, Tampere, Finland	Clinical Groups	ENT (ear, nose and throath) Group
Sanna Toppila-Salmi	University of Helsinki, Finland	Clinical Groups	ENT (ear, nose and throath) Group
Tytti Willberg	Hospital District of Southwest Finland, Turku, Finland	Clinical Groups	ENT (ear, nose and throath) Group
Elmo Saarentaus	Institute for Molecular Medicine Finland (FIMM), HiLIFE, University of Helsinki, Helsinki, Finland	Clinical Groups	ENT (ear, nose and throath) Group
Antti Aarnisalo	Hospital District of Helsinki and Uusimaa, Helsinki, Finland	Clinical Groups	ENT (ear, nose and throath) Group
Eveliina Salminen	Hospital District of Helsinki and Uusimaa, Helsinki, Finland	Clinical Groups	ENT (ear, nose and throath) Group
Elisa Rahikkala	Northern Ostrobothnia Hospital District, Oulu, Finland	Clinical Groups	ENT (ear, nose and throath) Group
Johannes Kettunen	Northern Ostrobothnia Hospital District, Oulu, Finland	Clinical Groups	ENT (ear, nose and throath) Group
Kristiina Aittomäki	Department of Medical Genetics, Helsinki University Central Hospital, Helsinki, Finland	Clinical Groups	POI (premature ovarian failure) Group
Fredrik Åberg	Transplantation and Liver Surgery Clinic, Helsinki University Hospital, Helsinki University, Helsinki, Finland	Clinical Groups	LiverScore Group
Mitja Kurki	Institute for Molecular Medicine Finland (FIMM), HiLIFE, University of Helsinki, Helsinki, Finland; Broad Institute, Cambridge, MA, United States	FinnGen Analysis working group	FinnGen Analysis working group
Samuli Ripatti	Institute for Molecular Medicine Finland (FIMM), HiLIFE, University of Helsinki, Helsinki, Finland	FinnGen Analysis working group	FinnGen Analysis working group
Mark Daly	Institute for Molecular Medicine, Finland (FIMM), HiLIFE, University of Helsinki, Helsinki, Finland; Broad Institute of MIT and Harvard; Massachusetts General Hospital	FinnGen Analysis working group	FinnGen Analysis working group
Juha Karjalainen	Institute for Molecular Medicine Finland (FIMM), HiLIFE, University of Helsinki, Helsinki, Finland	FinnGen Analysis working group	FinnGen Analysis working group
Aki Havulinna	Institute for Molecular Medicine Finland (FIMM), HiLIFE, University of Helsinki, Helsinki, Finland; Finnish Institute for Health and Welfare (THL), Helsinki, Finland	FinnGen Analysis working group	FinnGen Analysis working group
Juha Mehtonen	Institute for Molecular Medicine Finland (FIMM), HiLIFE, University of Helsinki, Helsinki, Finland	FinnGen Analysis working group	FinnGen Analysis working group
Priit Palta	Institute for Molecular Medicine Finland (FIMM), HiLIFE, University of Helsinki, Helsinki, Finland	FinnGen Analysis working group	FinnGen Analysis working group
Shabbeer Hassan	Institute for Molecular Medicine Finland (FIMM), HiLIFE, University of Helsinki, Helsinki, Finland	FinnGen Analysis working group	FinnGen Analysis working group
Pietro Della Briotta Parolo	Institute for Molecular Medicine Finland (FIMM), HiLIFE, University of Helsinki, Helsinki, Finland	FinnGen Analysis working group	FinnGen Analysis working group
Wei Zhou	Broad Institute, Cambridge, MA, United States	FinnGen Analysis working group	FinnGen Analysis working group
Mutaamba Maasha	Broad Institute, Cambridge, MA, United States	FinnGen Analysis working group	FinnGen Analysis working group
Shabbeer Hassan	Institute for Molecular Medicine Finland (FIMM), HiLIFE, University of Helsinki, Helsinki, Finland	FinnGen Analysis working group	FinnGen Analysis working group
Susanna Lemmelä	Institute for Molecular Medicine Finland (FIMM), HiLIFE, University of Helsinki, Helsinki, Finland	FinnGen Analysis working group	FinnGen Analysis working group
Aarno Palotie	Institute for Molecular Medicine Finland (FIMM), HiLIFE, University of Helsinki, Helsinki, Finland	FinnGen Analysis working group	FinnGen Analysis working group
Aoxing Liu	Institute for Molecular Medicine Finland (FIMM), HiLIFE, University of Helsinki, Helsinki, Finland	FinnGen Analysis working group	FinnGen Analysis working group
Arto Lehisto	Institute for Molecular Medicine Finland (FIMM), HiLIFE, University of Helsinki, Helsinki, Finland	FinnGen Analysis working group	FinnGen Analysis working group
Andrea Ganna	Institute for Molecular Medicine Finland (FIMM), HiLIFE, University of Helsinki, Helsinki, Finland	FinnGen Analysis working group	FinnGen Analysis working group
Vincent Llorens	Institute for Molecular Medicine Finland (FIMM), HiLIFE, University of Helsinki, Helsinki, Finland	FinnGen Analysis working group	FinnGen Analysis working group
Hannele Laivuori	Institute for Molecular Medicine Finland (FIMM), HiLIFE, University of Helsinki, Helsinki, Finland	FinnGen Analysis working group	FinnGen Analysis working group
Taru Tukiainen	Institute for Molecular Medicine Finland (FIMM), HiLIFE, University of Helsinki, Helsinki, Finland	FinnGen Analysis working group	FinnGen Analysis working group
Mary Pat Reeve	Institute for Molecular Medicine Finland (FIMM), HiLIFE, University of Helsinki, Helsinki, Finland	FinnGen Analysis working group	FinnGen Analysis working group
Henrike Heyne	Institute for Molecular Medicine Finland (FIMM), HiLIFE, University of Helsinki, Helsinki, Finland	FinnGen Analysis working group	FinnGen Analysis working group
Nina Mars	Institute for Molecular Medicine Finland (FIMM), HiLIFE, University of Helsinki, Helsinki, Finland	FinnGen Analysis working group	FinnGen Analysis working group
Joel Rämö	Institute for Molecular Medicine Finland (FIMM), HiLIFE, University of Helsinki, Helsinki, Finland	FinnGen Analysis working group	FinnGen Analysis working group
Elmo Saarentaus	Institute for Molecular Medicine Finland (FIMM), HiLIFE, University of Helsinki, Helsinki, Finland	FinnGen Analysis working group	FinnGen Analysis working group
Hanna Ollila	Institute for Molecular Medicine Finland (FIMM), HiLIFE, University of Helsinki, Helsinki, Finland	FinnGen Analysis working group	FinnGen Analysis working group
Rodos Rodosthenous	Institute for Molecular Medicine Finland (FIMM), HiLIFE, University of Helsinki, Helsinki, Finland	FinnGen Analysis working group	FinnGen Analysis working group
Satu Strausz	Institute for Molecular Medicine Finland (FIMM), HiLIFE, University of Helsinki, Helsinki, Finland	FinnGen Analysis working group	FinnGen Analysis working group
Tuula Palotie	University of Helsinki and Hospital District of Helsinki and Uusimaa, Helsinki, Finland	FinnGen Analysis working group	FinnGen Analysis working group
Kimmo Palin	University of Helsinki, Helsinki, Finland	FinnGen Analysis working group	FinnGen Analysis working group
Javier Garcia-Tabuenca	University of Tampere, Tampere, Finland	FinnGen Analysis working group	FinnGen Analysis working group
Harri Siirtola	University of Tampere, Tampere, Finland	FinnGen Analysis working group	FinnGen Analysis working group
Tuomo Kiiskinen	Institute for Molecular Medicine Finland (FIMM), HiLIFE, University of Helsinki, Helsinki, Finland	FinnGen Analysis working group	FinnGen Analysis working group
Jiwoo Lee	Institute for Molecular Medicine Finland (FIMM), HiLIFE, University of Helsinki, Helsinki, Finland; Broad Institute, Cambridge, MA, United States	FinnGen Analysis working group	FinnGen Analysis working group
Kristin Tsuo	Institute for Molecular Medicine Finland (FIMM), HiLIFE, University of Helsinki, Helsinki, Finland; Broad Institute, Cambridge, MA, United States	FinnGen Analysis working group	FinnGen Analysis working group
Amanda Elliott	Institute for Molecular Medicine Finland (FIMM), HiLIFE, University of Helsinki, Helsinki, Finland; Broad Institute, Cambridge, MA, USA and Massachusetts General Hospital, Boston, MA, USA	FinnGen Analysis working group	FinnGen Analysis working group
Kati Kristiansson	THL Biobank / Finnish Institute for Health and Welfare (THL), Helsinki, Finland	FinnGen Analysis working group	FinnGen Analysis working group
Mikko Arvas	Finnish Red Cross Blood Service / Finnish Hematology Registry and Clinical Biobank, Helsinki, Finland	FinnGen Analysis working group	FinnGen Analysis working group
Kati Hyvärinen	Finnish Red Cross Blood Service, Helsinki, Finland	FinnGen Analysis working group	FinnGen Analysis working group
Jarmo Ritari	Finnish Red Cross Blood Service, Helsinki, Finland	FinnGen Analysis working group	FinnGen Analysis working group
Olli Carpén	Helsinki Biobank / Helsinki University and Hospital District of Helsinki and Uusimaa, Helsinki	FinnGen Analysis working group	FinnGen Analysis working group
Johannes Kettunen	Northern Finland Biobank Borealis / University of Oulu / Northern Ostrobothnia Hospital District, Oulu, Finland	FinnGen Analysis working group	FinnGen Analysis working group
Katri Pylkäs	University of Oulu, Oulu, Finland	FinnGen Analysis working group	FinnGen Analysis working group
Eeva Sliz	University of Oulu, Oulu, Finland	FinnGen Analysis working group	FinnGen Analysis working group
Minna Karjalainen	University of Oulu, Oulu, Finland	FinnGen Analysis working group	FinnGen Analysis working group
Tuomo Mantere	Northern Finland Biobank Borealis / University of Oulu / Northern Ostrobothnia Hospital District, Oulu, Finland	FinnGen Analysis working group	FinnGen Analysis working group
Eeva Kangasniemi	Finnish Clinical Biobank Tampere / University of Tampere / Pirkanmaa Hospital District, Tampere, Finland	FinnGen Analysis working group	FinnGen Analysis working group
Sami Heikkinen	University of Eastern Finland, Kuopio, Finland	FinnGen Analysis working group	FinnGen Analysis working group
Arto Mannermaa	Biobank of Eastern Finland / University of Eastern Finland / Northern Savo Hospital District, Kuopio, Finland	FinnGen Analysis working group	FinnGen Analysis working group
Eija Laakkonen	University of Jyväskylä, Jyväskylä, Finland	FinnGen Analysis working group	FinnGen Analysis working group
Nina Pitkänen	Auria Biobank / University of Turku / Hospital District of Southwest Finland, Turku, Finland	FinnGen Analysis working group	FinnGen Analysis working group
Samuel Lessard	Translational Sciences, Sanofi R&D, Framingham, MA, USA	FinnGen Analysis working group	FinnGen Analysis working group
Clément Chatelain	Translational Sciences, Sanofi R&D, Framingham, MA, USA	FinnGen Analysis working group	FinnGen Analysis working group
Perttu Terho	Auria Biobank / University of Turku / Hospital District of Southwest Finland, Turku, Finland	Biobank directors	Biobank directors
Tiina Wahlfors	THL Biobank / Finnish Institute for Health and Welfare (THL), Helsinki, Finland	Biobank directors	Biobank directors
Jukka Partanen	Finnish Red Cross Blood Service / Finnish Hematology Registry and Clinical Biobank, Helsinki, Finland	Biobank directors	Biobank directors
Eero Punkka	Helsinki Biobank / Helsinki University and Hospital District of Helsinki and Uusimaa, Helsinki	Biobank directors	Biobank directors
Raisa Serpi	Northern Finland Biobank Borealis / University of Oulu / Northern Ostrobothnia Hospital District, Oulu, Finland	Biobank directors	Biobank directors
Sanna Siltanen	Finnish Clinical Biobank Tampere / University of Tampere / Pirkanmaa Hospital District, Tampere, Finland	Biobank directors	Biobank directors
Veli-Matti Kosma	Biobank of Eastern Finland / University of Eastern Finland / Northern Savo Hospital District, Kuopio, Finland	Biobank directors	Biobank directors
Teijo Kuopio	Central Finland Biobank / University of Jyväskylä / Central Finland Health Care District, Jyväskylä, Finland	Biobank directors	Biobank directors
Anu Jalanko	Institute for Molecular Medicine Finland (FIMM), HiLIFE, University of Helsinki, Helsinki, Finland	FinnGen Teams	Administration
Huei-Yi Shen	Institute for Molecular Medicine Finland (FIMM), HiLIFE, University of Helsinki, Helsinki, Finland	FinnGen Teams	Administration
Risto Kajanne	Institute for Molecular Medicine Finland (FIMM), HiLIFE, University of Helsinki, Helsinki, Finland	FinnGen Teams	Administration
Mervi Aavikko	Institute for Molecular Medicine Finland (FIMM), HiLIFE, University of Helsinki, Helsinki, Finland	FinnGen Teams	Administration
Henna Palin	Finnish Clinical Biobank Tampere / University of Tampere / Pirkanmaa Hospital District, Tampere, Finland	FinnGen Teams	Administration
Malla-Maria Linna	Helsinki Biobank / Helsinki University and Hospital District of Helsinki and Uusimaa, Helsinki	FinnGen Teams	Administration
Mitja Kurki	Institute for Molecular Medicine Finland (FIMM), HiLIFE, University of Helsinki, Helsinki, Finland; Broad Institute, Cambridge, MA, United States	FinnGen Teams	Analysis
Juha Karjalainen	Institute for Molecular Medicine Finland (FIMM), HiLIFE, University of Helsinki, Helsinki, Finland	FinnGen Teams	Analysis
Pietro Della Briotta Parolo	Institute for Molecular Medicine Finland (FIMM), HiLIFE, University of Helsinki, Helsinki, Finland	FinnGen Teams	Analysis
Arto Lehisto	Institute for Molecular Medicine Finland (FIMM), HiLIFE, University of Helsinki, Helsinki, Finland	FinnGen Teams	Analysis
Juha Mehtonen	Institute for Molecular Medicine Finland (FIMM), HiLIFE, University of Helsinki, Helsinki, Finland	FinnGen Teams	Analysis
Wei Zhou	Broad Institute, Cambridge, MA, United States	FinnGen Teams	Analysis
Masahiro Kanai	Broad Institute, Cambridge, MA, United States	FinnGen Teams	Analysis
Mutaamba Maasha	Broad Institute, Cambridge, MA, United States	FinnGen Teams	Analysis
Zhili Zheng	Broad Institute, Cambridge, MA, United States	FinnGen Teams	Analysis
Hannele Laivuori	Institute for Molecular Medicine Finland (FIMM), HiLIFE, University of Helsinki, Helsinki, Finland	FinnGen Teams	Clinical Endpoint Development
Aki Havulinna	Institute for Molecular Medicine Finland (FIMM), HiLIFE, University of Helsinki, Helsinki, Finland; Finnish Institute for Health and Welfare (THL), Helsinki, Finland	FinnGen Teams	Clinical Endpoint Development
Susanna Lemmelä	Institute for Molecular Medicine Finland (FIMM), HiLIFE, University of Helsinki, Helsinki, Finland	FinnGen Teams	Clinical Endpoint Development
Tuomo Kiiskinen	Institute for Molecular Medicine Finland (FIMM), HiLIFE, University of Helsinki, Helsinki, Finland	FinnGen Teams	Clinical Endpoint Development
L. Elisa Lahtela	Institute for Molecular Medicine Finland (FIMM), HiLIFE, University of Helsinki, Helsinki, Finland	FinnGen Teams	Clinical Endpoint Development
Mari Kaunisto	Institute for Molecular Medicine Finland (FIMM), HiLIFE, University of Helsinki, Helsinki, Finland	FinnGen Teams	Communication
Elina Kilpeläinen	Institute for Molecular Medicine Finland (FIMM), HiLIFE, University of Helsinki, Helsinki, Finland	FinnGen Teams	E-Science
Timo P. Sipilä	Institute for Molecular Medicine Finland (FIMM), HiLIFE, University of Helsinki, Helsinki, Finland	FinnGen Teams	E-Science
Oluwaseun Alexander Dada	Institute for Molecular Medicine Finland (FIMM), HiLIFE, University of Helsinki, Helsinki, Finland	FinnGen Teams	E-Science
Awaisa Ghazal	Institute for Molecular Medicine Finland (FIMM), HiLIFE, University of Helsinki, Helsinki, Finland	FinnGen Teams	E-Science
Anastasia Kytölä	Institute for Molecular Medicine Finland (FIMM), HiLIFE, University of Helsinki, Helsinki, Finland	FinnGen Teams	E-Science
Rigbe Weldatsadik	Institute for Molecular Medicine Finland (FIMM), HiLIFE, University of Helsinki, Helsinki, Finland	FinnGen Teams	E-Science
Sanni Ruotsalainen	Institute for Molecular Medicine Finland (FIMM), HiLIFE, University of Helsinki, Helsinki, Finland	FinnGen Teams	E-Science
Kati Donner	Institute for Molecular Medicine Finland (FIMM), HiLIFE, University of Helsinki, Helsinki, Finland	FinnGen Teams	Genotyping
Timo P. Sipilä	Institute for Molecular Medicine Finland (FIMM), HiLIFE, University of Helsinki, Helsinki, Finland	FinnGen Teams	Genotyping
Anu Loukola	Helsinki Biobank / Helsinki University and Hospital District of Helsinki and Uusimaa, Helsinki	FinnGen Teams	Sample Collection Coordination
Päivi Laiho	THL Biobank / Finnish Institute for Health and Welfare (THL), Helsinki, Finland	FinnGen Teams	Sample Logistics
Tuuli Sistonen	THL Biobank / Finnish Institute for Health and Welfare (THL), Helsinki, Finland	FinnGen Teams	Sample Logistics
Essi Kaiharju	THL Biobank / Finnish Institute for Health and Welfare (THL), Helsinki, Finland	FinnGen Teams	Sample Logistics
Markku Laukkanen	THL Biobank / Finnish Institute for Health and Welfare (THL), Helsinki, Finland	FinnGen Teams	Sample Logistics
Elina Järvensivu	THL Biobank / Finnish Institute for Health and Welfare (THL), Helsinki, Finland	FinnGen Teams	Sample Logistics
Sini Lähteenmäki	THL Biobank / Finnish Institute for Health and Welfare (THL), Helsinki, Finland	FinnGen Teams	Sample Logistics
Lotta Männikkö	THL Biobank / Finnish Institute for Health and Welfare (THL), Helsinki, Finland	FinnGen Teams	Sample Logistics
Regis Wong	THL Biobank / Finnish Institute for Health and Welfare (THL), Helsinki, Finland	FinnGen Teams	Sample Logistics
Auli Toivola	THL Biobank / Finnish Institute for Health and Welfare (THL), Helsinki, Finland	FinnGen Teams	Sample Logistics
Minna Brunfeldt	THL Biobank / Finnish Institute for Health and Welfare (THL), Helsinki, Finland	FinnGen Teams	Registry Data Operations
Hannele Mattsson	THL Biobank / Finnish Institute for Health and Welfare (THL), Helsinki, Finland	FinnGen Teams	Registry Data Operations
Kati Kristiansson	THL Biobank / Finnish Institute for Health and Welfare (THL), Helsinki, Finland	FinnGen Teams	Registry Data Operations
Susanna Lemmelä	Institute for Molecular Medicine Finland (FIMM), HiLIFE, University of Helsinki, Helsinki, Finland	FinnGen Teams	Registry Data Operations
Sami Koskelainen	THL Biobank / Finnish Institute for Health and Welfare (THL), Helsinki, Finland	FinnGen Teams	Registry Data Operations
Tero Hiekkalinna	THL Biobank / Finnish Institute for Health and Welfare (THL), Helsinki, Finland	FinnGen Teams	Registry Data Operations
Teemu Paajanen	THL Biobank / Finnish Institute for Health and Welfare (THL), Helsinki, Finland	FinnGen Teams	Registry Data Operations
Priit Palta	Institute for Molecular Medicine Finland (FIMM), HiLIFE, University of Helsinki, Helsinki, Finland	FinnGen Teams	Sequencing Informatics
Kalle Pärn	Institute for Molecular Medicine Finland (FIMM), HiLIFE, University of Helsinki, Helsinki, Finland	FinnGen Teams	Sequencing Informatics
Mart Kals	Institute for Molecular Medicine Finland (FIMM), HiLIFE, University of Helsinki, Helsinki, Finland	FinnGen Teams	Sequencing Informatics
Shuang Luo	Institute for Molecular Medicine Finland (FIMM), HiLIFE, University of Helsinki, Helsinki, Finland	FinnGen Teams	Sequencing Informatics
Tarja Laitinen	Pirkanmaa Hospital District, Tampere, Finland	FinnGen Teams	Trajectory
Mary Pat Reeve	Institute for Molecular Medicine Finland (FIMM), HiLIFE, University of Helsinki, Helsinki, Finland	FinnGen Teams	Trajectory
Shanmukha Sampath Padmanabhuni	Institute for Molecular Medicine Finland (FIMM), HiLIFE, University of Helsinki, Helsinki, Finland	FinnGen Teams	Trajectory
Marianna Niemi	University of Tampere, Tampere, Finland	FinnGen Teams	Trajectory
Harri Siirtola	University of Tampere, Tampere, Finland	FinnGen Teams	Trajectory
Javier Gracia-Tabuenca	University of Tampere, Tampere, Finland	FinnGen Teams	Trajectory
Mika Helminen	University of Tampere, Tampere, Finland	FinnGen Teams	Trajectory
Tiina Luukkaala	University of Tampere, Tampere, Finland	FinnGen Teams	Trajectory
Iida Vähätalo	University of Tampere, Tampere, Finland	FinnGen Teams	Trajectory
Jyrki Tammerluoto	Institute for Molecular Medicine Finland (FIMM), HiLIFE, University of Helsinki, Helsinki, Finland	FinnGen Teams	Data protection officer
Marco Hautalahti	Finnish Biobank Cooperative - FINBB	FinnGen Teams	FINBB - Finnish biobank cooperative
Johanna Mäkelä	Finnish Biobank Cooperative - FINBB	FinnGen Teams	FINBB - Finnish biobank cooperative
Sarah Smith	Finnish Biobank Cooperative - FINBB	FinnGen Teams	FINBB - Finnish biobank cooperative
Tom Southerington	Finnish Biobank Cooperative - FINBB	FinnGen Teams	FINBB - Finnish biobank cooperative
Petri Lehto	Finnish Biobank Cooperative - FINBB	FinnGen Teams	FINBB - Finnish biobank cooperative
